# Supplementary material for: Taxa-function robustness in microbial communities
Source: Microbiome. 2018 Mar 2;6:45. doi: 10.1186/s40168-018-0425-4 (PMC5833107; doi:10.1186/s40168-018-0425-4)
Supplement: Supplementary file 5 — Table S1. Median relative abundance of pathways by environment. (XLSX 26 kb) [file 40168_2018_425_MOESM5_ESM.xlsx]

## Sheet: supplementary_table_1
Supplementary Table 1: Median relative abundance of pathways by environment
pathway_name	Gut	Mouth	Skin	Vagina	Water	Soil
ABC transporters	0.0562674	0.0801357	0.0850144	0.0859089	0.0633949	0.0627368
Alanine, aspartate and glutamate metabolism	0.0156568	0.0115358	0.0123011	0.0119455	0.0120001	0.0119853
Amino sugar and nucleotide sugar metabolism	0.0299026	0.0239574	0.02652	0.0291593	0.0181493	0.0217567
Aminoacyl-tRNA biosynthesis	0.0297144	0.0382601	0.0331913	0.050645	0.0298228	0.027963
Aminobenzoate degradation	0.000982869	0.00161317	0.00128338	0.00303018	0.00257678	0.00362301
Arginine and proline metabolism	0.0245875	0.0158197	0.0211166	0.0114429	0.0255756	0.0247576
Ascorbate and aldarate metabolism	0.00120585	0.00206876	0.00232618	0.000249306	0.00109566	0.00149089
Atrazine degradation	0.000191258	8.43693e-05	0.000230637	8.84991e-05	0.00103195	0.000746691
Bacterial chemotaxis	0.00402663	0.0020243	0.00126656	0.00225837	0.00874614	0.00884805
Bacterial secretion system	0.00967217	0.0112842	0.00891547	0.00909914	0.0138038	0.0142673
Base excision repair	0.00938216	0.0110436	0.0125616	0.0138356	0.00953451	0.0119396
Benzoate degradation	0.00178872	0.00177869	0.0011925	0.00346739	0.00300663	0.00391947
Betalain biosynthesis	5.90212e-08	9.14287e-06	5.7307e-05	1.88196e-05	5.77384e-05	9.76823e-05
Biosynthesis of siderophore group nonribosomal peptides	0.000308983	0.000422223	0.000963873	6.72442e-05	0.000342363	0.000344326
Biosynthesis of type II polyketide backbone	NA	NA	1.70379e-06	NA	1.04365e-06	5.90978e-05
Biosynthesis of unsaturated fatty acids	0.000919205	0.00143014	0.00172398	0.00108602	0.00374268	0.00476853
Biotin metabolism	0.00933818	0.00727752	0.00761976	0.00332467	0.00866999	0.00808476
Bisphenol degradation	0.000590368	0.000226216	0.000491626	7.33975e-05	0.000839546	0.000862507
Butanoate metabolism	0.00517797	0.00505916	0.00459971	0.00318811	0.00713405	0.00796151
C5-Branched dibasic acid metabolism	0.00347641	0.00350745	0.00405116	0.000264706	0.00402175	0.0034725
Caffeine metabolism	2.2553e-06	5.30827e-05	8.67088e-05	6.23097e-07	5.44527e-05	8.87279e-05
Caprolactam degradation	7.4595e-05	0.0001166	0.000149274	9.43147e-05	0.00102023	0.00135354
Carbohydrate digestion and absorption	0.00012079	0.000408711	0.000477308	5.78652e-05	6.63422e-05	9.11182e-05
Carbon fixation in photosynthetic organisms	0.00694579	0.00656742	0.0053338	0.007326	0.00596826	0.00487517
Carbon fixation pathways in prokaryotes	0.0116943	0.00877781	0.00940794	0.00785397	0.0110804	0.0105039
Carotenoid biosynthesis	7.63925e-05	0.000223331	0.000639261	8.70959e-05	0.00208325	0.00210452
Cell cycle - Caulobacter	0.0125432	0.0137814	0.0101089	0.0159645	0.0122541	0.0114252
Chemical carcinogenesis	5.77083e-05	7.05891e-05	0.000168545	5.35367e-05	0.000894643	0.000541203
Chloroalkane and chloroalkene degradation	0.000825157	0.000500115	0.00055082	0.00057637	0.00154576	0.00189279
Chlorocyclohexane and chlorobenzene degradation	6.27941e-05	7.62974e-05	0.00021334	5.83954e-05	0.000917175	0.00139619
Citrate cycle (TCA cycle)	0.00746292	0.00624883	0.00835554	0.00535211	0.00798713	0.00850979
Cyanoamino acid metabolism	0.00323594	0.00160038	0.00110654	0.00145174	0.00132815	0.00165625
Cysteine and methionine metabolism	0.0148989	0.0153498	0.0122735	0.0127582	0.0135408	0.0135017
D-Alanine metabolism	0.00197679	0.00296297	0.00340637	0.00457508	0.0017408	0.00169892
D-Arginine and D-ornithine metabolism	6.83604e-05	6.35287e-05	5.77798e-05	6.59819e-05	8.74501e-05	0.000108287
D-Glutamine and D-glutamate metabolism	0.00273577	0.00319554	0.00251498	0.00385138	0.00194373	0.00203559
DDT degradation	7.17026e-05	7.09817e-05	8.59353e-05	7.39844e-05	7.12125e-05	7.27447e-05
DNA replication	0.00794599	0.00903313	0.00739394	0.0112685	0.00597166	0.00555767
Dioxin degradation	0.00026316	0.000420346	0.000213739	0.000903077	0.000435338	0.00058106
Drug metabolism - cytochrome P450	7.92736e-05	0.000227548	0.000279791	0.000154477	0.00112999	0.000833745
Drug metabolism - other enzymes	0.00496238	0.00485049	0.00466222	0.00568497	0.00325982	0.00279474
Ethylbenzene degradation	0.000270807	0.000168472	0.000411172	0.000209597	0.000445241	0.000501117
Fatty acid biosynthesis	0.00778786	0.00917282	0.00585843	0.00638257	0.00849615	0.00821811
Fatty acid metabolism	0.00209191	0.00159476	0.00195245	0.000845249	0.00442115	0.00471261
Flagellar assembly	0.00501736	0.00196598	0.000503608	0.000534219	0.0165511	0.0168496
Flavone and flavonol biosynthesis	7.34902e-05	5.47546e-05	6.43155e-05	8.0269e-05	4.39872e-05	7.75056e-05
Flavonoid biosynthesis	6.24689e-05	6.52705e-05	8.00508e-05	8.0842e-05	6.0024e-05	8.16269e-05
Fluorobenzoate degradation	5.82682e-05	8.21336e-05	9.62879e-05	6.83815e-05	0.000326957	0.000740544
Folate biosynthesis	0.0123308	0.0156157	0.0130398	0.00666532	0.0132807	0.0125067
Fructose and mannose metabolism	0.014165	0.0103298	0.0112409	0.0147297	0.00782635	0.00890473
Galactose metabolism	0.0133615	0.0103378	0.00718765	0.0126047	0.00414023	0.00677279
Geraniol degradation	0.00107936	0.000590425	0.000822847	0.000128278	0.00327823	0.00369128
Glutathione metabolism	0.00413624	0.00684973	0.00629628	0.005722	0.00769567	0.00594049
Glycerolipid metabolism	0.00487657	0.00636014	0.0103953	0.0102653	0.0047226	0.00479538
Glycerophospholipid metabolism	0.0123039	0.0119711	0.0150751	0.0145385	0.0113713	0.0123963
Glycine, serine and threonine metabolism	0.013481	0.0124951	0.0153505	0.0101628	0.0183308	0.0164968
Glycolysis / Gluconeogenesis	0.0108587	0.0120923	0.012539	0.0191132	0.00846382	0.00901829
Glycosaminoglycan degradation	0.00245988	0.00044231	0.000172658	0.000121229	0.00040837	0.000647368
Glycosphingolipid biosynthesis - ganglio series	0.000937351	0.000204677	0.000164488	5.99348e-05	6.50212e-05	0.000201473
Glycosphingolipid biosynthesis - globo series	0.00169627	0.000583304	0.000206684	0.000397735	0.000282387	0.000598979
Glyoxylate and dicarboxylate metabolism	0.0096438	0.00725033	0.0084312	0.00416659	0.0136336	0.0141397
Histidine metabolism	0.0162562	0.0095482	0.0136473	0.00234845	0.0126081	0.0115613
Homologous recombination	0.0173332	0.018875	0.0167581	0.0222744	0.0129855	0.0113405
Indole alkaloid biosynthesis	6.02258e-08	1.59672e-07	6.55733e-06	7.91022e-06	5.74943e-05	6.86208e-05
Inositol phosphate metabolism	0.00122626	0.00146799	0.0049647	0.000640534	0.00302163	0.00328075
Legionellosis	0.00230797	0.00262669	0.00268072	0.00289283	0.00292174	0.00240743
Limonene and pinene degradation	0.00038557	0.000295069	0.000649085	0.000255612	0.00133197	0.00151973
Linoleic acid metabolism	0.000479052	0.000195965	0.000113512	6.16512e-05	0.000516511	0.000537324
Lipoic acid metabolism	0.00175176	0.00194767	0.00256333	0.000174337	0.00251151	0.00219537
Lipopolysaccharide biosynthesis	0.011329	0.0120526	0.00138714	0.00134433	0.0130609	0.0128735
Lysine biosynthesis	0.0135544	0.0131696	0.0117467	0.0143324	0.0110447	0.0105316
Lysine degradation	0.00163348	0.0014654	0.00129179	0.000196921	0.00289478	0.00283417
Metabolism of xenobiotics by cytochrome P450	7.90284e-05	0.000227436	0.00027378	0.000143926	0.00106887	0.000798025
Methane metabolism	0.0135988	0.00973147	0.0087378	0.0106108	0.0128589	0.0110594
Mismatch repair	0.0118094	0.0125859	0.00836254	0.0161352	0.00817672	0.0080716
Naphthalene degradation	0.000462069	0.00035965	0.000641152	0.000444927	0.000636944	0.000724655
Nicotinate and nicotinamide metabolism	0.00970942	0.00990618	0.0112733	0.01036	0.0102466	0.0100421
Nitrogen metabolism	0.0161044	0.0141316	0.0173233	0.00410532	0.0208841	0.0247968
Nitrotoluene degradation	0.000460444	0.000887066	0.000139986	5.64131e-05	0.00156064	0.00189735
Non-homologous end-joining	9.00234e-05	9.04321e-05	8.22557e-05	8.87142e-05	0.000318694	0.00125983
Novobiocin biosynthesis	0.000712532	0.000898932	0.00100005	7.98897e-05	0.00105883	0.000916003
Nucleotide excision repair	0.00781598	0.00834971	0.00814892	0.0119079	0.00617975	0.00664645
One carbon pool by folate	0.00991082	0.00994034	0.0087886	0.00940894	0.00769624	0.00634374
Other glycan degradation	0.0120253	0.0028329	0.00446688	0.00126604	0.00153379	0.00349947
Oxidative phosphorylation	0.017774	0.0156615	0.0237987	0.0141332	0.0251724	0.0244731
Pantothenate and CoA biosynthesis	0.0127613	0.0133452	0.0116457	0.011846	0.011493	0.0116275
Penicillin and cephalosporin biosynthesis	0.000580501	0.000651353	0.000897263	0.000635817	0.000906797	0.00176784
Pentose and glucuronate interconversions	0.0129311	0.00464116	0.00633331	0.00227508	0.00483379	0.00725527
Pentose phosphate pathway	0.0113264	0.0108355	0.0127682	0.0149781	0.0104856	0.0122159
Peptidoglycan biosynthesis	0.0175065	0.0225406	0.0161492	0.0229031	0.0139453	0.0148838
Peroxisome	0.00357138	0.00335872	0.00377242	0.00109414	0.00390787	0.00418105
Phenylalanine metabolism	0.00374228	0.00148826	0.00236678	0.000612282	0.00538051	0.00696782
Phenylalanine, tyrosine and tryptophan biosynthesis	0.0199864	0.0195976	0.0186284	0.00312533	0.0180669	0.0169983
Phenylpropanoid biosynthesis	0.00197131	0.000446614	0.000384067	7.89973e-05	0.00092915	0.00116844
Phosphatidylinositol signaling system	0.0012909	0.0015784	0.00104533	0.00101593	0.00133109	0.00107997
Phosphonate and phosphinate metabolism	0.00290754	0.00221488	0.00188078	0.000234538	0.00237855	0.00211954
Phosphotransferase system (PTS)	0.00304763	0.0143745	0.010371	0.0302094	0.00168032	0.0013927
Photosynthesis	0.00532833	0.00589092	0.00491942	0.00759985	0.00748068	0.00462315
Photosynthesis - antenna proteins	NA	NA	1.09765e-05	NA	0.000928372	5.91582e-05
Polycyclic aromatic hydrocarbon degradation	0.00111622	0.00130979	0.00114069	0.00130128	0.000914453	0.00118642
Polyketide sugar unit biosynthesis	0.00398818	0.00274438	0.00211305	0.0014907	0.00261748	0.00263813
Porphyrin and chlorophyll metabolism	0.0235502	0.0195691	0.0328354	0.00216315	0.0267411	0.0228833
Primary bile acid biosynthesis	0.000812211	6.43534e-05	6.22614e-05	0.000606264	0.00018832	0.00021982
Propanoate metabolism	0.00304902	0.0035943	0.00364868	0.00360431	0.0061833	0.00569515
Protein export	0.0114211	0.0125799	0.0110829	0.0133872	0.00922879	0.00921632
Proximal tubule bicarbonate reclamation	0.000225513	0.000106622	7.94407e-05	0.000104558	0.000256802	0.000368468
Purine metabolism	0.0366644	0.043046	0.0382447	0.0479993	0.0347322	0.0346751
Pyrimidine metabolism	0.0304979	0.0347517	0.0294926	0.0401629	0.0238551	0.0227549
Pyruvate metabolism	0.0131069	0.0116649	0.010061	0.0106062	0.0120313	0.0104705
RNA degradation	0.011825	0.0113134	0.0104162	0.0106227	0.0110993	0.0101494
RNA polymerase	0.00140349	0.00209445	0.00169467	0.00308755	0.00133021	0.00126653
Renin-angiotensin system	1.15549e-06	4.94686e-05	8.73842e-05	6.1892e-05	9.18054e-05	0.000287041
Riboflavin metabolism	0.00954833	0.00949779	0.0103217	0.00998152	0.00977287	0.0102327
Ribosome	0.0676777	0.0823163	0.0695786	0.100817	0.0570894	0.0522371
Secondary bile acid biosynthesis	0.000811223	6.43534e-05	6.19326e-05	0.000614119	9.07441e-05	8.6683e-05
Selenocompound metabolism	0.00465573	0.00568403	0.00462916	0.00556718	0.00483428	0.00539715
Shigellosis	NA	3.97516e-06	6.37044e-06	9.12823e-07	1.49696e-05	5.38002e-05
Staphylococcus aureus infection	9.89349e-05	0.00181971	0.00213278	0.00540158	5.97653e-05	0.000186509
Starch and sucrose metabolism	0.0197646	0.0138	0.0154176	0.0189962	0.00954595	0.013991
Steroid degradation	8.32492e-05	8.14961e-05	6.62694e-05	9.36418e-05	0.000155694	0.000436234
Stilbenoid, diarylheptanoid and gingerol biosynthesis	6.25304e-05	6.55155e-05	5.80081e-05	5.20223e-05	0.000223346	0.000376921
Streptomycin biosynthesis	0.0051652	0.00361074	0.00354543	0.0021182	0.00389013	0.00423474
Styrene degradation	6.86768e-05	0.000178034	9.19506e-05	7.02334e-05	0.000833088	0.00141022
Sulfur metabolism	0.00456945	0.0043927	0.00461629	0.00265542	0.00674979	0.00680817
Sulfur relay system	0.00515361	0.00536036	0.00437789	0.00496472	0.00725091	0.00690528
Synthesis and degradation of ketone bodies	6.16354e-05	0.000261836	0.000214102	0.000879011	0.000822148	0.000868938
Taurine and hypotaurine metabolism	0.00107378	0.000917626	0.0011148	0.00114316	0.001608	0.00157249
Terpenoid backbone biosynthesis	0.0155623	0.0166278	0.0160869	0.0189092	0.013114	0.0128997
Tetracycline biosynthesis	0.000735506	0.000993123	0.0004645	0.000672359	0.00106274	0.00083601
Thiamine metabolism	0.0126839	0.0105568	0.0102568	0.010717	0.00901451	0.00936013
Toluene degradation	0.000647529	0.000684359	0.00125804	0.00081112	0.00123808	0.00157925
Tropane, piperidine and pyridine alkaloid biosynthesis	0.000633423	0.000465693	0.000773961	5.91774e-05	0.000921839	0.000712202
Tryptophan metabolism	0.000743197	0.000867256	0.00146439	0.000250003	0.0037732	0.00438556
Two-component system	0.0228113	0.0205925	0.0275433	0.0250743	0.0353693	0.0396392
Tyrosine metabolism	0.00202963	0.00262576	0.0027418	0.00271657	0.00335984	0.00398092
Ubiquinone and other terpenoid-quinone biosynthesis	0.00630778	0.00760112	0.0108962	0.00488897	0.0113254	0.00895284
Valine, leucine and isoleucine biosynthesis	0.00828274	0.00765083	0.0077681	0.000739819	0.00855475	0.00788493
Valine, leucine and isoleucine degradation	0.00180343	0.00196289	0.00297697	0.00113871	0.00829497	0.0072625
Vibrio cholerae pathogenic cycle	0.000973873	0.00111139	0.000824175	0.000702075	0.00180002	0.00101521
Vitamin B6 metabolism	0.00528621	0.00437191	0.00531646	0.00229656	0.00443021	0.00377957
Xylene degradation	0.0002378	0.000419533	0.0002427	0.000918712	0.000457152	0.000667704
Zeatin biosynthesis	0.0019529	0.00174655	0.00129878	0.00190522	0.00109905	0.000982478
alpha-Linolenic acid metabolism	9.72036e-05	5.96862e-05	7.10462e-05	7.7432e-05	0.000171615	0.000216614
beta-Alanine metabolism	0.00138993	0.00112721	0.00102294	0.000151632	0.00277274	0.00277922
beta-Lactam resistance	0.000418913	0.000267481	0.000370105	0.000597529	0.00024647	0.000615767
