# Supplementary material for: Taxa-function robustness in microbial communities
Source: Microbiome. 2018 Mar 2;6:45. doi: 10.1186/s40168-018-0425-4 (PMC5833107; doi:10.1186/s40168-018-0425-4)
Supplement: Supplementary file 6 — Table S2. Median attenuation of pathways by environment. (XLSX 25 kb) [file 40168_2018_425_MOESM6_ESM.xlsx]

## Sheet: supplementary_table_2
Supplementary Table 2: Median attenuation of pathways by environment
pathway_name	Gut	Mouth	Skin	Vagina	Water	Soil
ABC transporters	0.643149	1.19735	1.9035	0.819312	0.649072	1.12021
Alanine, aspartate and glutamate metabolism	1.34762	2.04436	2.34975	0.510661	1.66841	2.02438
Amino sugar and nucleotide sugar metabolism	0.884158	1.70408	1.13416	1.37062	1.31258	1.20267
Aminoacyl-tRNA biosynthesis	1.91567	2.47173	3.51809	3.00291	2.58212	2.79461
Aminobenzoate degradation	1.33366	0.575203	-0.339911	0.101859	0.592321	0.979818
Arginine and proline metabolism	1.92996	1.21351	1.37445	-0.462726	1.42241	2.05803
Ascorbate and aldarate metabolism	0.654356	0.114084	0.578046	-2.75325	0.482208	0.8419
Atrazine degradation	-0.209816	-0.476622	-1.37552	-2.55025	0.332128	0.361246
Bacterial chemotaxis	-0.235702	0.487205	0.382853	-0.952912	0.268731	1.05127
Bacterial secretion system	1.97525	1.22902	1.63095	0.707541	0.704223	1.3113
Base excision repair	2.23355	1.91217	1.77183	1.52452	1.55901	1.60277
Benzoate degradation	1.10362	0.510391	-0.290033	0.252005	0.0957731	0.619106
Betalain biosynthesis	-1.19062	-1.15911	-1.01235	-1.69162	-0.690794	-0.233471
Biosynthesis of siderophore group nonribosomal peptides	-0.196218	-0.128545	0.258615	-2.29433	-0.127632	0.0144341
Biosynthesis of type II polyketide backbone	NA	NA	-1.08398	NA	-1.2938	-0.77578
Biosynthesis of unsaturated fatty acids	1.71969	0.71076	1.09135	-0.206651	0.865416	1.0369
Biotin metabolism	0.811401	0.844329	1.82129	-0.88988	1.18979	1.38303
Bisphenol degradation	1.02007	0.113037	0.75161	-2.53705	0.248042	0.563193
Butanoate metabolism	1.6084	1.51065	0.418694	-0.671645	0.783191	1.18823
C5-Branched dibasic acid metabolism	2.05026	1.20309	1.88284	-2.71311	1.23851	1.90419
Caffeine metabolism	-0.972854	-1.09936	-0.994355	-1.62847	-0.766496	-0.279993
Caprolactam degradation	-0.332452	0.169335	0.0607932	-2.3761	0.219952	0.6333
Carbohydrate digestion and absorption	-0.0889044	0.135557	-0.132208	-2.26528	-0.586375	-0.324921
Carbon fixation in photosynthetic organisms	2.17841	2.70638	1.91084	1.22927	1.8362	2.12789
Carbon fixation pathways in prokaryotes	1.40318	1.37266	1.67632	0.523188	1.03887	1.8758
Carotenoid biosynthesis	-0.514547	-0.558814	-1.16022	-2.24306	-0.0232706	0.886958
Cell cycle - Caulobacter	2.42646	2.54293	1.68599	1.97246	1.74425	1.65857
Chemical carcinogenesis	-0.723144	-0.550553	0.0355141	-2.31516	0.0185513	0.0912579
Chloroalkane and chloroalkene degradation	1.1825	0.874078	-0.339125	-0.864541	0.733825	1.18635
Chlorocyclohexane and chlorobenzene degradation	-0.0751999	-0.441464	-0.0690511	-2.35189	0.222509	1.06711
Citrate cycle (TCA cycle)	0.939377	1.19193	1.08144	0.0516992	1.73613	2.0553
Cyanoamino acid metabolism	1.09949	1.33688	1.83288	0.374201	0.527938	1.05537
Cysteine and methionine metabolism	2.43455	1.7676	1.39639	0.399054	1.56705	1.76568
D-Alanine metabolism	2.16404	1.46847	1.35334	1.70345	1.53656	1.74026
D-Arginine and D-ornithine metabolism	-0.443709	-0.471117	-1.45334	-2.24261	-0.250604	-0.0539735
D-Glutamine and D-glutamate metabolism	2.11937	2.4187	3.28096	2.02608	1.31468	1.83655
DDT degradation	-1.04142	-0.930251	-0.959996	-1.51692	-0.788699	-0.424148
DNA replication	2.2913	3.32756	2.1285	2.3001	1.75889	2.33392
Dioxin degradation	0.289923	0.256128	-0.307492	0.747001	0.0868648	0.526219
Drug metabolism - cytochrome P450	-0.0325976	-0.179561	-0.476888	-2.05758	0.456778	0.695478
Drug metabolism - other enzymes	1.39141	1.69933	0.913194	1.6814	1.10224	1.7454
Ethylbenzene degradation	0.803282	0.130541	1.00218	-0.768938	0.653064	0.610054
Fatty acid biosynthesis	1.5825	1.6136	1.10331	-0.167891	1.44267	1.74382
Fatty acid metabolism	1.10705	0.567434	0.462761	-1.13116	0.467103	1.11747
Flagellar assembly	-0.398761	-0.245492	-0.998162	-2.49753	0.194387	0.71754
Flavone and flavonol biosynthesis	-0.0247587	-0.676301	-1.00092	-1.53506	-0.537795	0.0519426
Flavonoid biosynthesis	-1.08988	-0.424599	-1.00025	-1.67809	-0.429375	0.0549603
Fluorobenzoate degradation	-1.02521	-0.801378	-1.0332	-2.3876	0.106012	0.999805
Folate biosynthesis	0.723352	1.85659	1.14713	-0.376239	1.33628	2.17489
Fructose and mannose metabolism	1.18478	1.18365	1.59758	0.786801	1.3002	1.6985
Galactose metabolism	0.87292	0.256955	0.510277	1.14364	0.761531	0.830737
Geraniol degradation	-0.300834	-0.054617	0.378125	-2.51697	0.108505	0.608609
Glutathione metabolism	0.329599	1.45649	1.5072	0.291658	0.671796	1.32248
Glycerolipid metabolism	0.933428	0.771182	0.654152	0.908949	0.52073	1.36924
Glycerophospholipid metabolism	1.57467	1.36795	1.54657	0.841637	1.19651	1.56116
Glycine, serine and threonine metabolism	1.47939	2.18899	1.79887	0.0606134	1.29802	1.71383
Glycolysis / Gluconeogenesis	1.71352	1.21962	1.4776	0.856807	1.61091	2.00489
Glycosaminoglycan degradation	-0.170917	-0.0318842	-0.254726	-1.91383	-0.165383	0.0197545
Glycosphingolipid biosynthesis - ganglio series	-0.354723	-0.166815	-0.531421	-2.24578	-0.314124	0.423502
Glycosphingolipid biosynthesis - globo series	0.207018	0.127186	-0.158633	-0.645284	-0.162884	0.436941
Glyoxylate and dicarboxylate metabolism	1.94636	1.07378	1.92624	-0.27943	1.12639	1.4791
Histidine metabolism	1.44258	0.753105	1.97657	-1.36478	1.47371	1.84128
Homologous recombination	2.4376	2.46336	1.9335	2.2852	1.38991	1.84659
Indole alkaloid biosynthesis	-1.27285	-1.14839	-1.0131	-1.54292	-0.764674	-0.202495
Inositol phosphate metabolism	0.676133	0.437324	-0.291437	-0.611455	0.374071	1.08897
Legionellosis	2.30955	2.15573	1.32705	1.88163	1.26846	1.84341
Limonene and pinene degradation	1.18021	0.428043	0.0255512	-1.02901	0.397887	0.614793
Linoleic acid metabolism	0.794925	0.0640523	-1.1659	-2.5701	0.0493324	0.499496
Lipoic acid metabolism	-0.0674728	0.769644	1.24732	-2.60971	1.31193	1.7545
Lipopolysaccharide biosynthesis	0.16397	0.0373902	-1.14869	-2.12315	0.67547	0.900492
Lysine biosynthesis	2.23843	2.26542	1.97346	0.12247	1.97994	2.44792
Lysine degradation	0.926947	0.36835	0.418898	-1.22161	0.814875	1.31772
Metabolism of xenobiotics by cytochrome P450	-0.03912	-0.181144	-0.498713	-2.05164	0.437493	0.569988
Methane metabolism	1.95683	1.4605	1.79501	0.7015	0.826989	1.26469
Mismatch repair	2.76623	2.45097	0.835061	2.12045	1.33337	1.93669
Naphthalene degradation	0.49388	0.51618	1.07989	-0.148139	0.532865	0.806745
Nicotinate and nicotinamide metabolism	2.39831	1.3173	0.926103	0.836662	1.743	2.06452
Nitrogen metabolism	0.988943	0.525158	0.936418	-1.11197	1.33954	1.6089
Nitrotoluene degradation	-0.289074	-0.226622	-1.1957	-2.5743	0.684533	0.965807
Non-homologous end-joining	-0.320794	-0.558719	-1.03581	-2.2573	0.0503813	0.88157
Novobiocin biosynthesis	0.52467	0.921217	2.22583	-2.73122	1.2193	1.7668
Nucleotide excision repair	2.47177	2.35511	1.38477	2.2361	1.82518	1.89061
One carbon pool by folate	1.61777	2.32645	1.73015	0.919448	1.69485	1.84876
Other glycan degradation	-0.0330879	0.292165	-0.460677	-0.812333	-0.0978985	0.26034
Oxidative phosphorylation	1.42603	1.3323	0.637587	0.606561	1.52574	1.91072
Pantothenate and CoA biosynthesis	2.23263	2.37934	1.56248	0.549109	1.97342	2.25087
Penicillin and cephalosporin biosynthesis	-0.217438	-0.150039	0.195688	-0.0968697	0.346964	0.748271
Pentose and glucuronate interconversions	0.62069	0.347781	0.233838	-0.7938	0.540927	0.915239
Pentose phosphate pathway	1.66821	1.88605	1.78144	1.20151	1.55298	1.57187
Peptidoglycan biosynthesis	2.68038	1.79275	1.11766	1.12667	1.49151	1.97
Peroxisome	0.527564	1.32475	1.66262	-0.674144	0.898152	1.40862
Phenylalanine metabolism	0.824246	0.523103	0.65571	-2.26558	0.451283	1.03167
Phenylalanine, tyrosine and tryptophan biosynthesis	2.02895	1.61179	2.1608	-2.1958	2.20529	2.73262
Phenylpropanoid biosynthesis	0.736477	0.387979	0.35416	-2.69478	0.519366	0.801899
Phosphatidylinositol signaling system	0.96289	1.14295	0.238178	0.46839	1.10772	1.1851
Phosphonate and phosphinate metabolism	0.464961	0.920528	0.393867	-2.64171	0.50221	0.698276
Phosphotransferase system (PTS)	-0.0467693	0.0249853	0.78314	0.0484026	0.337438	0.132799
Photosynthesis	1.51217	2.46744	3.88239	3.46034	0.454193	1.50897
Photosynthesis - antenna proteins	NA	NA	-1.00877	NA	-1.19002	-1.80589
Polycyclic aromatic hydrocarbon degradation	1.96023	1.05998	1.03945	0.446438	0.394013	0.821601
Polyketide sugar unit biosynthesis	0.676044	1.35083	0.301536	-1.52391	1.14773	1.88798
Porphyrin and chlorophyll metabolism	1.19492	0.294787	0.217509	-2.77958	0.983191	1.41562
Primary bile acid biosynthesis	0.577989	-0.547173	-1.18538	-0.636629	-0.246889	0.0645283
Propanoate metabolism	1.77529	1.40622	0.823458	0.0095965	0.901198	1.39547
Protein export	2.23731	2.49903	2.02211	1.65074	1.425	1.70086
Proximal tubule bicarbonate reclamation	0.158081	-0.170995	-0.946108	-1.59368	0.437549	0.812593
Purine metabolism	1.88575	2.6651	2.29434	0.974713	1.70519	2.15828
Pyrimidine metabolism	2.42129	2.53755	2.65103	1.28988	2.13321	2.37985
Pyruvate metabolism	1.51455	1.59582	0.451812	0.477457	1.21404	1.50212
RNA degradation	1.18517	1.44009	2.01881	0.911322	1.35803	1.64963
RNA polymerase	2.08527	1.74682	2.17137	1.62855	1.23041	1.82192
Renin-angiotensin system	-1.35532	-1.10118	-0.94847	-2.33841	-0.839144	-0.329318
Riboflavin metabolism	1.4566	1.01709	1.91703	0.182698	1.16665	1.70349
Ribosome	3.38699	3.93019	3.46308	3.26599	2.88417	2.88721
Secondary bile acid biosynthesis	0.569338	-0.576932	-1.1819	-0.723219	-0.666095	-0.453861
Selenocompound metabolism	2.31936	1.8635	0.883725	0.937773	1.38974	1.78446
Shigellosis	NA	-1.12447	-0.940125	-1.4029	-1.40106	-0.816811
Staphylococcus aureus infection	-0.371731	-0.313339	-1.13249	0.246144	-0.595936	-0.687416
Starch and sucrose metabolism	1.59239	1.25963	0.454415	1.00268	0.814634	1.27171
Steroid degradation	-0.522219	-1.05282	-0.971287	-1.89838	-0.51156	0.142051
Stilbenoid, diarylheptanoid and gingerol biosynthesis	-1.05454	-0.233967	-1.00708	-2.09779	-0.076476	0.521508
Streptomycin biosynthesis	0.600044	1.42158	0.424384	-0.835501	1.45214	1.93159
Styrene degradation	-0.233952	-0.17408	-0.979939	-2.35227	0.0496768	0.749293
Sulfur metabolism	1.41299	0.954534	0.228187	-0.604073	1.34067	1.79252
Sulfur relay system	1.49287	1.03596	-0.152699	0.627176	1.21481	2.65159
Synthesis and degradation of ketone bodies	-0.422394	0.268334	-1.21572	-0.238471	0.0625725	0.879835
Taurine and hypotaurine metabolism	0.834293	1.15424	0.668139	0.530999	0.295255	1.15691
Terpenoid backbone biosynthesis	2.59052	2.29575	1.83928	1.6527	1.8617	2.31316
Tetracycline biosynthesis	1.02552	0.489647	-1.36126	-0.506481	1.47731	1.68829
Thiamine metabolism	1.94134	1.78343	1.73189	0.312241	1.55097	2.71693
Toluene degradation	0.223437	0.453756	0.642443	0.0759573	0.887654	1.60571
Tropane, piperidine and pyridine alkaloid biosynthesis	1.10845	0.563679	0.325066	-2.78965	0.902123	1.12756
Tryptophan metabolism	0.531191	0.500701	-0.112044	-1.26828	0.513917	1.08191
Two-component system	1.07177	1.24607	0.6695	-0.0315768	0.727559	1.6827
Tyrosine metabolism	2.0242	1.0894	1.22415	0.176492	0.788562	1.34607
Ubiquinone and other terpenoid-quinone biosynthesis	0.0023544	0.224877	2.00208	-0.501038	1.31881	1.75129
Valine, leucine and isoleucine biosynthesis	2.33138	0.951109	2.33979	-2.23313	1.57689	2.45933
Valine, leucine and isoleucine degradation	1.26187	1.16868	0.393995	-0.898873	0.408152	1.0356
Vibrio cholerae pathogenic cycle	1.32557	0.894355	0.857	-0.731252	0.198273	1.04746
Vitamin B6 metabolism	1.19599	1.43188	1.04031	-0.690326	1.48536	1.73139
Xylene degradation	0.225872	0.256585	-0.310923	0.543139	-0.0825532	0.544362
Zeatin biosynthesis	0.749582	1.59108	4.73203	3.79262	2.03669	2.52735
alpha-Linolenic acid metabolism	-0.692466	-0.532088	-1.22133	-2.38488	-0.264103	1.09331
beta-Alanine metabolism	1.5033	0.362589	-0.412435	-2.82845	0.830698	1.30085
beta-Lactam resistance	0.653796	0.0422199	-1.00552	0.247404	-0.0595709	0.54278
