# Supplementary material for: Taxa-function robustness in microbial communities
Source: Microbiome. 2018 Mar 2;6:45. doi: 10.1186/s40168-018-0425-4 (PMC5833107; doi:10.1186/s40168-018-0425-4)
Supplement: Supplementary file 9 — Table S3. Extended definitions of variables used in gene distribution features and list of gene distribution feature names. (XLSX 48 kb) [file 40168_2018_425_MOESM9_ESM.xlsx]

## Sheet: Supplementary Table 3A
Supplementary Table 3A: Extended definitions of variables used in gene distribution features if necessary
Note: Averages are unweighted and variation is measured as the coefficient of variation unless otherwise stated
Variable description	Variable definition
Number of taxa present in the sample
Number of functions present in the sample
Taxon index
Function index
Relative abundance of taxon i
Relative abundance of function j
Copy number of function j in taxon i
Redundancy of function j
Average functional redundancy
Variation in functional redundancy
Genome size of taxon i
Uniqueness of function j
Unique pathway abundance
Euclidean distance between genomic content of taxon i1 and taxon i2
Jaccard dissimilarity between genomic content of taxon i1 and taxon i2
Bray-Curtis dissimilarity between genomic content of taxon i1 and taxon i2
Manhattan distance between genomic content of taxon i1 and taxon i2
Number of different functions encoded by taxon i
Presence of unique functions encoded by taxon i
Number of species with unique functions
Abundance of species with unique functions
Number of different taxa encoding function j
Total copy number of function j
Total abundance of taxa encoding function j
Total copy number of function j weighted by species abundance

## Sheet: Supplementary Table 3B
Supplementary Table 3B: Names of features in extended GDF set
GDF names
Unique pathway abundance
Average functional redundancy
Functional redundancy variation
Average functional similarity
Functional similarity variation
Average Euclidean distance between genomic content of all pairs of taxa
Variation in Euclidean distance between genomic content of all pairs of taxa
Average Jaccard dissimilarity between genomic content of all pairs of taxa
Variation in Jaccard dissimilarity between genomic content of all pairs of taxa
Average Bray-Curtis dissimilarity between genomic content of all pairs of taxa
Variation in Bray-Curtis dissimilarity between genomic content of all pairs of taxa
Average Manhattan distance between genomic content of all pairs of taxa
Variation in Manhattan distance between genomic content of all pairs of taxa
Average Pearson correlation between genomic content of all pairs of taxa
Variation in Pearson correlation between genomic content of all pairs of taxa
Average Spearman correlation between genomic content of all pairs of taxa
Variation in Spearman correlation between genomic content of all pairs of taxa
Average number of different functions encoded by each taxon
Variation in number of different functions encoded by each taxon
Average genome size
Genome size variability
Number of taxa with unique functions
Abundance of taxa with unique functions
Average number of taxa encoding each function
Average total copy number of each function
Variation in number of taxa encoding each function
Variation in total copy number of each function
Average total abundance of taxa encoding each function
Average total copy number of each function weighted by taxon abundance
Variation in total abundance of taxa encoding each function
Variation in total copy number of each function weighted by taxon abundance
Average cosine similarity between copy number of each function across genomes
Variation in cosine similarity between copy number of each function across genomes
Average euclidean distance between copy number of each function across genomes
Variation in euclidean distance between copy number of each function across genomes
Average Jaccard dissimilarity between copy number of each function across genomes
Variation in Jaccard dissimilarity between copy number of each function across genomes
Average Bray-Curtis dissimliarty between copy number of each function across genomes
Variation in Bray-Curtis dissimliarity between copy number of each function across genomes
Average Manhattan distance between copy number of each function across genomes
Variation in Manhattan distance between copy number of each function across genomes
Average Pearson correlation between copy number of each function across genomes
Variation in Pearson correlation between copy number of each function across genomes
Average Spearman correlation between copy number of each function across genomes
Variation in Spearman correlation between copy number of each function across genomes
