# Supplementary material for: Taxa-function robustness in microbial communities
Source: Microbiome. 2018 Mar 2;6:45. doi: 10.1186/s40168-018-0425-4 (PMC5833107; doi:10.1186/s40168-018-0425-4)
Supplement: Supplementary file 12 — Table S4. Importance of GDFs by predictive model, environment, and replicate. (XLSX 5833 kb) [file 40168_2018_425_MOESM12_ESM.xlsx]

## Sheet: supplementary_table_4
Supplementary Table 4: Importance of GDFs by predictive model, environment, and replicate
source_type	model	replicate	Unique pathway abundance	Average functional redundancy	Functional redundancy variation	Average functional similarity	Functional similarity variation	Average Euclidean distance between genomic content of all pairs of taxa	Variation in Euclidean distance between genomic content of all pairs of taxa	Average Jaccard dissimilarity between genomic content of all pairs of taxa	Variation in Jaccard dissimilarity between genomic content of all pairs of taxa	Average Bray-Curtis dissimilarity between genomic content of all pairs of taxa	Variation in Bray-Curtis dissimilarity between genomic content of all pairs of taxa	Average Manhattan distance between genomic content of all pairs of taxa	Variation in Manhattan distance between genomic content of all pairs of taxa	Average Pearson correlation between genomic content of all pairs of taxa	Variation in Pearson correlation between genomic content of all pairs of taxa	Average Spearman correlation between genomic content of all pairs of taxa	Variation in Spearman correlation between genomic content of all pairs of taxa	Average number of different functions encoded by each taxon	Variation in number of different functions encoded by each taxon	Average genome size	Genome size variability	Number of taxa with unique functions	Abundance of taxa with unique functions	Average number of taxa encoding each function	Average total copy number of each function	Variation in number of taxa encoding each function	Variation in total copy number of each function	Average total abundance of taxa encoding each function	Average total copy number of each function weighted by taxon abundance	Variation in total abundance of taxa encoding each function	Variation in total copy number of each function weighted by taxon abundance	Average cosine similarity between copy number of each function across genomes	Variation in cosine similarity between copy number of each function across genomes	Average euclidean distance between copy number of each function across genomes	Variation in euclidean distance between copy number of each function across genomes	Average Jaccard dissimilarity between copy number of each function across genomes	Variation in Jaccard dissimilarity between copy number of each function across genomes	Average Bray-Curtis dissimliarty between copy number of each function across genomes	Variation in Bray-Curtis dissimliarity between copy number of each function across genomes	Average Manhattan distance between copy number of each function across genomes	Variation in Manhattan distance between copy number of each function across genomes	Average Pearson correlation between copy number of each function across genomes	Variation in Pearson correlation between copy number of each function across genomes	Average Spearman correlation between copy number of each function across genomes	Variation in Spearman correlation between copy number of each function across genomes
Pooled	Linear model	103	0.0317572	0.410468	0.0323458	0.741197	-0.201609	0.254187	-0.13028	-2.61763	-0.584357	2.71339	0.300076	-1.70888	0.0633436	0.847945	0.0983448	-2.02745e-05	0.0518353	-0.370185	0.269312	1.8724	-0.398702	-0.00914634	-0.0158605	0.141565	-0.0647909	-0.319536	-3.06361	0.0111863	0.0239348	-0.06177	-0.0206646	-0.439631	0.0426573	-1.32077	0.57939	12.5056	-1.10372	-9.07085	2.75579	0.842805	1.29059	-0.306198	0.403431	-0.285377	-0.214418
Gut	Linear model	103	-0.0681711	0.457043	-0.0367751	3.18205	2.7369	-0.818291	0.136534	-1.08412	0.884107	1.25467	-1.53249	-3.723	-1.37251	1.98389	-0.633366	-1.35758	0.88938	-3.14191	-0.317477	9.08337	2.73811	-0.127634	0.0254445	22.8509	-37.7311	-1.27583	-15.3951	0.514445	-0.336969	0.338961	-0.048411	3.37646	2.42803	-1.21069	-0.0954316	77.045	13.6467	-60.7954	-6.54868	9.73573	10.4575	-4.03828	-3.01034	1.72482	1.24201
Mouth	Linear model	103	-0.260459	0.545678	0.0867564	-6.59285	-3.41533	2.51626	-0.188958	-3.15186	-1.00839	4.33297	1.25876	-5.62308	0.452887	0.283497	-0.0143962	0.733768	0.0959069	-0.604541	-0.249176	3.33622	-1.47328	0.0221566	-0.0102391	-7.62018	21.3774	-0.38693	-6.71324	-0.0598909	0.544232	0.262582	0.0402603	0.512087	0.0227733	-1.87782	-0.0672802	16.4511	-2.97518	-10.8689	4.57693	-8.19932	4.17631	6.58632	3.25488	-0.0087933	-0.247503
Skin	Linear model	103	-0.373366	-1.0714	0.266638	-1.92376	0.495152	-5.95251	-0.708851	10.876	-1.91208	-18.7897	2.91639	16.7259	-0.751485	-3.08541	-0.0345857	-1.41259	-1.69262	2.64699	0.171991	-8.55315	3.18607	0.148513	-1.78332	-0.655013	93.0632	0.515762	11.2074	-1.16341	-0.191098	-0.921709	-0.744712	1.26991	-0.0461433	-2.53271	0.234824	-42.4005	1.66427	32.1842	-8.03042	-78.3498	-6.76912	1.72999	0.284754	-2.28684	-0.973525
Skin	Linear model	103	0.0991669	-0.0991891	0.0512477	2.11593	0.801043	0.159413	-0.813684	4.81331	-0.0128175	-3.12894	-0.221819	0.814517	2.7752	-0.320876	0.765948	0.812568	0.123765	0.580045	0.200098	-0.54582	-2.85256	0.0232487	-0.00165202	2.76859	-6.65695	0.294454	0.736193	0.221258	-0.304511	-0.00823278	-0.473716	0.308525	0.15028	0.82901	0.298115	8.12109	7.26391	-7.76659	-6.7325	2.63875	-0.626902	-1.16303	-0.556923	-0.229192	-0.299241
Soil	Linear model	103	0.155378	1.844	-0.131418	-3.30997	1.68664	3.05735	0.73074	18.6784	2.57192	-22.6052	-0.072553	3.47433	-1.17855	-0.0269553	0.0899564	-2.13324	-5.24333	-0.821031	-0.730448	-5.97175	0.803742	0.120093	7.28886	-5.1646	24.5934	0.0350083	7.61073	0.435757	-2.03972	-1.59755	0.096141	-0.345626	0.448341	-2.94887	-2.06363	-75.3971	-11.5418	62.4821	-0.66702	-17.7879	-2.26441	5.0018	-1.1147	-1.6906	-0.572838
Vagina	Linear model	103	0.11443	2.10031	0.177748	2.62136	0.872266	-1.17582	-0.764487	-0.933588	-0.737262	1.71766	0.504354	-0.184429	1.31395	-1.2081	0.0248805	1.45776	-0.400846	1.3645	-0.112994	-1.17968	0.281021	-0.0757663	-0.145965	-37.7948	22.6239	0.684682	0.183012	0.124417	0.472262	0.733512	0.080276	-0.62034	-0.843788	-2.92899	1.03647	-18.9907	1.67073	17.3261	-4.05662	30.8293	-1.37257	-2.29938	-0.753605	-0.743188	-0.442509
Water	Linear model	103	0.18139	1.23854	0.0155356	3.19729	0.470825	3.78832	-0.200827	-32.0442	-3.42977	32.3484	1.70181	-10.3747	-2.40084	1.09829	4.72434	-3.36552	-11.9642	0.111007	-0.890983	4.89245	8.42673	-0.0414277	-3.77575	1.2448	-91.2133	-0.539035	-15.9875	0.819888	-0.81244	-0.322002	-0.26279	-0.593036	-0.148909	0.795537	0.393902	16.6254	1.12668	-8.74285	2.63395	86.4697	8.31951	-3.50372	-1.73972	-1.4311	0.166017
Pooled	LASS-regularized linear model	103	0.0158712	0.322005	0.0193172	0	0.0236888	0	-0.000225036	0	-0.22571	0	0	-0.0150745	0	0.611103	0.0518896	-0.302229	0.043059	-0.0714857	0.282329	0.511567	-0.29813	-0.0169641	-0.00948278	0	0	-0.165351	-0.703753	0	0.0260203	-0.111941	-0.0200189	-0.535679	0.0144826	-1.05721	0.315559	0.378254	0	0	0	0.765008	0.0157078	0.503131	0.214143	-0.128142	-0.18027
Gut	LASS-regularized linear model	103	0	0.318108	0	0	0	0	0	0	0	0	0	0	0	0	-0.101322	0	0	0	0	0	0	0	0	0	0	0.0272231	0	0	0	0	0	0	0	0	0	0	0	0	0	0	0.0820326	0	0	0	0
Mouth	LASS-regularized linear model	103	-0.223926	0.529481	0.0921545	-0.557998	-0.925679	0.546542	-0.147537	0	-0.65203	0.53427	0.920754	-2.81373	0.344845	0.361689	0.0351651	0.830054	0.0588689	-1.06933	-0.255261	2.92207	-1.01855	0.0369945	-0.013104	-2.64571	3.39345	-0.511692	-2.8113	-0.0642157	0.559752	0.279334	0.0592616	0.203322	-0.063034	-1.2882	0	1.82057	-2.58735	0	2.32869	1.08778	2.0738	0.113665	0.649225	0.16684	-0.182741
Skin	LASS-regularized linear model	103	0	0	0.0276304	0	0	0	0	0	-0.193828	0	0	0	0	0	0	0	0	0	0	0	0	0	0	0	0	0	0	0	-0.0994287	0	-0.300723	0	0	0	0	0	0	0	0	0	0	0	-0.0328251	0	0
Skin	LASS-regularized linear model	103	0.104665	-0.00760996	0.0376035	0.614124	0	0.146999	-0.45714	0.816634	-0.185469	0	0	0	1.41914	0.0804074	0.507951	0.240071	-0.137292	0.0845451	0.122125	0.289597	-1.39511	0.00633219	0	0.262507	0	-0.0706764	-0.276998	0.225321	-0.243524	0.0659544	-0.392716	0	0.0271774	0.0465702	0.173281	0	2.30894	0	-2.88649	0	0	0	0.172399	-0.391506	-0.30319
Soil	LASS-regularized linear model	103	0	0.753324	0	0	0	0	0	0	0	0	0	0	0	0.0301599	0	0.105058	-0.147742	-0.98143	0	0	0	0.0323174	2.72426	0	0	0	0	0	-0.0309854	0	0.0447748	0	0.050593	0	0	0	0	0	0	0	0	0.0152994	-0.27826	0	0
Vagina	LASS-regularized linear model	103	0	0.504026	0.0167157	0	0	0	0	0	0	0	0	0	0	0	0	0	-0.0258014	0	0	0	0	0	0	0	0	0.128511	0	-0.0541093	0	0	0	0	0	0	0	0	0	0.301466	0	0	0	0	0	0	-0.0587313
Water	LASS-regularized linear model	103	0.0148791	1.09273	0.112043	1.44777	-0.43531	2.54735	0	0	0	1.15058	1.06389	-0.182651	0	0	4.19994	-4.24741	-11.8872	-0.268211	-0.237352	-2.02323	0.542381	0	0	0	-0.0703539	0.366959	-1.33064	0	-0.835873	-1.08806	-0.0429028	-0.414058	0	-0.646704	0.514936	0	3.06042	0.622746	0	0	-0.671317	0	0	-0.899454	0.346744
Pooled	Regularized Random Forest	103	11.0698	70.4516	38.884	27.7169	24.6942	26.7404	32.4595	24.3718	27.7991	22.6523	23.2319	15.5064	16.6173	17.7599	25.7246	22.7592	28.813	23.3453	30.9784	35.5691	22.9253	1.15832	7.66471	24.1446	21.0952	18.9113	23.2125	48.549	47.9757	62.545	52.8524	21.7773	19.3314	22.7168	28.9031	21.4706	21.5244	16.4398	19.2814	22.658	29.4377	27.1881	30.0221	31.2326	55.9341
Gut	Regularized Random Forest	103	-2.54097	18.774	-0.0121018	5.86337	1.00844	5.73097	-0.982044	7.90636	2.1322	7.0548	6.43863	10.1334	1.68514	8.615	12.5355	0.733958	9.68269	17.1046	4.29019	11.5874	4.09562	-4.46682	-2.12469	18.0162	16.0797	14.2118	9.66752	12.1788	16.8077	8.3401	15.6921	12.0969	9.62845	12.7686	6.69351	14.7811	13.7879	13.3609	15.0744	17.5676	12.3052	7.46512	-0.741749	6.66963	4.04928
Mouth	Regularized Random Forest	103	10.1192	34.0949	41.391	23.8816	26.9919	24.8705	16.3159	18.2045	26.8231	16.8882	20.522	19.1024	15.0622	19.6302	19.1786	19.8137	23.0466	20.8138	16.6342	38.8864	22.4328	5.63647	9.94929	27.4763	21.9929	23.8509	19.373	51.6116	63.9096	43.0685	34.0161	19.7524	14.4077	19.1475	22.1384	18.4832	18.5548	20.4225	18.0065	22.2469	18.0018	24.5729	26.2575	27.0429	60.9285
Skin	Regularized Random Forest	103	1.43987	3.25126	2.77346	3.46457	11.9544	5.94153	2.46413	-0.210585	5.81384	1.84824	6.63412	1.18615	3.00704	4.52825	1.05825	3.1922	6.99003	11.8555	-1.82271	4.52984	2.70666	-0.163508	4.08446	7.65127	5.76773	2.45735	1.54717	1.6577	12.4988	4.92911	34.0515	1.78198	2.9144	6.2105	0.915515	0.296607	-0.687722	1.76814	0.803948	4.85069	0.489573	3.53442	11.6576	3.57835	7.09879
Skin	Regularized Random Forest	103	13.9284	4.87279	3.51754	8.97711	15.6845	7.75159	5.96223	6.16989	8.33536	6.2661	6.35796	8.69107	11.3195	4.58026	13.9201	10.7022	11.6908	16.2933	4.28388	20.0616	6.30258	-0.954354	15.0434	5.37708	6.5329	9.02417	1.63472	17.7091	34.196	30.0887	42.0604	8.98831	8.07466	5.70035	0.822757	12.3476	11.6435	12.3881	14.767	6.21683	-1.32385	8.71951	7.4963	16.2873	17.1702
Soil	Regularized Random Forest	103	-4.5586	84.4769	16.3879	9.34387	-2.87454	7.73204	2.56314	7.44289	6.23916	7.67506	9.06984	6.33675	5.29564	3.65122	12.1545	6.45686	14.2838	4.644	8.54577	5.34976	11.6929	-0.833205	-1.98292	22.6237	27.9072	0.93775	22.4693	19.3962	3.45367	2.10476	14.4632	-1.87624	4.65772	24.8664	15.9958	6.07784	8.03504	3.37443	1.86729	22.8313	21.6328	8.20213	4.6047	10.6571	6.31869
Vagina	Regularized Random Forest	103	4.83016	14.2617	7.64881	0.331525	9.10264	3.49554	-2.07559	-3.64055	7.27232	-4.0518	9.49542	2.9519	-0.67038	4.71056	5.512	6.73086	6.80577	19.271	12.2358	8.50782	6.79205	-2.52077	2.70627	0.550222	-2.06692	12.5722	6.72077	-2.70884	-1.16339	5.82681	5.29661	13.6399	9.39639	-4.42037	4.54171	23.8155	4.79946	23.5199	7.97097	-1.7397	1.09794	-0.887367	9.08833	-2.87549	33.1981
Water	Regularized Random Forest	103	2.20963	40.56	2.12446	11.1263	7.78771	8.3744	7.28136	5.18679	9.55829	5.20951	4.1922	10.2805	6.06878	7.96697	9.06987	6.60229	14.8774	10.7984	1.96143	4.14279	6.19719	4.61464	-1.60059	20.9845	16.7762	11.5144	7.62483	39.601	25.6921	53.8327	23.9165	5.67819	6.64682	11.443	4.32388	6.40572	2.33725	7.29621	4.96241	16.315	6.03045	12.4613	6.798	-0.380555	-0.627196
Pooled	Linear model	105	0.0279604	0.412635	0.0552845	0.177657	-0.288831	-0.179754	-0.229963	-2.26685	-0.467519	2.05112	0.253937	-0.868347	0.295974	0.446319	0.168134	0.106962	-0.131475	-0.208498	0.292766	1.50352	-0.263661	-0.031949	-0.0184628	0.171979	1.50828	-0.145584	-2.28959	0.0408769	0.024187	-0.101763	0.0339075	-0.626782	-0.0712506	-1.29659	0.605373	16.4252	0.772249	-12.623	2.05339	-0.732605	0.859124	-0.0476595	0.359875	-0.441295	-0.319875
Gut	Linear model	105	0.148907	0.506838	0.4526	3.79234	2.66792	1.77793	0.146633	-9.53175	-1.41183	17.165	-0.950984	-7.00287	2.33527	-1.1615	-1.40703	2.00757	0.693143	-0.495843	-0.415861	6.99085	-5.43232	-0.105477	0.0442149	21.0084	-2.11436	0.0713136	2.23208	0.437513	-0.217287	-0.0635604	0.559402	0.897378	0.236415	-1.38221	0.629951	46.947	5.59909	-37.8546	2.55977	-21.3487	-2.57943	-1.93847	-2.30079	1.82837	1.52055
Mouth	Linear model	105	-0.329493	0.625982	0.109995	-6.66734	-4.19957	1.71165	-0.172244	-8.51417	-2.19445	9.48757	1.99408	-4.92029	0.443544	-0.0884008	-0.0811787	1.13163	0.120438	-0.549217	-0.263975	3.30003	-1.22777	-0.0122114	-0.000276568	-8.38986	21.8883	-0.487939	-5.77993	-0.0571629	0.374661	0.162071	0.0622837	-0.296747	-0.20165	-3.29302	0.0176299	28.0384	-1.89382	-20.4466	6.18014	-6.26422	3.5988	6.40347	4.05264	0.0223317	-0.283605
Skin	Linear model	105	0.0076684	0.23114	0.132394	-2.38724	-2.09044	-2.59418	0.827393	12.2256	0.59763	-15.2531	0.479088	3.62624	-1.42145	0.173679	0.801269	-0.386611	-0.801908	1.31562	0.70933	-1.86674	1.74641	-0.00403312	0.965618	-19.3118	234.882	0.396604	-11.3798	-0.0848919	-0.523539	-0.537883	0.0105533	1.562	0.539274	-7.49623	0.26189	-24.5938	6.57428	24.4375	-13.9205	-181.988	9.21587	0.406083	1.60194	-0.132228	0.213869
Skin	Linear model	105	0.172913	-0.288517	-0.00689475	0.128545	-0.831372	0.218578	-0.437862	1.48546	0.174245	-1.53057	0.0566463	1.46333	0.939691	0.731711	1.04361	-0.142377	-0.603853	0.501343	0.455283	-1.4752	-1.58874	0.0236303	-0.00348818	3.37201	-48.2116	-0.334158	-1.45787	0.0576318	-0.249529	-0.0770444	-0.321075	-0.315009	-0.227772	1.58146	0.365996	5.11447	1.50386	-3.12483	-0.204023	39.6748	0.247377	0.928366	1.26291	-0.840141	-0.691976
Soil	Linear model	105	-0.226228	1.62528	-0.0493838	-9.15891	-0.167924	-0.963737	-0.199715	33.1045	1.32926	-42.2821	2.4384	5.35099	-2.17701	-0.755024	-1.91883	1.88763	2.17875	-1.57384	-0.684936	-2.72429	4.34538	-0.0320178	13.1669	-1.29934	15.836	-1.50561	5.11289	0.353549	-0.724527	-0.483894	0.586255	-1.87359	-0.00653192	-2.84941	0.120014	23.1146	2.56168	-19.0864	4.66897	-13.0278	-4.18	7.80893	0.0766681	-2.78012	-0.93702
Vagina	Linear model	105	0.142802	2.2836	0.260717	6.57397	1.93271	-1.35019	-0.82583	-2.71056	-0.43715	3.94406	0.00948455	-0.85717	1.68706	-0.0123116	0.659878	1.80283	-0.742562	0.124699	-0.0388526	0.20932	-0.675494	-0.0953938	-0.0579211	-0.722852	69.9953	-0.156081	-2.88444	0.0946646	0.729428	0.846376	-0.0748278	-1.54774	-0.777762	-6.67247	1.16836	16.9632	3.53651	-11.8489	-0.146949	-48.3726	1.03281	-6.28513	-1.5893	-0.149046	-0.463737
Water	Linear model	105	0.622293	1.15636	0.0226331	-1.44	-1.99289	-1.51118	0.870216	-29.8024	-3.69501	24.4301	2.68218	11.3708	-1.42788	0.0323534	5.6703	-2.29242	-13.4748	-1.64123	-0.755114	-5.5943	-0.674954	-0.0846996	-16.049	11.9736	-63.5372	-0.948973	-7.4329	0.955774	-1.20048	-0.456489	-0.48136	-3.02625	-1.90029	2.44984	1.10111	-21.9348	0.390039	27.6643	3.91082	46.5827	2.56993	-0.158177	0.453934	-2.78578	-0.0354515
Pooled	LASS-regularized linear model	105	0.0135328	0.256944	0.0353772	0	0.030174	0	0	-0.029393	-0.102293	0	-0.0416674	0	0.121546	0.184581	0.0080833	-0.110599	0	-0.198361	0.229563	0.470489	-0.221639	-0.0235501	-0.00912609	0	0.285278	-0.035233	-0.26763	0	0.0410273	-0.151819	0.00499631	-0.370627	0.0662505	-0.879671	0.168404	0	0	0.0084558	0	0.416734	0	0.236258	0.0113625	-0.115209	-0.206229
Gut	LASS-regularized linear model	105	0	0.208105	0	0	0	0	0	0	0	0	0	0	0	0	-0.0887136	0	0	0	0	0	0	-0.0361992	0	0	0	0.0994235	0	0	0	0	0	0	0	0	0	0	0	0	0	0	0.100337	0.00838824	-0.0598147	0	0
Mouth	LASS-regularized linear model	105	-0.303322	0.579168	0.116879	-0.594982	-1.03066	0	-0.136759	-0.00961445	-1.08079	0	1.31747	-1.73409	0.303788	0	-0.0295243	1.12897	0.120875	-1.03326	-0.229972	2.68195	-0.639797	-0.000403459	0.0100245	0	0.101219	-0.502512	-1.22616	-0.0742585	0.358332	0.160371	0.0840374	-0.394536	-0.201611	-2.16384	0	1.10878	-2.12629	0	2.28151	1.58564	1.10588	0	0.757171	0.128237	-0.322175
Skin	LASS-regularized linear model	105	0	0	0.0978653	0	0	0	0	0	0	0	-0.026962	0	0	0	0.24988	0	0	0	0	0	0	0	0	0	0.553776	0	0	0	-0.257171	0	-0.251358	0	0	0	0	0	0	0	0	0	0	0	0	0	0
Skin	LASS-regularized linear model	105	0	0	0	0	0	0	0	0	0	0	0	0	0	0	0	0	0	0	0	0	0	0	0	0	0	0	0	0	-0.0155486	0	-0.0731045	0	0	0	0	0	0	0	0	0	0	0	0	0	-0.196811
Soil	LASS-regularized linear model	105	0	0.966993	0	0	0	0.131935	0.106151	0	0	0	0	0	0	0	-0.0824076	0	0	-2.403	-0.462932	0	0	0.0235182	8.45232	0	0	0	0	0	-0.209195	0	0.365405	0	0	-0.121981	0	0	0.801143	0	0	0	0	0	-0.410114	0	0.580621
Vagina	LASS-regularized linear model	105	0	0.446157	0	0	0	0	0	0	0	0	0	0	0	0	0	0	0	0	0	0	0	0	0	0	0	0.00580616	0	0	0	0	0	0	0	0	0	0	0	0.404649	0	0	0	0	0	0	0
Water	LASS-regularized linear model	105	0.33588	0.966465	0.0473442	0.569443	-0.78446	2.31151	0.433479	0	0.430054	0.672652	0.111034	0	0.398365	0.336171	5.2749	-3.6714	-12.4239	-0.578341	0	-1.27886	0	-0.0328427	-8.56076	0	-0.799188	0	-0.60478	0.04381	-0.897456	-1.08	-0.324593	-1.38144	-1.00321	0.197069	0	0	2.16281	4.50886	4.48096	0	-0.674121	0	0.096563	-1.97481	0.210836
Pooled	Regularized Random Forest	105	6.34252	66.8606	42.3899	26.0574	31.1638	16.7944	27.2839	24.177	26.6327	21.9826	22.8527	11.9882	15.3814	15.9069	19.2679	27.9264	24.1222	28.9368	26.0364	25.8669	21.3323	-1.40782	7.08296	28.5328	20.3522	16.9111	27.0052	43.6922	49.1042	56.6572	52.864	17.3694	23.3344	19.6708	21.3872	14.043	19.0544	15.7457	23.5736	21.2076	30.5294	24.8981	30.5095	26.7867	46.6847
Gut	Regularized Random Forest	105	1.38733	12.7973	-1.46417	9.08883	-1.74818	7.94925	-1.79204	5.83748	4.1062	7.99427	10.0602	11.0684	0.0685888	8.37641	10.2226	3.63709	8.41305	9.59853	1.97972	2.19347	3.98925	1.74724	-1.0527	9.25736	8.5813	27.6861	17.3927	8.89078	3.65065	12.8312	17.141	15.1419	19.9746	9.51191	8.60719	12.1371	1.38153	14.2734	4.81733	8.5174	13.8925	12.0554	4.32722	5.32569	-0.142316
Mouth	Regularized Random Forest	105	11.1278	62.1128	44.0285	22.422	24.6795	22.5241	13.0862	20.102	23.4189	20.1707	18.7685	20.8074	15.513	20.149	23.6739	21.1754	23.9514	25.7005	18.3486	39.1279	19.1755	12.81	12.7836	37.8974	25.4064	24.24	18.9224	44.3778	48.9851	46.2812	33.0201	19.4538	10.0022	19.1621	22.1563	15.8666	20.6659	20.2552	17.8718	27.0269	19.25	21.721	22.2794	31.4005	80.081
Skin	Regularized Random Forest	105	-1.99395	0.03396	1.26807	0.770179	1.63477	4.34787	-0.382912	2.01118	7.30582	0.876695	4.07823	2.03721	2.4597	0.120312	8.5305	8.39142	0.962256	6.17598	-4.82384	3.28245	3.64726	-2.85459	0.154713	4.96147	4.40683	-0.304258	-0.782546	2.11737	33.6543	8.89865	32.8619	-0.705691	0.356106	5.24719	6.80324	2.79825	2.64324	0.243768	2.48064	4.06543	-2.37736	1.7815	4.1778	-3.39703	-2.09667
Skin	Regularized Random Forest	105	4.13339	5.42051	6.71808	6.31154	5.35711	3.9366	2.15437	7.45127	4.08763	7.41525	2.26885	7.25824	4.5099	9.19429	13.9	9.90754	12.3449	9.61734	7.49866	8.24225	7.80848	-1.37747	4.73399	4.27657	3.71233	6.34904	6.92841	10.6685	42.5384	25.7468	30.5788	6.63548	7.76764	4.11934	2.54951	13.0412	8.30731	13.2943	11.7889	6.41001	-0.634804	7.52428	3.22188	27.5913	33.9253
Soil	Regularized Random Forest	105	-1.0152	81.5339	21.2284	14.139	10.6	23.0925	4.98589	11.1088	10.9965	8.02928	11.7975	15.5123	8.43957	6.08367	12.5928	5.85659	7.55166	15.8678	9.3481	11.8637	8.02352	-1.36469	-1.19763	22.5289	27.2552	8.52235	9.31191	25.3854	14.5821	5.78543	23.5596	3.66039	10.2325	25.1755	8.40617	5.75257	7.71523	5.41318	8.87048	23.9395	9.14714	15.0644	14.6666	7.68279	6.63365
Vagina	Regularized Random Forest	105	3.03682	16.3177	3.34908	1.85334	7.86609	5.44236	4.59556	-2.72928	-0.527552	0.752057	3.28262	8.33717	4.16435	7.50191	8.15681	8.37367	8.77219	10.3535	11.3345	7.96213	7.72463	-4.5071	4.05366	3.10812	-0.417824	3.109	-2.46661	1.13029	-2.79492	1.67496	5.81316	19.8639	14.6571	-0.911036	11.6725	19.1615	6.97829	22.8301	11.007	-1.28061	-6.18152	1.3593	3.20374	0.270268	27.9075
Water	Regularized Random Forest	105	-0.00958374	37.7762	6.26269	5.27141	1.49872	7.7335	-0.861751	7.68395	1.98485	7.88786	4.41487	15.0855	-0.0632262	7.79976	10.2147	12.3654	10.7334	13.7449	7.72992	12.4369	7.77962	0.225297	-0.567804	20.0088	19.6795	9.39414	1.93468	40.9073	26.0784	40.6703	21.0852	6.97853	6.15244	9.7732	5.28505	8.85221	3.83573	8.60542	5.01515	19.7316	7.1149	4.70626	1.78477	2.4894	1.9951
Pooled	Linear model	106	0.0169249	0.338622	0.0769756	1.34864	0.0861984	0.0270208	-0.288382	-3.41087	-0.688634	3.22244	0.445645	-1.52463	0.409987	0.223883	0.105959	0.652953	-0.0180901	-0.320418	0.155622	1.79458	-0.205825	-0.0389478	-0.0193441	-0.393808	0.109701	-0.134291	-3.53394	0.0260168	-0.0493382	-0.256428	0.0319212	-0.577971	-0.116379	-1.49057	0.511129	10.1326	-0.251277	-6.94151	1.4819	1.43188	1.81366	-1.21336	-0.0072142	-0.430987	-0.331867
Gut	Linear model	106	0.222032	0.721589	-0.013301	-17.5261	-7.08717	4.16488	-0.350567	-3.23968	-1.28813	3.93033	1.20287	1.83114	-0.133272	-0.545158	-0.569831	-1.46062	-0.824274	-1.05346	-0.403158	-0.680362	-1.06737	0.0025178	-0.185355	14.9058	-33.4688	1.95265	0.673356	-0.0454497	-0.268742	-0.966876	0.347169	0.729809	-0.142913	-0.435836	-0.240874	82.9398	11.4922	-68.6997	6.01883	14.0344	-2.57525	20.3471	8.31403	-1.10214	0.401049
Mouth	Linear model	106	-0.313586	0.576468	0.096091	-5.19492	-3.03572	3.33097	-0.269944	-6.93978	-1.80452	8.05631	1.59369	-5.51974	0.54899	0.204205	-0.0871656	0.749469	0.053587	-0.698036	-0.242795	2.64203	-1.50224	0.0139835	-0.0628875	-7.00453	27.0336	-0.421856	-4.50467	-0.180165	0.568867	0.00577082	0.12853	0.39193	0.157871	-2.95886	-0.240956	19.738	-1.77734	-14.1773	4.45269	-13.0202	2.85292	5.41989	2.98377	-0.0584246	-0.225314
Skin	Linear model	106	0.423954	-0.0590043	-0.239156	-2.47477	-3.37811	0.0208305	0.423181	7.57101	0.0121214	-7.7688	1.23292	-2.00048	-2.802	1.27579	-1.55322	-3.88772	0.92814	0.014054	0.846413	1.34282	3.87201	0.0146846	-1.74497	-26.6739	106.61	-0.887046	-2.38363	-0.216545	-0.217901	-0.251157	-0.547307	-1.46228	-0.305922	-9.33145	-0.0359181	4.89126	-5.53147	-1.90092	7.71137	-52.8277	1.75739	2.5291	3.51584	-0.0515787	0.161581
Skin	Linear model	106	0.15344	0.196586	0.0448293	2.86004	0.542465	0.753584	-0.190062	4.80941	0.489784	-4.42598	-0.287968	1.7372	1.01656	0.744	0.547111	-0.0489107	0.190532	0.347532	0.387566	-2.47753	-2.0969	0.0329449	-0.035974	-2.82854	-29.229	-0.136211	1.05408	0.128559	-0.0811008	-0.0484909	-0.0764615	-0.648878	-0.216662	0.728543	-0.216723	1.7352	2.53197	-1.7906	-1.20658	29.6804	-0.480934	-1.69438	-0.062885	-0.412471	-0.636887
Soil	Linear model	106	0.601527	1.80751	-0.289728	-16.179	-4.55016	-0.92458	2.19565	46.3326	-0.928679	-58.364	5.42968	13.6348	-5.29063	-2.18903	-9.7696	3.05134	14.8325	-0.433794	-0.715473	-10.9018	4.067	-0.158732	3.77144	-3.84382	28.027	-1.00546	13.548	1.41857	-1.71129	-0.791639	0.484863	-1.14868	0.998817	-3.0052	-1.2524	170.427	22.2504	-150.417	12.9657	-22.4972	-7.71914	16.6305	5.593	-2.83458	-0.514782
Vagina	Linear model	106	-0.0638709	1.27634	0.153378	7.61244	1.94531	0.699425	-1.43408	-2.3392	-1.26993	2.98667	1.12065	-2.408	2.10519	-0.155856	0.219572	1.4225	-0.179138	0.625394	0.221715	-0.273992	-0.278018	-0.0691547	0.0976562	-9.31426	3.42163	0.0776789	-1.98767	0.20836	-0.309023	0.159835	-0.0809211	-1.76148	-0.926942	-1.83084	1.1642	2.39946	2.51305	0.50979	-0.727005	12.6905	-0.281222	-6.81217	-1.62239	-1.24677	-0.422463
Water	Linear model	106	0.616087	0.983769	0.133691	0.876987	-0.186123	2.0008	0.480618	-35.2183	-4.02613	32.4287	2.73689	-9.24125	-3.77806	1.15769	7.13084	-2.44545	-12.9534	0.793405	-0.790183	6.69372	12.32	0.00685897	-14.5271	4.43377	-51.3372	-0.766373	-14.7397	0.389248	-0.685826	-0.638142	-0.394882	-1.59795	-1.25054	0.217163	-0.182733	-11.3476	-3.06587	17.3376	1.83171	45.0089	9.17258	-3.40702	-1.94389	-1.74211	-0.193618
Pooled	LASS-regularized linear model	106	0.00187119	0.139134	0.0592144	0	0	0	0	-0.0999759	-0.0712058	0	0	0	0.0423022	0.0985218	0	0	0	-0.250886	0.104897	0.432831	0	-0.0364694	-0.00670037	0	0.292196	0	-0.0744771	0	0	-0.26517	0	-0.378569	0.0274647	-0.698235	0.0605447	0	0	0	0	0.360858	0	0.155145	0	-0.0782308	-0.18566
Gut	LASS-regularized linear model	106	0	0.40469	0	0	0	0	0	0	0	0	0.0425443	0	0	0	-0.295296	-0.404458	0	0	0	0	0	-0.0163594	0	0	0	0	0	0	0	-0.135116	0.0380115	0	0	0	0	0	0	0	0	0	0	0.0230008	0	0	0
Mouth	LASS-regularized linear model	106	-0.290619	0.554688	0.101496	-0.086861	-0.458834	1.73114	-0.261897	-0.168425	-1.20896	0	1.3007	-1.48549	0.485025	0.265007	-0.0761452	0.938196	0.0771672	-1.22235	-0.240442	1.27203	-1.27865	0.0210161	-0.057748	-0.106327	2.39439	-0.465145	-0.383137	-0.180266	0.578959	0.0254169	0.144687	0.0171583	0.0730264	-2.37078	-0.183612	0.476676	-1.52468	0.245972	1.81426	0.000107757	0.512017	0	0.308355	0	-0.207914
Skin	LASS-regularized linear model	106	0	-0.0706258	0.0422095	0.232566	0	0	0	0	-0.381067	0	0	0	0	0	0	0	0	0	0.173868	0	0.0700854	0.079373	-1.00514	0	0.826944	0	0	0.0900164	-0.364578	-0.0132903	-0.436985	0	0	0	0	0	0	-0.159184	0	0	0.0750196	0	0	0	0.0291629
Skin	LASS-regularized linear model	106	0.0470338	0	0	0	0	0	0	0	0	0	0	0	0.0765303	0	0	0	0	0	0	0	0	0	0	0	0	0	-0.0949786	0	0	0	-0.0687307	0	0	0	0	0	0	0	0	0	0	0	0	0	-0.252145
Soil	LASS-regularized linear model	106	0	0.742754	0	0	0	0	0	0	0	0	0	0	0	0.00158598	0	0	0	-1.31737	0	0	0	0	6.25223	0	0	0	0	0	-0.129389	0	0.145316	0	0	0	0.00751889	0	0	0	0	0	0.0885666	0	-0.211605	0	0.156227
Vagina	LASS-regularized linear model	106	0	0.558056	0	0	0	0	0	0	0	0	0	0	0	0	0	0	0	-0.142294	0	0	0	0	0	0	0	0	0	0	0	0	0	0	0	0	0	0	0	0.248285	0	0	0	0	0	0	-0.0106596
Water	LASS-regularized linear model	106	0.262418	1.12154	0.106771	0.412971	-1.38193	1.71557	0.346906	0	-0.39111	0	1.84649	0	0	0	7.00698	-3.09221	-13.2363	0.335132	-0.161394	-1.71849	1.46378	-0.010469	-5.07333	0	-0.0445712	0	-1.18958	0.184975	-0.73213	-0.986366	-0.0386207	-1.89911	-1.28183	-0.474612	0.362583	0	0.479056	3.26552	4.33255	0	0	0	0.458283	-1.42455	0
Pooled	Regularized Random Forest	106	4.35422	80.3329	39.8744	27.8678	30.3268	24.6388	27.1343	23.5805	23.4882	23.6915	19.4027	24.2356	16.7869	18.1938	23.4552	26.2975	28.655	25.3568	23.0951	36.7223	19.8708	-2.70651	6.95862	31.7199	28.4813	25.6768	27.8086	46.4655	61.7754	63.1176	52.2174	14.687	20.7792	29.1014	30.2448	22.0566	17.2349	20.5136	23.9114	28.4228	37.0039	23.2592	31.6519	26.3405	59.1283
Gut	Regularized Random Forest	106	-1.65643	32.6206	-6.72781	4.77786	-0.605839	3.16307	1.25856	2.77146	4.2322	2.99081	9.20921	-0.134136	1.92383	6.9891	14.3402	3.99396	11.8266	12.1626	2.87848	14.9014	7.23728	-2.6032	1.22142	25.3181	24.2281	6.33297	10.4591	7.40012	14.4371	8.69925	21.0431	7.83918	5.87372	21.6839	7.99168	9.27432	8.96237	6.3033	7.35614	22.1048	7.59738	6.11372	3.19993	2.38522	2.32196
Mouth	Regularized Random Forest	106	9.08927	50.93	39.1141	20.1264	25.0272	26.6712	15.8016	16.8878	24.7309	19.2141	23.5326	19.1588	14.1894	21.9138	23.1212	19.2815	24.168	27.7214	21.1866	44.346	21.2053	9.19479	5.57406	30.6711	25.6636	24.4134	18.9387	48.062	59.1155	33.577	25.7825	16.7142	12.1208	24.4146	17.5676	20.2681	22.183	19.2036	21.7601	27.3966	18.4582	22.3243	21.8847	38.4385	60.9262
Skin	Regularized Random Forest	106	7.31808	2.39477	-5.00539	3.98074	4.64924	0.815466	2.74347	-0.410599	1.12387	-0.535494	2.30462	1.40241	1.75972	-0.514171	9.19253	-1.8202	2.76513	1.72899	-0.734026	3.62744	1.28328	-0.0301951	0.196131	3.99693	3.60948	1.91601	4.62998	9.75641	19.1745	13.218	53.7542	4.19715	-2.05064	4.62348	4.52221	-1.41632	0.571339	2.02549	7.5247	5.1223	2.27001	7.02566	4.2596	1.53509	0.0810926
Skin	Regularized Random Forest	106	5.28948	0.0754702	5.42248	3.92438	4.30555	1.40275	6.838	4.95219	6.45454	4.92819	5.02426	6.08959	9.33386	5.11784	10.8249	7.77392	7.33216	12.6289	5.39214	16.2787	7.03777	-1.07658	0.783795	3.50252	5.95595	16.2701	5.65977	16.4627	41.1241	18.6748	24.4153	9.35485	10.2771	5.6859	-4.32492	16.4619	10.08	18.7713	10.936	6.88318	-4.27399	1.37202	4.78694	17.2126	43.1756
Soil	Regularized Random Forest	106	-0.9804	79.2231	15.4547	4.69219	-0.659791	19.7038	1.26765	2.20221	6.76006	5.11136	3.74525	13.9572	5.73823	6.79131	15.5501	8.30233	12.6603	12.9483	7.32917	9.63919	10.4188	0.358686	-1.52335	19.1763	26.5169	0.844896	12.8718	28.2811	7.5155	3.2831	17.5594	-0.838308	0.287549	25.2385	16.3059	0.153964	6.74954	-0.576654	0.438896	22.4001	9.29934	1.76234	0.567473	4.53512	6.35889
Vagina	Regularized Random Forest	106	4.77724	16.5992	9.14413	-5.82321	0.631708	7.5146	0.343243	-3.65812	4.93969	-4.61445	0.667206	6.50127	-0.412306	4.87248	9.14149	11.9835	5.8448	17.9894	14.3595	12.5487	6.68095	-0.608686	1.65256	10.2091	4.75606	8.8061	-0.665357	11.7947	0.286402	5.97852	6.85226	14.7287	8.56541	2.45355	2.14913	18.4649	3.29309	17.2586	5.03336	8.32645	-7.35454	-5.03264	-1.83922	-4.16092	25.5723
Water	Regularized Random Forest	106	6.59009	43.9032	4.1737	13.2159	6.27322	11.2669	2.108	16.0599	6.32839	14.4466	9.15818	16.3294	3.73469	10.6266	10.1049	11.484	11.1909	9.87648	4.0647	11.632	16.2765	1.14725	7.35129	20.3715	14.8363	10.4393	4.41276	38.794	21.9715	49.082	24.9457	2.36281	2.89339	14.0993	9.97072	7.76134	2.47352	6.48465	3.02075	18.203	9.73968	12.2511	7.06052	2.36136	2.69012
Pooled	Linear model	107	0.0311886	0.371979	0.0343296	1.37709	0.146329	0.250638	-0.217432	-4.21012	-0.657038	4.39432	0.546819	-1.89476	0.366897	0.378495	0.11232	0.566287	0.0357641	-0.414843	0.0409492	1.98122	-0.655639	-0.0294399	-0.0491898	-0.062064	-1.18672	0.0646974	-3.3681	0.0273349	0.0817602	-0.0509617	-0.0184171	-0.432999	-0.107855	-1.48714	0.572787	8.96613	-0.970826	-6.48587	1.58056	2.29015	1.59717	-1.23756	-0.144529	-0.413009	-0.478987
Gut	Linear model	107	-0.35568	0.511611	0.36781	2.2694	-2.97366	2.07065	1.01899	-10.3149	-0.423279	12.9912	-0.0228531	2.09305	-2.382	2.16697	0.738718	-2.04543	-1.09955	-2.18843	0.0757423	2.36155	-0.709952	-0.00246552	-0.0173002	12.7291	1.0558	1.40435	-2.15267	0.516835	-0.273821	-0.66858	0.688132	-0.0626918	-0.240628	-1.21985	-1.0173	83.8068	16.4976	-67.4148	-0.169502	-14.4241	1.36553	1.23334	4.03727	-0.777024	0.696187
Mouth	Linear model	107	-0.273542	0.553236	0.10086	-7.52016	-3.52262	2.95952	-0.298501	-4.87195	-1.2317	5.5308	1.37476	-5.59529	0.426755	0.191523	0.00547213	0.809981	0.0404994	-0.827098	-0.263118	3.17656	-1.17823	-0.0110581	-0.0465389	-7.54482	31.3786	-0.361402	-5.97397	-0.150976	0.350848	0.0444158	0.112956	-0.0481446	-0.0206251	-2.69866	-0.256425	12.736	-3.21536	-8.39416	4.48012	-16.6491	3.78037	7.58702	3.47159	-0.223449	-0.395437
Skin	Linear model	107	-0.347491	-1.26776	0.267921	6.51471	2.44216	-10.1861	1.61078	11.2492	4.07582	-17.8704	-2.17458	16.3075	-5.40244	-0.153867	0.0992832	-5.77197	-1.62462	1.88652	0.884084	-5.04992	8.55367	-0.0206881	1.96771	-12.8214	318.294	1.26409	11.6653	-1.08969	-0.0564987	-0.691757	-0.816172	-3.17044	-1.73765	-6.08461	-0.288164	-41.8897	8.27639	30.7332	-12.8343	-265.44	-3.84743	-10.0658	-3.19111	-0.0954665	0.0659232
Skin	Linear model	107	0.0239738	-0.0578973	0.00340365	0.107551	-0.107995	0.956115	-0.468073	5.04442	0.542719	-5.09719	-0.131309	2.6884	1.18736	0.974542	0.493245	-0.491323	0.0981414	0.810533	0.256395	-2.6457	-2.74076	0.0447495	0.00594801	-2.16239	-24.5128	0.784934	1.28386	0.712531	-0.696258	0.0598156	-0.305264	0.103589	-0.272779	1.40294	0.00987126	16.0544	4.48877	-14.0696	-1.16047	24.1881	-1.03158	1.16116	0.632831	-1.06788	-0.707551
Soil	Linear model	107	3.49359	2.23635	0.0360302	-10.6264	0.892433	3.19122	0.0355453	37.182	5.91099	-43.6844	-0.56048	5.66815	-2.64568	-1.16672	-3.79451	-1.07973	2.97824	-0.514362	-0.500147	-7.36115	2.34554	-0.095141	-17.5228	-4.56563	41.4573	0.834528	3.1252	0.851797	-2.1661	-1.64971	0.0949975	-0.932368	0.140522	-3.40673	-0.994458	33.3054	1.48617	-31.0874	2.92298	-35.0877	-1.2206	12.3969	-0.222205	-1.09639	-1.24694
Vagina	Linear model	107	0.287104	2.60644	0.268578	2.90739	0.516948	-0.228606	-0.456578	-3.22785	-2.05674	3.33014	1.68157	-0.730042	0.779344	0.0486755	-0.132494	1.29566	0.295393	-0.344336	0.0659878	0.416781	-0.875818	-0.0953586	-0.246401	-5.94676	24.9613	-0.03181	-1.53452	0.201976	0.127617	0.770518	-0.262678	0.0174773	-0.228801	-6.08584	0.810283	1.05179	-3.3868	0.842022	3.24799	-3.25355	-0.194496	-2.49398	-0.453363	-0.25598	-0.152227
Water	Linear model	107	0.186374	0.812362	0.0333988	1.30166	-2.74281	3.1703	2.27128	-32.9114	-2.20778	27.1333	1.07171	9.88725	-5.09727	1.31015	1.46543	-3.49393	-6.67362	0.132854	-0.139616	-9.1312	3.07918	-0.00211649	-3.67591	4.39846	-120.759	-0.602116	-1.71593	1.18923	-0.940299	0.00224937	-0.644364	-1.13092	-0.809049	3.77933	-2.42789	30.5145	4.85308	-21.7372	9.19083	109.941	3.58382	-1.96745	1.1523	-2.13804	-0.00370899
Pooled	LASS-regularized linear model	107	0.00115051	0.300033	0.0278316	0	0.0306261	0	-0.0329236	-0.229072	0	0	0.0611265	0	0.0447745	0.453094	0.0774999	0	0.0252572	-0.275286	0.164547	0.544254	-0.343645	-0.030659	-0.0271057	0.156017	0	0.0107179	-0.860718	0	0.097577	-0.0838829	-0.0196286	-0.488095	0	-1.04117	0.323868	0.00196712	0	0	-0.377697	0.607041	0.192707	0.14791	0	-0.170836	-0.36428
Gut	LASS-regularized linear model	107	0	0.253542	0	0	0	0	0	0	0	0	0.0457834	0	0	0	0	0	0	0	0	0	0	0	0	0.206707	0	0	0	0	0	0	0	0	0	0	0	0	0	0	0	0	0	0.10833	0	0	0
Mouth	LASS-regularized linear model	107	-0.208384	0.510891	0.100871	-0.336008	-0.517235	0.966626	-0.285104	-0.00527302	-0.722216	0	0.942787	-2.6367	0.41819	0.202597	0.0492125	1.00624	0.0144941	-1.24767	-0.247702	2.65646	-0.737467	-0.00310749	-0.052306	-2.04789	3.84381	-0.440565	-1.64046	-0.172327	0.340935	0.0208767	0.139836	-0.308629	-0.0821343	-1.89956	-0.155871	0.936521	-2.26393	0.00808858	2.28077	0.471961	1.4188	0	0.348056	-0.0317686	-0.319639
Skin	LASS-regularized linear model	107	0	0	0.102592	0.161384	0	0	0	0	-0.274941	0	0	0	-0.0272561	0	0	0	0	0.0977519	0	0	0	0	0	0	0.874382	0	0	0	-0.258254	0	-0.0438996	0	0	0	0.00314166	-0.0789347	0	0	0.00262592	0	0	0	0	9.72436e-05	0
Skin	LASS-regularized linear model	107	0.0413032	0.002857	-0.00366852	0.56248	-0.137414	0.325532	-0.096575	0	0	0	0.0916131	0	0	1.16949	0.397214	-0.530979	0.152349	0	0.0810091	0.6316	-0.63499	0.00905421	0	0	0	0.261617	0	0.596976	-0.558375	0.0426232	-0.229171	0	-0.067979	0.291519	0	0.0994725	0	0	-0.37462	0	-0.0249944	0	0.413574	-0.77198	-0.496376
Soil	LASS-regularized linear model	107	0	0.700776	0	0	0	0	0	0	0	0	0	0	0	0	0	0	0	-0.582803	0	0	0	0	6.10632	0	0	0	0.25658	0	-0.327913	0	0.131519	0	0	0	0	0	0	0	0	0	0	0	-0.0201889	0	0
Vagina	LASS-regularized linear model	107	0	0.517831	0	0	0	0	0	0	0	0	0	0	0	0	0	0	0	0	0	0	0	0	0	0	0	0.0987644	0	-0.0542409	0	0	0	0	0	0	0	0.103087	0	0.222084	0	0	0	0	0	0	0
Water	LASS-regularized linear model	107	0.0317221	0.497254	0	0	-0.89874	0.596722	0.234582	0	0	1.28227	0.57627	0	0	0	0	-0.922462	0	0	0	0	0	0.0189569	0	0	0	0	0	0	-0.896486	-1.15559	-0.336197	-0.287815	0.09542	0	0.271406	0	0.103207	0	0.861298	0	0	0	0	0	0.0415265
Pooled	Regularized Random Forest	107	3.87357	66.9102	37.7691	31.5144	26.2391	20.982	25.103	33.4643	26.1521	25.2776	18.4959	29.317	11.9346	18.2545	22.2269	20.3016	20.3553	24.4113	19.6467	38.0022	22.9841	-7.72847	4.74626	22.9493	23.0923	24.6373	23.5522	38.7939	53.3392	71.1059	56.8538	22.1027	23.0033	21.1182	28.4936	23.8383	19.8593	24.9291	22.9744	21.2693	39.4107	30.9374	29.5535	33.9247	48.7014
Gut	Regularized Random Forest	107	-4.20966	32.029	1.57641	6.2434	-0.829223	8.28139	3.40772	1.92242	8.37391	3.33782	16.7198	2.66207	4.66296	6.14253	9.57082	5.9006	2.76658	16.0634	5.16474	3.43052	2.45692	-0.445594	-2.90082	25.9435	22.2364	9.86731	4.08275	0.227246	1.13024	12.3823	10.9954	8.65901	6.0144	19.2281	-1.42509	9.75544	2.24674	7.85865	3.06126	22.3255	4.53779	8.26054	5.58015	5.65898	0.0207709
Mouth	Regularized Random Forest	107	11.258	52.7716	33.8699	23.5892	30.2556	30.1876	15.3952	21.2128	25.7876	20.3562	22.5995	23.027	16.3624	19.6106	24.6952	24.3968	28.1347	22.6872	13.8688	43.916	20.6355	18.4138	11.1848	38.2704	30.7546	20.5885	19.5708	36.8227	41.1102	42.2881	33.0997	19.1453	17.4808	26.3439	22.6521	19.4456	19.9536	20.2364	19.3309	27.3851	19.1793	22.4942	29.1553	32.1555	74.5298
Skin	Regularized Random Forest	107	-2.92498	3.34641	0.15338	6.98181	14.0496	6.92849	7.76642	2.10994	9.21878	1.89126	9.31593	4.2466	10.1755	9.89786	15.1911	5.24685	5.67432	2.77865	3.03686	-1.31267	8.32989	0.241725	-0.669167	10.5805	12.4632	0.364763	3.6927	14.3014	39.5725	6.23393	31.5772	-0.8166	-2.63271	11.8639	3.30882	-1.11767	-0.0732152	-0.752354	1.11626	12.0865	4.41751	5.1678	15.4781	4.28133	0.562991
Skin	Regularized Random Forest	107	5.30639	6.8068	5.39249	6.97573	11.6812	6.86236	6.13053	9.68027	8.31071	13.4226	9.0486	11.929	7.90685	8.76533	20.7092	6.08282	12.3937	12.5142	7.93324	13.6719	6.54147	-0.067301	10.7418	7.05634	5.40924	11.0422	0.214202	16.3502	41.5907	33.0298	28.3975	7.40955	5.75464	5.35243	1.01973	10.3962	10.0725	9.10514	9.70625	4.76662	0.968557	9.45946	12.1	26.1819	27.117
Soil	Regularized Random Forest	107	3.51981	82.511	11.7435	6.59918	3.354	10.9619	10.4131	9.38998	8.16708	9.31615	11.6024	7.89637	5.75264	10.5383	16.8024	5.51595	11.056	15.493	7.36703	12.4112	7.59042	-0.383234	1.87758	21.2835	22.0673	2.53322	23.1291	31.7048	17.3512	8.22988	18.7829	0.446063	2.29829	18.9753	19.6871	6.43432	5.65467	5.24207	4.75466	21.4449	12.422	10.0678	0.926674	7.25945	7.70819
Vagina	Regularized Random Forest	107	5.46862	18.8828	6.45411	1.80168	5.79536	9.20279	3.25575	-0.87155	4.71512	-1.70782	5.09905	8.35796	2.57131	4.29103	8.78969	7.39879	6.5814	13.2179	6.20374	6.65768	5.49514	-6.52745	5.96299	8.21169	4.31337	13.1617	4.14408	8.70703	3.01912	5.41983	7.28901	23.4079	9.79963	5.03211	9.98056	20.7601	7.79829	22.5078	11.2715	4.93728	2.04275	5.12776	5.13687	-3.47666	27.1407
Water	Regularized Random Forest	107	2.88211	23.7266	3.51737	4.62396	3.28583	14.7396	-1.09883	10.5387	3.97026	11.627	5.83112	15.1978	2.98123	6.02915	8.44984	12.2907	10.3995	12.6605	7.34155	7.28408	10.5342	3.39576	1.82113	17.0234	19.2493	8.45921	3.31838	36.4442	20.1415	47.7372	29.7039	5.1511	3.70924	17.8131	5.39882	9.14668	3.83135	6.85645	2.9085	17.6019	5.67989	4.70596	2.91409	1.83664	-2.53076
Pooled	Linear model	108	0.0186544	0.466223	0.0898129	1.40504	0.0964498	-0.157032	-0.293406	-2.95307	-0.622037	2.52957	0.34692	-1.07615	0.399462	0.294851	0.042157	0.571474	0.000669545	-0.264247	0.256088	1.66793	-0.227959	-0.0361503	-0.0353333	0.15129	4.14455	-0.288052	-2.59134	0.0106828	0.0886863	-0.0634513	-0.00730754	-0.622396	-0.054375	-1.25269	0.566431	18.6534	0.912859	-14.1347	2.03695	-3.3898	1.21387	-1.32924	0.00322368	-0.473988	-0.326219
Gut	Linear model	108	2.1226	0.606827	0.0743566	-7.09279	-2.90748	5.03533	0.485812	1.70205	-0.256216	-0.88209	0.580631	2.27086	-0.155793	-2.26862	-2.00471	2.22364	1.65087	-1.13944	-0.059629	-3.80455	-4.33658	-0.120781	-0.663664	6.15242	-22.36	0.63237	-0.789271	0.347367	-0.23987	-0.284393	0.372346	-0.990348	-0.492362	0.00288932	0.0865603	83.2833	8.3413	-67.3651	9.45633	13.4201	-0.926386	9.64983	3.28477	0.486758	0.8816
Mouth	Linear model	108	-0.147098	0.627496	0.111016	-5.52562	-3.46266	1.61888	-0.276	-5.25663	-1.37802	5.93512	1.40146	-4.43339	0.354524	0.265277	0.0456949	0.578571	-0.0242761	-0.570923	-0.181452	2.89852	-0.850461	0.0177086	-0.0844556	-7.53758	33.5792	-0.503825	-5.77947	-0.0687963	0.472993	0.164324	0.126256	0.409651	0.0095059	-3.12447	-0.114753	8.47631	-3.09665	-4.34326	3.49629	-18.0141	3.85414	5.20059	3.28896	0.0220132	-0.256069
Skin	Linear model	108	-1.10608	0.465212	0.39165	-0.98179	1.58026	-6.0427	0.0210561	0.308942	1.89023	-5.11689	-1.2159	5.78961	-5.37219	-0.841717	-1.13177	-5.19945	-1.28518	0.688616	0.0990716	3.54453	10.8928	0.117445	1.36962	12.7406	271.923	2.14251	13.6855	-0.289882	-0.280087	-0.6313	-0.274428	-1.62055	-1.49479	-0.547698	0.379676	-10.836	5.9056	2.79741	-7.9813	-266.592	-8.76652	-0.546625	-1.62942	-1.29967	-0.179549
Skin	Linear model	108	0.0844141	-0.373324	0.00841246	1.24926	-0.573064	1.70099	-0.341487	3.51466	-0.701069	-3.29972	1.02241	1.06054	1.5577	0.746207	1.53269	0.81009	-0.514512	0.883044	0.29325	-3.31801	-2.98264	0.0351992	0.00565536	-6.17605	-40.525	-0.661143	-0.05156	-0.156919	-0.190206	-0.266952	-0.41925	-1.10183	-0.503418	0.252325	-0.197093	-4.00461	1.06329	4.62542	-0.343378	45.1568	0.169305	-0.325298	0.727687	-0.470659	-0.447732
Soil	Linear model	108	2.87705	1.86896	0.0380831	-7.52563	0.978194	-3.43191	1.12808	39.6106	4.59835	-49.1218	0.340867	13.4611	-3.47997	-2.4951	-3.81519	-0.599097	1.30195	0.544734	-0.729956	-8.99126	4.95111	-0.0817277	-19.1081	-5.65586	13.0332	1.4426	9.45444	1.07825	-1.86493	-0.578776	0.280243	1.78602	1.69652	-4.52993	-0.30492	-103.725	-7.05966	80.6347	-15.6807	-4.76936	-4.9907	7.01408	-0.845748	-0.665654	-0.298099
Vagina	Linear model	108	-0.0460495	1.1139	0.0629253	4.18624	0.294439	1.47917	-1.00354	0.702733	-1.04327	0.300095	1.3101	-1.60798	1.85557	-0.285204	0.0764822	1.23805	-0.0282984	1.06117	0.225769	-1.25987	-1.15104	0.0354943	0.102375	19.7054	165.366	0.192969	-0.209171	-0.0534845	0.230562	0.0371217	0.3352	-0.286909	-0.0801909	-1.96485	0.45437	-4.72769	3.49029	5.77044	-3.62048	-170.334	-0.810666	-3.01738	0.350673	-1.33106	-0.759447
Water	Linear model	108	0.176699	1.03779	0.0738387	1.78096	-1.04675	-0.30914	1.82272	-29.2964	-1.33697	32.4396	-0.350179	-4.15145	-1.54708	0.260074	3.73346	-3.54154	-11.0497	1.72244	-0.0458	3.70946	2.93008	-0.155777	-3.64255	-1.77052	-38.0934	0.98155	-8.21957	1.04792	-1.14932	-0.39272	-0.681128	-0.799545	-0.411797	0.818726	0.314872	-0.54728	3.75089	2.33397	-3.27355	37.8174	4.89245	-2.11897	-0.0061375	-0.034706	0.0671755
Pooled	LASS-regularized linear model	108	-0.00392094	0.261336	0.0595764	0	0.0475823	0	0	-0.22656	-0.1023	0	0	0	0.0171679	0.218697	0	0	0.00230565	-0.212076	0.158233	0.460374	-0.0356732	-0.0369826	-0.0166242	0	0.485308	-0.155224	0	0	0.0775344	-0.105805	-0.0118162	-0.508937	0.0413881	-0.785906	0.0591647	0.0149	0	0	0	0.123529	0	0.143065	0	-0.0732722	-0.215858
Gut	LASS-regularized linear model	108	0	0.323312	0	0	0	0	0	0	0	0	0.0203465	0	0	0	-0.167359	0	0	0	0	0	0	-0.0573156	0	0	0	0.0298596	0	0	0	0	0	0	0	0	0	0	0	0	0	0	0.0396933	0.0622123	0	0	0
Mouth	LASS-regularized linear model	108	-0.0643483	0.592661	0.112203	-0.669247	-1.19816	0.172226	-0.272756	-0.0877843	-0.732835	0	0.971061	-1.87513	0.288524	0.246967	0.0586264	0.745734	0.00692952	-0.899662	-0.154213	2.27137	-0.410109	0.0230359	-0.10233	-2.175	5.4431	-0.489906	-2.65589	-0.0866449	0.455334	0.137517	0.133544	0.184481	-0.0565202	-2.42494	-0.0849186	0.000257697	-2.19405	1.50449	1.76138	0.000405461	2.19767	0	0.895909	0.157911	-0.231147
Skin	LASS-regularized linear model	108	0	0	0	0	0	0	0	0	-0.104475	0	0	0	0	0	0	0	0	0	0	0	0	0	0	0	0	0	0	0	-0.239068	0	-0.01327	0	0	0	0	0	0	0	0	0	0	0	0	0	0
Skin	LASS-regularized linear model	108	0	0	0	0	0	0	0	0	0	0	0	0	0	0	0	0	0	0	0	0	0	0	0	0	0	0	0	0	-0.00216331	0	-0.201826	0	0	0	0	0	0	0	0	0	0	0	0	0	-0.120917
Soil	LASS-regularized linear model	108	0.971128	1.27028	-0.236631	0	0	0	0.131143	0	0.0573404	0	0	0	0	0	0	0	-2.66185	-2.40208	-0.924025	0.268543	0	0	0	0	0.271224	-0.296988	0.231758	0.559073	-1.1766	-0.67209	0.0237694	0	0.281305	-1.66509	0.0425431	0	0.654046	0	0	0.57002	0.019191	0	-0.16013	0	0.642516
Vagina	LASS-regularized linear model	108	0	0.238781	0	0	0	0	0	0	0	0	0	0	0	0	0	0	0	0	0	0	0	0	0	0	0	0.0789448	0	0	0	0	0	0	0	0	0	0	0	0.366349	0	0	0	0	0	0	0
Water	LASS-regularized linear model	108	0.00416627	0.87997	0.0220684	0.825264	-0.198327	0	1.68948	0	0	1.78249	0.268163	0	-0.751854	0	0	-2.10006	-3.32418	0	-0.137333	0.0352734	0	0.00379362	0	-0.404302	0	0.0908108	0	0	-0.82033	-1.10626	-0.544554	-0.205975	0.251305	0	0.302597	0	1.20089	0.000164592	0.34975	0	0	0	0	0	0.294213
Pooled	Regularized Random Forest	108	3.71841	64.5428	36.9586	23.3903	23.1584	23.026	14.5781	21.4245	10.0645	17.9458	18.8574	26.4992	11.6694	20.8333	17.4724	23.6887	24.3612	26.425	25.9026	36.9269	23.6339	-1.1261	3.82397	19.7771	19.0949	26.4891	25.4246	44.815	50.4875	61.962	49.3115	21.6156	19.1039	15.6985	28.5698	19.951	20.1201	20.0298	21.9011	20.1507	35.0057	22.5316	26.9291	26.7682	52.1084
Gut	Regularized Random Forest	108	-3.21439	17.7027	-2.58351	6.35408	-0.639537	8.09559	-2.53145	4.07801	4.92942	7.33177	14.0868	6.5772	-0.871473	5.68877	10.8492	1.05437	6.02659	8.16103	0.720311	3.56793	4.22508	1.7878	-3.29705	18.7495	16.638	17.5571	15.5841	6.79801	4.11543	9.11255	24.4335	9.99737	8.05187	12.1482	10.0425	9.61974	7.57976	10.2928	7.64178	17.1779	13.8739	11.4568	5.08487	2.93696	2.83125
Mouth	Regularized Random Forest	108	11.7233	51.3442	54.1424	23.0954	24.3034	31.3243	15.4221	20.7342	26.1286	20.2123	23.767	23.3186	19.6169	20.2042	23.6754	20.9674	23.1063	24.4767	10.7506	41.4025	22.4475	4.39112	11.0568	32.7335	29.6375	21.1229	17.4224	41.2835	36.38	30.8923	31.4266	16.6152	16.674	22.8543	19.3698	14.216	19.7558	13.9032	19.8233	27.9935	19.3544	24.0521	23.5736	26.0055	68.9716
Skin	Regularized Random Forest	108	-0.855063	2.93655	0.439206	4.68488	5.37324	4.74067	2.51697	1.41288	7.66313	2.41403	12.8362	1.59205	5.85127	8.34929	1.81889	4.05095	-4.10929	1.18456	2.43558	1.36088	6.18229	-2.74394	-3.44291	4.07189	6.00843	1.49143	8.42111	15.1519	36.3445	13.7547	27.6516	-0.0254801	-2.96211	3.98331	0.50338	-0.585511	3.20353	-0.801083	3.12485	5.86782	2.89852	5.12458	4.29301	3.25864	0.079809
Skin	Regularized Random Forest	108	-0.782223	1.46797	6.154	3.60875	8.17824	5.93543	5.9594	4.77337	3.60837	5.0392	5.5492	10.0781	6.76784	7.77209	13.7934	11.4422	8.3206	8.80366	4.2711	16.9542	6.79273	-0.0993429	4.71449	4.68916	2.28553	10.903	9.06623	5.9896	37.185	28.5987	32.405	6.73574	4.97958	1.77354	1.27918	18.2548	9.33052	18.2065	11.9111	5.14469	-1.26775	3.16467	6.11195	14.698	31.0076
Soil	Regularized Random Forest	108	-1.45571	85.9797	10.0911	6.28312	3.13239	15.1508	2.06969	9.59103	5.33249	11.1536	4.62722	15.1003	3.76624	8.81342	13.5869	9.47642	21.274	9.11313	11.3043	8.85583	16.8408	1.41272	-0.134947	22.3917	22.5956	1.58967	15.6917	23.2065	11.2161	4.23909	19.4035	0.72781	0.179664	19.7318	20.7554	1.03076	4.72129	-1.28432	3.66038	17.7233	13.8575	6.0351	5.65287	9.42901	10.0816
Vagina	Regularized Random Forest	108	9.39214	5.19918	2.93902	0.837742	3.19667	7.22817	0.955413	-0.212603	-1.16265	-0.740216	3.37583	7.81973	3.90286	4.95918	6.44142	10.6497	9.63889	15.4624	7.2847	9.77908	4.78269	-3.85125	2.81148	2.45365	-0.339271	11.0759	-3.61378	-3.31963	1.40216	1.81903	3.88942	9.84429	8.41293	-1.89145	3.24037	22.5077	4.4105	23.6537	5.61613	-0.24628	-3.24576	-0.767778	0.359362	-4.3524	15.883
Water	Regularized Random Forest	108	-1.11922	37.4726	2.95982	7.06497	2.12039	12.761	13.2934	9.49437	8.11508	9.512	5.77648	12.3655	3.04123	9.81497	8.64608	10.6875	11.6648	4.4756	0.369835	5.29752	13.6463	0.297632	-0.88591	19.239	15.5382	6.41611	4.18689	36.6667	21.7493	54.214	20.1948	4.57942	6.15766	13.2239	7.66173	4.94749	-0.524345	3.07746	-1.00462	15.7004	6.38354	8.58023	2.90479	0.54575	-0.194825
Pooled	Linear model	109	0.0257551	0.417881	0.0749937	1.45854	0.0861714	0.329304	-0.153359	-3.12978	-0.571832	3.15102	0.474838	-1.52618	0.312798	0.419445	0.0735058	0.292084	-0.0260227	-0.365885	0.167184	1.70495	-0.610829	-0.0299954	-0.0446388	0.0312211	0.925483	-0.0936454	-3.33331	0.04495	0.0251802	-0.102381	0.033917	-0.415928	-0.0721702	-1.31232	0.432534	13.0326	-0.30721	-9.45701	2.08197	-0.00544667	1.73397	-1.19074	0.0160837	-0.539695	-0.413291
Gut	Linear model	109	0.382608	0.930627	0.405814	-1.97991	-1.16647	-0.654357	0.378648	-2.75586	-0.00326214	3.04235	-0.30142	2.8312	-1.24456	-1.05758	-1.65682	0.952949	1.49646	-2.85842	0.200481	3.79479	-0.254793	-0.162959	-0.0849601	19.344	-29.1769	1.08344	-4.16066	0.305343	-0.0733711	0.0774367	0.206543	1.44568	0.647874	0.236453	0.828782	105.979	14.1812	-87.1341	3.79593	3.72022	0.800046	3.18488	1.49302	0.663105	0.695928
Mouth	Linear model	109	-0.0819892	0.613259	0.12731	-6.85877	-2.99562	2.83991	-0.289638	-2.94924	-0.869737	3.74446	1.16138	-5.77002	0.287194	0.28824	-0.0237634	0.659826	0.124559	-0.624327	-0.249286	3.19799	-0.88359	0.00039443	-0.080758	-7.84859	27.155	-0.341025	-5.35267	-0.0896699	0.353957	0.15061	0.127348	0.505616	0.0655954	-2.78625	-0.0162702	18.0452	-2.95909	-12.8331	4.77835	-12.1248	3.0454	6.84223	2.79063	0.00986951	-0.316623
Skin	Linear model	109	-0.636229	-0.17287	0.10565	2.69524	-0.991182	-5.83551	-0.52475	10.9671	1.079	-14.3222	-0.446777	8.63316	-0.733773	-1.67521	-1.47167	-1.48315	0.372432	1.168	1.18951	-0.46118	3.69517	0.0209841	-1.90273	14.2358	123.476	0.0405146	9.09414	0.456412	-0.432093	-0.0358758	-0.2121	0.759211	0.701472	-0.89502	0.873581	13.2234	7.87517	-13.139	-5.54778	-127.068	-5.8234	-3.18025	1.20998	-0.398596	0.0928444
Skin	Linear model	109	0.0913876	-0.0504258	0.0389252	1.38266	0.413236	0.715681	-0.441073	8.29647	0.31667	-8.72956	0.0973322	2.63272	1.35443	0.196839	0.332054	0.252183	0.522469	0.729858	0.255705	-3.12605	-2.1058	0.0666373	0.0237869	-4.45258	-47.1266	0.457715	0.215364	0.115941	-0.135374	0.00841972	-0.250299	0.659084	0.119712	2.10703	-0.135733	10.5342	4.81782	-9.56082	-3.11562	46.9876	-0.0391974	-0.492189	-0.113636	-0.546005	-0.500175
Soil	Linear model	109	-1.72041	1.87721	-0.495525	-15.1692	-0.735272	-1.04825	0.240894	31.0855	0.154275	-43.1768	3.9913	5.48697	-4.00623	-0.242152	-0.107619	0.0638364	-1.18324	0.748408	-1.46997	-5.09305	9.61199	-0.0874298	36.099	-5.02497	19.6997	0.193439	9.70377	0.27506	-1.91103	-2.14867	0.348406	-2.85275	-0.221156	-3.69028	-0.415063	107.334	10.4052	-96.9264	11.8637	-12.7163	-5.88688	13.6963	1.04501	-3.83124	-0.686321
Vagina	Linear model	109	0.678595	1.7647	0.0530959	8.33154	3.62572	-0.583406	-0.973847	-1.08751	-1.48085	1.6095	1.17102	-0.810258	1.32153	-0.11845	-0.0222629	2.01751	0.384034	0.189298	-0.0919778	-0.250442	-0.332856	0.00881571	-0.951608	-7.57424	25.1669	-0.0470649	0.0570276	0.265734	0.0210057	0.883389	-0.242313	-0.499233	-0.510645	-3.08604	1.0788	-19.4437	-0.813624	17.7048	-3.00433	-5.65173	-1.38125	-7.98352	-3.28231	-0.218272	-0.360319
Water	Linear model	109	0.256766	0.958568	0.0940849	7.53491	1.5265	3.00482	0.835911	-11.2883	0.137407	10.9551	-0.480381	-1.30403	-3.35168	4.68567	9.60964	-6.56206	-17.0186	1.32375	0.0260391	-3.08261	4.35983	0.00351486	-5.80055	-4.24142	-5.36567	-0.0258361	-2.42947	0.10935	-0.630429	-0.619578	-0.434262	-1.90403	-0.671624	-0.60922	0.381305	-26.6221	1.44965	25.4298	-2.08387	9.72457	0.934929	-6.10134	-2.06727	-1.24423	0.414368
Pooled	LASS-regularized linear model	109	0.00866338	0.30303	0.0586867	0	0.131424	0	0	-0.159208	-0.063205	0	0.0857494	0	0.0749098	0.341095	0.0205659	-0.103156	0	-0.192173	0.162628	0.600512	-0.316488	-0.0342267	-0.0350816	1.19863e-05	0.0575813	-0.0661381	-1.01992	0	0.0381877	-0.147896	0.0146147	-0.473234	-0.0278646	-0.991159	0.182402	0.427856	0	0	-0.0409303	0.680431	0.43932	0.279713	0.0211299	-0.310995	-0.361892
Gut	LASS-regularized linear model	109	0	0.389761	0	0	0	0	0	0	0	0	0	0	0	0	0	0	0	0	0	0	0	-0.00713336	0	0	0	0.0646297	0	0	0	0	0	0	0	0	0.0351859	0	0	0	0	0	0	0.081075	0	0	0
Mouth	LASS-regularized linear model	109	-0.00275441	0.570937	0.128489	-1.06436	-0.755905	1.28124	-0.248055	0	-0.5316	0.297869	0.857372	-3.60001	0.220261	0.365044	0.0115923	0.828495	0.112206	-0.973484	-0.240442	2.98304	-0.593484	0.0093351	-0.098065	-2.90153	5.87368	-0.406289	-2.641	-0.132687	0.351195	0.121437	0.153583	0.345974	0	-1.99858	0	1.49701	-3.26759	0	2.69459	0.000253091	1.78105	0.676265	0.426131	0.163965	-0.24865
Skin	LASS-regularized linear model	109	-0.120485	0	0.0156582	0	-0.239021	0	0.0135013	0	0	0	-0.216779	0.112956	0	0	0.0677692	0	0	0	0.238088	0.0301564	0	0.0106978	-0.568371	0	0.977033	0	0	0.261115	-0.465175	0	-0.470045	0	0	0	0.000935329	0	0	0	0	0	0	0	0	0	0
Skin	LASS-regularized linear model	109	0	0	0	0	0	0	0	0	0	0	0	0	0	0	0	0	0	0	0	0	0	0	0	0	0	0	0	0	0	0	-0.126112	-0.0015233	0	0.0173263	0	0	0	0	0	0	-0.0478873	0	0	0	-0.114616
Soil	LASS-regularized linear model	109	-0.47274	1.38229	-0.458798	0	1.53938	0.328239	0.281622	0	0.284875	-0.248271	0	0	0.788789	0	1.35208	-0.526521	-3.91329	-1.70663	-1.23262	0.0421435	0	-0.0847848	18.7288	0	1.15268	-0.0661373	0	0.0292385	-1.76774	-2.26665	0	-1.09104	0	-2.24276	0	0	0	-0.122148	1.10927	0	0.512683	0.286977	-1.73572	-0.758267	0.303622
Vagina	LASS-regularized linear model	109	0	0.684312	0	0	0	0	0	0	0	0	0	0	0	0	0	0	0	0	0	0	0	0	0	0	0	0.107338	0	-0.0436699	0	0	0	0	0	0	0	0.288656	0	0	0	0	0	0	0	0	0
Water	LASS-regularized linear model	109	0.0917454	0.948971	0.0126939	1.0931	-0.388638	0.745631	1.11881	0	0	1.70835	0.241919	0	-0.843773	2.01527	6.03226	-4.44703	-10.7525	0	0.284541	-0.71724	0.692337	0.00410615	-1.93117	0	0	0.275743	-1.32132	0	-0.767561	-1.01052	-0.350843	-1.63778	-0.673702	-0.595898	0.596763	0	3.24986	1.34277	0.654136	0	0	0	0	-0.558465	0.135293
Pooled	Regularized Random Forest	109	11.0879	56.8781	38.9634	21.1073	28.4353	17.5943	30.7694	25.8682	12.9114	21.5912	16.343	22.5357	16.3258	18.5536	17.9261	19.5389	25.3797	27.7386	20.7389	32.4995	21.7562	-3.37896	9.37688	24.16	19.3677	29.7438	20.0524	47.9228	53.7864	54.059	47.294	18.3116	22.8528	15.7273	24.8113	22.5651	18.672	24.0284	22.0223	19.1955	29.2355	21.929	38.6641	25.6174	46.825
Gut	Regularized Random Forest	109	-6.21799	10.9839	-5.91989	8.38684	0.907567	7.64613	-1.42212	3.75293	3.36223	5.98054	6.57753	8.17125	-0.418009	4.9988	7.03813	3.18713	3.86058	6.82057	5.69954	1.01459	0.894099	-3.80572	-3.05412	14.9658	16.3869	19.0874	5.68793	10.8479	5.14924	4.36702	20.0776	6.46743	9.62506	14.3162	-0.0698161	10.0336	10.8369	11.3888	7.03486	16.7914	7.56261	12.5365	7.5558	4.89233	2.72642
Mouth	Regularized Random Forest	109	12.9577	56.4465	39.242	23.3533	25.2991	29.9495	16.647	22.693	21.2703	23.1975	22.1644	21.6733	14.6151	21.3151	22.0083	21.4403	24.9991	28.7212	20.901	44.5943	21.0847	10.7172	9.57505	29.8482	24.6966	26.7515	19.6016	56.9724	49.6341	38.7863	36.3672	24.827	17.2349	20.4835	19.5129	20.2924	22.3786	22.4626	22.0492	21.7281	19.148	22.8467	24.1893	37.7398	67.4348
Skin	Regularized Random Forest	109	2.24651	2.85667	0.132566	4.80735	9.20992	9.23359	-0.351899	4.16641	4.80356	5.65333	5.83424	7.58543	2.71209	9.82634	4.92851	0.557763	1.59638	0.651689	5.96015	3.80295	7.09379	-0.243434	8.37753	3.05921	4.80654	-0.428184	7.91948	-0.778056	26.7077	6.57701	23.981	-2.85239	-0.90573	0.885961	1.53884	-2.90616	-0.291405	-0.177719	1.21674	1.67824	-1.1893	6.79965	11.6499	6.13045	-0.280812
Skin	Regularized Random Forest	109	-2.95696	-0.514663	5.64286	3.37134	5.20699	7.43365	8.56653	9.95356	14.9819	12.0153	12.5807	10.9547	9.36687	10.25	19.1017	10.5925	14.9997	10.955	6.68524	14.4502	9.37624	-2.59777	2.05258	5.82236	3.45642	8.07138	7.51357	15.5253	29.7861	5.52375	22.6721	14.663	6.57365	5.17926	7.16269	14.5806	10.5696	13.8817	13.0169	6.28171	2.40761	7.25605	2.23243	11.0268	21.2842
Soil	Regularized Random Forest	109	-3.11987	80.8409	9.25881	4.18723	-1.60317	8.78073	4.05738	7.1315	9.16591	3.65726	9.49604	6.04909	5.294	8.62421	17.4458	5.94302	11.761	8.98878	8.76588	6.78344	8.49208	-1.76363	0.361147	24.5126	24.7596	2.13444	16.9995	24.6948	13.4897	4.45244	16.4109	-1.96102	6.42209	20.4974	18.6655	1.25041	7.05452	0.46095	1.88325	24.0732	9.25478	8.81111	2.14713	8.97036	8.07672
Vagina	Regularized Random Forest	109	3.91544	15.8933	9.85981	-1.57638	9.72987	6.25338	-1.08275	-3.53334	-1.17832	-3.56124	-1.20438	4.48433	1.92543	5.4818	4.5847	9.0575	6.72289	12.8674	13.8753	8.49759	6.16	-0.533538	-1.26217	10.672	5.59627	14.5368	-1.07602	17.1312	4.62869	2.46097	6.35083	26.7756	5.32079	0.832684	3.35493	23.4587	10.8113	20.6121	13.4611	7.71913	-5.65426	0.288317	10.3284	0.455501	24.0461
Water	Regularized Random Forest	109	4.18335	33.0463	1.41845	1.99467	1.33511	10.4361	14.2253	7.08623	11.067	8.27991	9.81865	14.4737	4.25192	9.09971	7.70108	9.89308	13.3432	9.39111	-0.62272	9.5376	11.1126	1.14209	1.72847	16.8112	13.1637	8.06814	8.01347	40.1833	17.8502	50.9593	24.0684	-0.055555	5.20741	11.1895	7.47753	5.67808	3.48908	2.59436	1.43363	15.302	10.382	3.26139	3.417	2.32092	-1.83416
Pooled	Linear model	110	0.0182346	0.415659	0.0515253	0.612815	0.0355826	-0.353358	-0.313367	-2.57741	-0.322886	2.26631	0.10546	-0.835541	0.299131	0.600346	0.221065	0.0913114	-0.171951	-0.189874	0.210101	1.56722	-0.080925	-0.0348352	-0.026234	-0.722437	-3.77767	-0.262976	-2.20091	-0.0110395	0.0834946	-0.102599	-0.0379324	-0.892118	-0.13421	-1.54589	0.687531	12.3864	0.536204	-9.2956	1.56823	5.59391	0.729369	-0.508274	0.0684655	-0.529069	-0.343431
Gut	Linear model	110	0.424291	0.784361	0.174485	-3.32868	-0.319402	2.00167	-0.214411	-7.48208	-0.422123	6.48141	-0.411366	6.02593	-0.377612	0.856317	-0.475247	-1.46188	-0.406929	-2.1199	-0.0268008	-1.04746	-0.966136	-0.119881	-0.170627	16.9563	-15.0638	0.423917	-1.06611	0.491096	-0.232933	-0.169458	0.424678	-0.072009	0.301826	-1.12172	0.271199	93.1986	10.2601	-76.0821	8.32079	-5.00167	-0.890257	5.34692	0.794666	0.149313	0.566218
Mouth	Linear model	110	-0.208721	0.587845	0.124057	-6.86723	-3.88029	2.18522	-0.259234	-3.49226	-1.31607	3.94124	1.61718	-4.49774	0.226177	0.259649	-0.00467171	0.555179	0.0798735	-0.686458	-0.251563	2.64205	-0.913405	0.00875298	-0.0479395	-8.07311	33.7337	-0.429616	-6.9957	-0.224328	0.546081	0.00335642	0.166678	0.563802	0.081498	-3.31686	-0.0370575	6.23825	-3.90879	-2.58764	3.1553	-17.1239	4.35037	6.77549	3.71661	-0.0076586	-0.298395
Skin	Linear model	110	0.362405	-0.585352	-0.0311738	4.38911	0.0740538	-2.18042	2.27033	14.0781	-4.29462	-19.0517	4.90164	4.67747	-4.62046	1.58809	2.49781	2.18542	6.17853	-1.98442	-0.487728	0.341774	4.0577	0.135826	-1.32132	-45.9487	148.529	0.410729	4.23761	-0.646771	-0.281181	-0.71811	-0.611596	-0.397703	-0.207259	-18.8405	-1.4645	-96.8451	-1.81336	78.6258	-16.4371	-47.3688	0.589405	-5.88841	-0.189756	-1.05457	-0.908783
Skin	Linear model	110	0.0725059	0.161915	0.0686887	-0.267973	0.450182	0.714288	-0.220908	6.85206	0.744304	-5.39313	-0.45206	-0.433605	0.714797	0.761712	0.586271	-0.0979698	0.448335	0.651511	-0.00740252	-0.243309	-1.21628	0.00703272	-0.0152201	3.29728	-32.2893	0.295029	1.58495	0.562372	-0.358838	0.0753541	-0.201527	-0.464238	-0.167678	2.00705	-0.0884619	1.52927	4.10367	-2.44451	-3.36433	23.9633	-1.143	1.40869	0.0359452	-0.4196	-0.478989
Soil	Linear model	110	1.1465	1.78984	0.184437	-0.235176	1.50561	4.14031	0.357012	14.8988	3.07436	-12.9328	-1.73069	-1.89823	0.948101	0.0944239	-1.79284	-2.62224	-0.968396	-0.825465	0.322908	-1.19765	-2.64856	0.0538423	-17.6624	-1.37091	33.3983	1.31149	6.88267	0.430877	-1.31888	-1.21267	0.489211	-1.02116	0.0566013	-2.8304	-1.14625	-99.4309	-17.0294	81.4797	-3.10261	-30.5765	-2.24616	1.62272	-2.10871	3.64287	1.43549
Vagina	Linear model	110	-0.082855	1.58501	0.167054	3.9074	1.03306	1.72695	-0.86231	-4.04361	-1.74817	5.11081	1.59775	-1.7061	1.6414	-0.315378	-0.133051	1.3175	0.390511	0.781725	0.080952	-1.5221	-1.75153	-0.0938144	0.0028106	-11.0834	16.7613	0.210563	-1.52575	0.269732	0.085851	0.162499	0.0839677	-0.149396	-0.436773	-5.07256	0.584112	-8.56203	-1.4171	8.6527	-0.63578	10.9703	-0.3054	-2.89877	-0.803219	-0.530656	-0.374745
Water	Linear model	110	0.973097	1.16624	0.211297	2.63154	-1.30005	-1.53849	0.704664	-28.9275	-4.28804	22.2055	3.7614	9.61893	-2.31833	0.541778	6.35893	-2.32183	-14.6342	-0.876477	-0.52495	-5.0771	2.72363	0.0220239	-23.2258	6.52461	-38.5819	-2.41865	-3.34586	0.0343347	-0.547003	-0.551565	-0.776903	-3.2183	-1.5731	-0.740196	0.935186	-55.94	-3.37111	56.7055	1.32453	30.7556	0.984377	-4.00402	-0.0153039	-4.02535	-0.987147
Pooled	LASS-regularized linear model	110	-0.0030083	0.267872	0.0373378	0	0.0233355	0	0	-0.254613	-0.125592	0	0	0	0	0.295462	0.016355	-0.0983332	0	-0.224005	0.168151	0.461148	-0.0407256	-0.0247066	-0.0133863	0.00236867	0.294966	-0.0898417	-0.259372	0	0.0722621	-0.138868	-0.0220614	-0.508777	0.0384072	-0.908793	0.179209	0	0	0	0	0.405498	0	0.137684	0	-0.157097	-0.192999
Gut	LASS-regularized linear model	110	0	0.323425	0	0	0	0	0	0	0	0	0	0	0	0	-0.14905	0	0	0	0	0	0	-0.0560434	0	0	0	0.0847745	0	0	0	-0.0832339	0	0	0	0	0	0	0	0	0	0	0	0.0087075	-0.137489	0	0
Mouth	LASS-regularized linear model	110	-0.128623	0.545989	0.116025	-0.510837	-1.08261	0.471582	-0.223867	0	-0.867648	0	1.17802	-2.15107	0.168143	0.310236	0.0361679	0.68537	0.0491562	-1.11997	-0.276171	2.5615	-0.503466	0.0151513	-0.0609748	-2.01813	5.2102	-0.454312	-2.82093	-0.25337	0.53232	-0.0229881	0.189659	0.291099	0.0309615	-2.40201	0.0246419	0.967779	-2.41912	0.456149	1.68013	0.013633	2.04494	0.0554301	0.811434	0.106906	-0.239324
Skin	LASS-regularized linear model	110	0	0	0.0443952	0	0	0	0	0	-0.155752	0	0	0	0	0	0	0	0	0	0	0	0	0	0	0	0	0	0	0	-0.330089	0	-0.555323	0	0	0	0	0	0	0	0	0	0	0	0	0	0
Skin	LASS-regularized linear model	110	0	0	0	0	0	0	0	0	0	0	0	0	0	0	0	0	0	0	0	0	0	0	0	0	0	0	0	0	0	0	-0.00458897	0	0	0	0	0	0	0	0	0	0	0	0	0	-0.112401
Soil	LASS-regularized linear model	110	0	0.687609	0.0178221	0	0	0	0	0	0	0	0	0	0	0	0	0	0	-0.897896	0	0	0	0	7.63193	0	0	0	0	0	0	0	0.380539	0	0	0	0	0	0	0	0	0	0	0.00414599	-0.196893	0	0
Vagina	LASS-regularized linear model	110	0	0.913295	0.0963683	0	0	0	0	0	0	0	0	0	0	0	0	0	0	-0.274366	0.0735949	0	0	-0.00125999	0	0	0	0.0228335	0	0	0	0	-0.118358	0	0	0	-0.0265089	0	0	0.301475	0	0	0	0	0	0.123559	-0.00235651
Water	LASS-regularized linear model	110	0.583528	1.07232	-0.014929	1.16072	-1.98785	2.77119	0	-0.155418	0	0	1.15103	0	0.0872204	0.45416	4.2192	-3.25455	-11.4005	-0.0804357	0	-1.95115	0	-0.0107474	-13.5348	0	-0.0258552	-0.742735	-0.106276	0	-0.609744	-0.909193	-0.378408	-1.5378	-0.726736	-0.768356	0.606888	0	1.85163	4.84638	4.41418	0	-1.64265	0	1.50553	-3.04489	-0.220375
Pooled	Regularized Random Forest	110	8.61101	64.6632	32.5401	25.987	28.5465	23.1938	32.2498	25.0986	23.155	24.3769	26.9578	15.2344	16.3668	19.8141	23.6586	17.8079	21.9644	23.6646	28.4136	34.1729	25.605	-4.26637	6.40247	21.7904	21.6047	18.801	22.7076	54.4902	52.6517	67.3114	57.7058	14.8412	21.6987	18.8309	25.7611	16.7144	21.8105	14.3211	23.2591	20.9054	31.0271	21.5859	35.0696	25.7568	51.7562
Gut	Regularized Random Forest	110	-5.77309	16.4932	-2.21981	8.74309	2.68504	10.493	-0.355004	5.50598	1.88516	6.30459	12.313	6.70203	1.86382	4.22064	8.73929	3.90234	4.89962	3.43208	1.51319	2.93458	3.97955	5.62277	-4.43165	18.7302	17.4893	14.5514	9.73768	0.0886157	3.10035	7.94968	8.81931	8.31701	13.7949	15.5149	5.12193	8.27325	6.50658	6.74807	6.13397	18.7621	8.53927	10.9303	12.1932	8.07304	3.01312
Mouth	Regularized Random Forest	110	7.16446	42.6393	59.6228	22.1143	21.6232	29.2976	16.4624	21.7576	25.9599	20.6588	26.7933	24.7401	11.6837	19.8854	20.4261	24.9428	29.6823	23.3938	19.5495	47.8521	20.1099	16.1403	6.94453	34.6653	25.1971	21.6686	20.3501	44.6699	48.2633	28.59	26.9202	24.5421	12.7435	23.9573	19.8475	18.4326	21.9396	19.6707	22.2027	26.0051	21.1682	23.443	22.2377	27.6888	82.1922
Skin	Regularized Random Forest	110	0.072935	7.18547	0.813354	8.27813	9.72082	4.04969	-0.714627	1.21611	2.20338	0.35573	1.80068	2.79458	2.08017	0.855841	3.05862	3.52517	1.81551	-1.29401	0.314633	1.42474	0.530326	0.06954	-3.02069	2.16331	2.37641	-2.08787	-4.45175	-0.2258	34.6029	-1.88186	37.8546	-1.68671	-2.11354	3.39425	1.19995	-0.706614	3.66078	1.35589	1.30704	1.15858	-2.17879	7.34808	10.8835	-3.78857	-3.11643
Skin	Regularized Random Forest	110	-2.20654	6.63242	3.57032	7.90975	8.34917	4.38326	6.86506	9.22513	7.81373	11.1058	5.96866	11.2135	3.31087	5.58676	10.8311	10.2513	13.967	12.1092	7.83519	18.8225	8.40204	-2.00726	-2.56383	5.95776	3.85268	3.50164	1.71674	10.5029	24.37	11.1828	19.9553	6.56365	8.56636	3.8663	5.78896	13.1983	10.4607	14.6029	12.7352	5.34825	0.910852	4.34866	7.10054	27.2951	30.4943
Soil	Regularized Random Forest	110	-1.722	76.7685	12.0746	6.69404	10.8089	9.12729	10.1617	2.08046	9.38929	1.11657	9.58362	7.80621	12.4738	4.78114	10.5027	4.16239	12.5977	13.9492	1.90504	16.4155	8.77895	-2.25221	0.530659	19.118	23.346	8.47571	20.956	31.2329	12.4917	4.01006	22.5215	0.39093	3.42415	22.576	20.5561	10.3314	1.7704	7.73875	3.54484	17.2909	13.8073	9.88775	10.2655	9.15208	4.23991
Vagina	Regularized Random Forest	110	2.93075	18.2434	4.36911	1.43931	6.69635	10.1831	5.42884	5.69701	14.0781	4.30059	11.1455	11.2693	5.11809	3.13497	7.43844	9.18062	5.77907	16.8664	5.73268	10.3032	8.89338	-1.75317	6.83134	7.21984	5.93755	7.84893	1.50912	14.1643	3.80977	9.09594	3.5178	18.3543	11.2073	4.11967	19.2427	23.7553	12.8537	24.1378	12.5757	7.57669	-6.6253	3.11003	4.29032	8.97152	24.0734
Water	Regularized Random Forest	110	2.29465	35.7418	-0.761472	6.58137	2.4986	8.8479	9.07887	6.97533	4.89395	8.79847	4.10472	11.607	6.74028	6.20927	9.95829	11.4023	13.6346	12.0181	3.2037	6.96083	9.97108	0.77012	2.06915	22.2289	16.1027	10.8914	5.52689	42.2661	23.542	53.195	28.9096	2.74487	13.6828	11.186	5.0868	6.24822	2.68311	7.54559	4.24878	15.9296	5.60836	4.7286	3.83065	0.408283	-2.85378
Pooled	Linear model	111	0.050097	0.459795	0.0579558	1.40451	-0.33416	0.456204	-0.243905	-4.4626	-0.710249	4.54411	0.487397	-2.06627	0.442509	0.349461	0.106959	0.493497	-0.0171345	-0.242824	0.241073	1.9087	-0.522706	-0.0365556	-0.0212711	-0.0257993	0.50745	-0.218077	-3.95379	0.0280924	0.0455276	-0.0941398	0.0216879	-0.440229	-0.0576747	-1.52584	0.446814	14.4549	-0.359451	-10.2884	2.31303	0.608145	2.18666	-1.20786	0.367759	-0.520304	-0.454892
Gut	Linear model	111	-0.226687	0.816708	0.501664	0.580989	2.38781	-0.560894	-0.492875	-8.69284	-2.09719	11.6641	-0.325794	-0.194119	2.30663	-1.09138	-1.59283	0.402539	0.296488	-3.32624	-0.6631	5.70225	-2.27519	-0.0919876	0.076386	15.7972	-63.5162	0.251915	-5.63482	0.422253	-0.499468	-0.354167	0.280503	2.69379	0.971142	-1.02848	0.867192	161.404	22.0054	-129.727	7.8162	41.4685	1.62788	0.253555	-1.9598	0.735531	0.755057
Mouth	Linear model	111	-0.198367	0.654828	0.126742	-6.35238	-4.05338	1.99287	-0.263311	-4.19325	-2.0039	4.37724	2.14998	-3.94255	0.459246	-0.063753	-0.118476	1.12145	0.20394	-1.04392	-0.216223	2.59924	-1.30253	0.0270789	-0.0542108	-7.12622	9.38513	-0.561313	-6.97035	-0.048972	0.308912	0.255855	0.0531261	0.362473	-0.0537719	-2.60815	-0.240162	19.1109	-3.09704	-12.7618	5.36825	2.63922	4.67428	6.03307	3.86411	0.311624	-0.150327
Skin	Linear model	111	0.459654	-0.0492468	0.012145	-0.788719	-1.54497	-5.24379	-0.7376	1.32919	1.55349	-0.457832	-2.22365	4.55995	3.05448	-0.380053	0.979766	-0.477818	-3.36758	1.60448	0.746036	-0.373775	-3.13784	0.0366957	-0.383802	-23.9177	-19.8179	-0.375929	0.275109	0.336144	-0.471601	-0.360076	-0.648656	-1.40965	-0.873985	-2.18698	2.21203	83.9872	10.2402	-66.7593	9.13974	50.968	-1.79696	0.458468	1.96073	-1.067	0.0975665
Skin	Linear model	111	0.13229	0.179472	0.0442168	-0.269004	-0.529797	0.182161	-0.474356	-2.75765	-0.368498	3.95495	-0.215581	-2.73275	0.74798	0.466502	0.59316	0.105959	-0.26115	0.373988	0.102937	2.28947	-0.068255	0.0802799	-0.0192144	-2.79786	-28.9926	0.0141555	-5.32899	0.865813	-0.599582	-0.117035	-0.318163	0.087453	-0.121704	1.20982	0.491633	0.171722	-0.0346253	2.09984	-0.619154	28.8017	2.55209	1.26334	0.989831	-0.814818	-0.354373
Soil	Linear model	111	-0.101682	2.1429	0.211419	-9.63913	-1.91396	3.09961	0.855125	36.6496	0.66901	-43.5823	3.39319	6.13945	-0.408336	-1.72843	1.07039	1.35329	-1.60936	-0.553609	-0.302668	-8.33662	-0.456173	-0.0905832	20.4279	-5.13456	8.66018	-1.32276	3.86851	1.13392	-1.56487	-0.461029	0.144019	-2.4833	-0.531523	-2.65943	-2.26065	-138.472	-11.9511	120.585	-8.91662	-2.17653	-0.327534	9.65664	1.92719	-2.21744	-1.10759
Vagina	Linear model	111	-0.294299	1.79586	0.114945	4.1	1.46553	0.333887	-0.415848	-6.46433	-1.61561	7.86849	1.4037	-2.65297	1.17734	-0.404725	0.193679	1.06119	-0.840441	-0.559542	-0.546765	1.03906	-0.755854	-0.163957	0.246961	-20.393	-45.598	0.11335	-2.0447	-0.0558187	0.940046	0.759057	-0.0620147	-0.799904	-0.49389	-8.21376	0.843524	5.77999	-1.43464	-2.99353	3.21198	84.2956	0.119089	-3.66991	-1.47228	-0.785959	-0.553885
Water	Linear model	111	0.339179	1.29577	0.0683951	7.06258	1.65901	-0.229278	-0.133381	-26.6458	-2.53084	29.5415	0.566732	-9.65115	-1.28632	0.792989	4.09302	-3.44111	-11.762	2.02311	-0.454983	7.15212	7.03279	-0.117963	-7.31831	-1.77372	-76.0434	0.59383	-14.7739	1.1322	-0.898155	-0.244773	-0.459058	0.163585	-0.0413578	3.38996	1.51848	69.6878	10.398	-54.7848	1.8839	72.1265	7.16329	-7.09379	-2.61631	-1.39581	-0.0257593
Pooled	LASS-regularized linear model	111	0.0416824	0.338045	0.0434124	0	0	0	-0.0562794	-0.289361	-0.0575546	0	0	0	0.127881	0.324876	0.0589462	0	0.00375373	-0.166869	0.24752	0.573982	-0.169879	-0.0431609	-0.00993111	2.49805e-06	0.202896	-0.193309	-1.32876	0	0.0269995	-0.14435	0	-0.482471	0	-1.16435	0.175669	0.648582	0	0.0627043	0	0.655792	0.718174	0.203258	0.104923	-0.208192	-0.350003
Gut	LASS-regularized linear model	111	0	0.239853	0	0	0	0	0	0	0	0	0	0	0	0	-0.219088	0	0	0	0	0	0	-0.0286751	0	0	0	0.0153297	0	0	0	0	0	0	0	0	0	0	0	0	0	0	0.0349264	0.0133307	0	0.068974	0
Mouth	LASS-regularized linear model	111	-0.105718	0.635376	0.134006	-0.803495	-1.71636	0.526422	-0.238039	-0.202435	-1.52439	0	1.76682	-2.07026	0.444111	0	-0.0541816	1.24845	0.164335	-1.32658	-0.198885	2.58882	-0.993353	0.0328691	-0.0745108	-1.60418	1.39749	-0.5992	-3.56374	-0.0588435	0.309592	0.256365	0.0767123	0.140326	-0.111206	-1.88953	-0.150886	0.546204	-3.36975	1.438	2.88101	1.98078	2.82157	0.17887	1.42075	0.395413	-0.10345
Skin	LASS-regularized linear model	111	0	0	0	0	0	0	0	0	0	0	-0.0124183	0	0	0	0	0	0	0	0	0	0	0	0	0	0	0	0	0	-0.271987	0	-0.251634	0	0	0	0	0	0	0	0	0	0	0	0	0	0
Skin	LASS-regularized linear model	111	0.0858224	0	0	0.501451	0	0	0	0	-0.117406	0	0	0	0.0310596	0.168366	0.073279	-0.179959	0	-0.450733	0	0.526111	0	0.0672618	-0.00911781	0	0	0	-0.270363	0.262049	-0.197746	-0.0604935	-0.32224	0	0.0027722	0.291676	0.0140642	0	0	0	0	0	0	0	0.219907	-0.511291	-0.387711
Soil	LASS-regularized linear model	111	0	0.781989	0	0	0	0	0	0	0	0	0	0	0	0	0	0	0	-0.893517	0	0	0	0	5.85825	0	0	0	0.106701	0	0	0	0	0	0.0984698	0	0	0	0	0	0	0	0	0	-0.22448	0	0
Vagina	LASS-regularized linear model	111	0	0.988557	0.115158	0	0	0	0.0207029	0	0	0	0.00401451	0	0	0	0	0	-0.240394	-0.240785	0.0620242	0	0	-0.057301	0	0	0	0.26381	0	-0.0909633	0.190141	0.118095	0	0	0	0	0	0	0.351827	0.377191	0	0	-0.00703274	0	0	0	-0.18686
Water	LASS-regularized linear model	111	0.21116	1.35457	0.182582	1.27843	-0.20172	0.000301894	0	0	0	1.34423	0.803432	0	0.152459	0	4.27005	-3.76237	-12.6879	0.156746	-0.181091	-0.147884	0.56008	-0.0951686	-4.49868	-1.08568	-0.572693	0	-4.43184	0.690355	-0.900845	-0.45259	-0.00815533	-0.295074	-0.000259685	0.786778	1.688	0	2.09444	2.45391	0	-0.00135539	0	0	0	-1.29472	0.0632541
Pooled	Regularized Random Forest	111	10.2201	64.2249	38.8437	24.035	26.382	19.4389	25.0895	18.5195	17.7509	16.5328	21.8326	19.1863	18.8793	18.9857	23.2514	18.7468	23.5474	25.1733	22.6621	29.445	20.553	-2.74795	6.48606	19.9677	19.7683	18.6532	25.1475	48.9462	49.7923	54.1488	52.8266	20.5695	23.2972	18.1266	25.2546	19.7101	19.0391	17.5203	22.5494	18.9076	39.0919	24.517	27.5592	25.4105	58.7533
Gut	Regularized Random Forest	111	-2.44815	14.2985	-2.34186	5.90437	-1.15299	11.0945	-0.0999922	5.72468	9.09335	3.93995	14.3774	7.12405	5.61499	7.9508	13.4578	3.02155	13.6201	8.88784	2.71093	7.95335	2.0447	-1.8565	-2.16342	19.3723	11.0296	17.6845	9.88757	6.42222	8.5554	6.06816	15.7094	9.15705	9.75841	7.56153	1.36682	10.953	6.96034	12.5904	8.77957	13.3034	7.06884	6.86264	7.88634	4.17976	6.21201
Mouth	Regularized Random Forest	111	14.1809	49.8162	45.3407	28.3983	23.3309	27.0616	13.3246	20.2622	24.1896	18.5921	22.4854	20.6897	18.3772	16.7597	19.3818	21.9363	23.6613	26.7707	17.4607	40.3551	18.6902	9.03839	12.6749	33.2772	29.7723	26.9778	21.3019	49.2847	39.0881	42.0245	38.9472	23.9703	17.5211	25.3159	20.194	20.8735	23.3122	21.0157	23.5291	29.9067	22.4147	25.1864	22.3766	32.615	62.2851
Skin	Regularized Random Forest	111	-0.630529	-1.90374	1.80287	-3.40454	3.02703	0.847401	-0.16725	0.563567	5.00906	-0.727013	6.43142	1.17459	1.529	0.820359	6.55636	0.853366	3.577	1.3349	-5.03006	1.64501	0.037535	-0.552669	1.58707	7.12245	4.76103	0.0417226	5.01106	1.12833	35.4584	19.5301	35.2974	0.962467	2.66584	6.21247	2.63424	1.19134	-0.175865	1.38768	2.8182	5.94776	-0.0369771	-1.32374	4.31577	0.0784906	4.41092
Skin	Regularized Random Forest	111	4.62713	6.04068	8.18099	5.69981	7.82045	5.35472	10.2702	7.24069	10.0797	6.72045	8.1157	6.32834	2.55367	3.67983	9.16703	8.6968	8.74571	10.0618	2.24535	13.1951	10.3305	-3.14028	1.3946	5.77371	2.95558	10.3285	8.12061	14.4304	49.4986	30.2258	36.7685	8.02733	9.94092	3.50023	-1.39481	13.2769	8.26589	15.3306	9.96302	3.40122	5.38427	4.85442	6.53866	6.70215	29.6971
Soil	Regularized Random Forest	111	-0.876249	94.1583	11.491	4.90492	0.382522	6.66809	3.91633	6.01557	10.4959	4.35808	7.8893	10.0704	7.05762	7.7119	7.26955	9.28243	17.9694	8.5017	1.80204	10.3415	11.8189	-1.71106	0.861914	21.0176	25.712	3.09114	16.2823	24.7354	4.76708	6.87116	15.489	-1.17464	2.369	21.3773	17.0306	7.00302	2.13302	6.17043	0.893621	19.5187	6.40011	3.02241	2.42284	9.13657	8.71282
Vagina	Regularized Random Forest	111	6.35022	8.8783	8.44283	2.07042	2.86146	6.81613	10.827	2.59266	6.83202	4.79814	5.14917	7.49203	7.20291	4.55322	8.74222	6.9873	7.14213	19.3898	13.6233	8.40318	3.92832	0.470389	4.39651	6.26628	2.24371	12.8699	0.42222	0.221439	0.00939766	2.57498	5.55774	14.0009	16.1055	0.788354	1.78425	17.5063	4.29665	21.6339	6.25914	3.63623	-2.56858	0.302568	2.0426	5.13725	23.8154
Water	Regularized Random Forest	111	-0.336331	28.0874	6.59578	6.47724	5.71313	11.6371	5.73882	9.5241	10.2024	9.85819	5.40504	11.8361	5.194	5.5676	9.27819	9.16919	7.75127	8.52363	3.87335	9.9884	9.30787	4.28184	-0.500832	16.4987	14.2622	6.60129	6.32495	38.2255	24.222	55.4107	24.5403	5.38006	5.83948	15.908	5.06719	7.0399	1.01845	6.06482	3.57358	14.9741	6.91563	6.53167	5.17089	-0.830873	-1.72362
Pooled	Linear model	113	0.0233343	0.425384	0.0570234	0.955091	-0.352644	-0.280368	-0.233104	-2.95947	-0.576522	2.53686	0.394601	-0.574489	0.394923	0.458241	0.183117	0.442442	-0.157599	-0.428246	0.256753	1.29472	-0.586094	-0.00693057	-0.0344173	0.0741177	0.761244	-0.341169	-3.45234	0.0499107	0.0904622	-0.0872781	-0.00203116	-0.469452	-0.0673728	-1.39152	0.446844	9.97091	-1.06541	-6.62868	2.33256	0.185399	1.92096	-0.944485	0.426595	-0.255121	-0.2948
Gut	Linear model	113	0.64384	0.514799	0.0681951	-5.14398	-4.07141	0.234755	0.141845	-2.38281	-0.977243	1.96838	0.51338	5.23038	-1.01079	-0.851001	-1.02081	0.37386	2.37314	-2.08731	1.30311	0.930293	1.98894	0.0356994	-0.320431	28.3642	-87.946	1.80155	-11.5173	0.584315	-0.0563772	0.215153	0.463666	0.248834	0.888037	5.6642	-0.234894	85.4144	15.8123	-73.0816	-1.68291	43.5305	7.22246	6.76174	4.34474	0.673561	0.186728
Mouth	Linear model	113	-0.382342	0.522789	0.0796628	-4.40753	-3.33525	2.22768	-0.284358	-8.11309	-1.98551	9.0108	1.75614	-4.38447	0.64564	0.0848106	-0.0503887	1.1528	0.0747326	-0.586266	-0.251075	2.93757	-1.54548	0.00646548	-0.0334022	-2.77958	9.35426	-0.782749	-5.27981	-0.152407	0.586929	0.148459	0.0708469	-0.342344	-0.123502	-3.33952	0.0252972	16.8307	-3.12147	-11.0785	5.51068	-1.51319	3.2937	4.23159	3.07573	0.205243	-0.112951
Skin	Linear model	113	-0.835225	-1.19577	0.388847	7.4974	3.98824	-10.4531	0.343162	17.1228	-0.70514	-23.5002	1.29056	20.5674	-2.04874	-1.33689	-0.633749	-0.970363	0.0011281	2.82256	-1.12133	-9.89065	3.44562	0.0421879	-1.01328	-36.7929	152.766	0.960056	25.6992	-1.06575	0.0258285	-0.207331	-0.888677	-2.36918	-1.82945	-5.01804	0.687999	-63.066	5.37455	45.1846	-10.9211	-85.6795	-15.3365	-8.48993	-3.35743	-0.989398	-0.378179
Skin	Linear model	113	0.183907	0.176771	0.0144383	-1.29275	-1.991	0.294469	-0.458779	5.70321	-1.049	-4.34161	1.38765	-2.93468	0.440338	0.321892	0.201039	0.627587	1.13279	0.684171	0.158637	2.10463	0.353425	0.0556573	-0.0351486	-2.61864	-11.0138	-0.150915	-0.0803965	0.776495	-0.680132	0.00819234	-0.223381	-1.25549	-0.661976	0.260839	0.607744	4.29545	3.24976	-2.68948	-1.84504	12.8509	-0.883875	1.90093	2.12347	-0.32162	0.117604
Soil	Linear model	113	-0.925368	1.64166	-0.508082	-4.68549	0.4955	2.71611	0.318351	23.707	0.387033	-28.5213	1.91697	-3.14333	-0.792228	2.55836	2.01698	-0.317127	-2.12746	-2.08698	-0.553537	-0.251467	2.67822	-0.00280051	28.1711	-4.40928	5.02063	-1.58136	6.39825	0.387506	-1.37895	-1.37627	0.197716	-4.40543	-0.824826	-2.68849	-0.947551	-166.671	-22.1874	144.133	-3.05213	0.810034	-3.68727	4.60735	-0.555882	-4.22453	-0.926169
Vagina	Linear model	113	0.297043	1.55316	0.0586428	4.79182	0.993951	-0.0667245	-0.768869	1.00016	-0.636621	-0.810315	0.875288	-0.348009	1.34079	0.245714	0.211459	1.64706	-0.117937	0.676096	0.347308	-0.630613	-1.22294	0.0681031	-0.413772	28.9993	192.729	-0.164496	-0.601399	0.184359	-0.0288829	0.693731	-0.263606	-0.124628	-0.138786	-1.39663	1.04144	-8.02789	2.97092	8.53704	-5.005	-204.693	-0.831082	-4.19824	-0.453369	-1.06798	-0.571361
Water	Linear model	113	0.282176	1.10227	-0.105758	6.05292	-0.464635	4.50671	1.29971	-40.6359	-2.14789	38.2454	-0.222721	-5.38333	-5.91068	2.94347	5.01951	-4.84269	-12.661	1.01048	0.0581812	-0.799911	9.10499	-0.0135521	-6.27331	-5.54985	-34.2551	-1.15144	-8.60254	0.678782	-0.939051	-0.62032	-0.588605	-1.54413	-0.384717	0.322785	-0.549262	37.4174	1.68736	-26.4327	7.76028	38.2929	6.12628	-5.31695	-0.194493	-1.18615	0.57062
Pooled	LASS-regularized linear model	113	0.0068708	0.330307	0.0440468	0	0	0	-0.156842	-0.39678	-0.0680492	0	0	0.145306	0.259607	0.370469	0.128346	0.063647	-0.104876	-0.187517	0.242917	0.352615	-0.361675	-0.0112803	-0.0280533	1.28939e-05	0.196945	-0.184344	-1.7002	0.0282863	0.0882519	-0.124967	-0.00125606	-0.396047	0	-1.06459	0.180945	0.800242	-0.166003	0	0	0.617234	0.965909	0.142652	0.103738	-0.123777	-0.266134
Gut	LASS-regularized linear model	113	0	0.205343	0	0	0	0	0	0	0	0	0	0	0	0	-0.110337	0	0	0	0	0	0	0	0	0	0	0	0	0	0	0	0	0	0	0.355532	0.0325102	0	0	0	0	0	0	0	0	0	0
Mouth	LASS-regularized linear model	113	-0.35353	0.505897	0.0858451	-0.474995	-1.06551	0.817985	-0.267997	-0.246348	-1.12471	0	1.37239	-0.961634	0.49997	0.0662947	-0.0278792	1.04848	0.0747664	-0.932982	-0.232945	1.50497	-1.06151	0.0161801	-0.0319837	0	0	-0.73403	-1.279	-0.172778	0.582546	0.139873	0.100555	-0.486331	-0.143057	-2.60464	0	0.751473	-2.32313	0.558469	2.5192	2.54635	1.04149	0	0.709175	0.285395	-0.150007
Skin	LASS-regularized linear model	113	0	0	0.0793602	0	0	0	0	0	0	0	0	0	0	0	0	-0.0552352	0	0	0	0	0	0	0	0.292816	0.262751	0	0	0	-0.378431	0	-0.224348	0	0	0	0	0	0	0	0	0	0	0	0	0	0
Skin	LASS-regularized linear model	113	0.0757342	0	0	0.0353289	0	0	0	0	-0.109853	0	0	0	0.0176544	0.116872	0	0	0	0	0	0.0974042	0	0.0204278	0	0	0	-0.00512198	-0.0227432	0.252234	-0.333799	0	-0.142814	0	0	0	0	0	0	0	0	0	0	0	0	-0.0292036	-0.0879412
Soil	LASS-regularized linear model	113	0	0.717316	0	0	0	0	0	0	0	0	0	0	0	0	-0.104051	0	0	-1.5296	0	0	0	0.0460332	2.15776	0	0	0	0	-0.00124878	0	0	0.364456	0	0.0305188	0	0	0	0	0	0	0	0	0	-0.130945	0	0
Vagina	LASS-regularized linear model	113	0	0.528657	0	0	0	0	0	0	0	0	0	0	0	0	0	0	0	0	0	0	0	0	0	0	0	0.0582516	0	0	0	0	0	0	0	0	0	0	0	0.309934	0	0	0	0	0	0	0
Water	LASS-regularized linear model	113	0.0130857	0.818593	-0.0972501	0.544905	-0.509002	0	0.929434	0	0	1.98397	0.130079	0	0	0	0.0622374	-2.50927	-3.91859	0	0	-0.0116732	0	-0.0250214	0	-0.269364	0	0	0	0	-0.977452	-1.29089	-0.363232	-0.633999	0.0413395	0	0.367063	0	2.33466	0.299034	0.14306	0	0	0	0	-0.0408145	0.524691
Pooled	Regularized Random Forest	113	10.1078	71.1078	42.563	22.4422	29.1639	23.7939	29.6131	21.2246	29.6818	18.4935	25.5224	24.0682	18.763	18.1513	28.617	21.0499	24.8028	25.058	31.5361	34.5127	20.3252	-3.39754	8.09361	25.1162	26.8574	25.4558	21.6877	53.2837	56.2249	70.5296	59.5848	19.3761	20.2064	27.3484	22.9148	19.1386	19.5201	22.6145	21.9834	25.0824	31.3641	20.7283	32.9405	24.4126	59.4796
Gut	Regularized Random Forest	113	0.687397	22.9086	-1.94335	1.69282	-0.804387	3.00684	-0.633006	6.10036	7.89151	4.06579	18.3145	8.06791	1.57114	6.09642	11.1517	-1.72641	6.84964	7.24246	3.45744	5.59763	3.47997	0.343096	-0.193252	28.9153	29.3892	12.8743	10.3793	13.278	12.4159	1.67282	18.8126	5.83657	7.85135	19.5342	1.8105	5.50901	8.6661	9.01287	4.51239	30.4798	9.71878	6.3483	0.830846	0.406003	2.29821
Mouth	Regularized Random Forest	113	9.77515	40.2063	32.6935	24.535	24.6724	26.3852	15.7245	23.4348	26.8881	22.1472	26.48	21.0993	16.2595	18.6277	21.1891	20.8102	25.4119	24.8802	11.903	36.1059	20.3208	3.70402	9.24941	30.2737	25.8576	23.0342	18.8049	48.5099	47.8966	31.9554	32.3491	20.128	14.2947	25.1232	21.0332	21.1553	18.9205	18.6706	18.4058	28.6556	20.1036	23.9319	22.6822	34.8577	63.6848
Skin	Regularized Random Forest	113	-0.251445	6.96719	0.0518586	5.54871	8.97389	6.57192	3.63115	4.16976	6.96905	5.14698	5.97078	2.6187	6.1862	3.75074	6.37057	5.49898	5.54479	3.36451	4.65954	2.2496	4.07608	-2.59204	-2.91304	6.38341	6.52014	-0.398536	-3.72521	7.28243	39.7333	8.53485	24.1007	-1.96525	-1.57714	7.84019	6.65283	-0.0866781	1.44974	-0.625265	2.12453	6.20959	-1.03818	3.7185	7.53282	5.04856	6.92515
Skin	Regularized Random Forest	113	4.50794	4.46446	2.57814	4.07722	7.64537	4.96388	4.03132	7.98382	5.63031	6.08431	7.04625	8.42892	0.544531	4.84923	7.05636	9.24029	8.0358	14.0756	7.04034	21.1711	2.07905	-1.61028	7.638	6.42498	4.1977	14.5401	4.76287	23.1582	41.5144	31.0372	33.0189	7.66121	10.3197	5.31741	-0.971753	16.545	10.15	16.3106	12.5359	6.05593	0.491618	2.31903	4.71169	13.5911	24.9025
Soil	Regularized Random Forest	113	-1.51671	92.9496	13.9772	9.78705	-1.43546	11.6034	4.63739	6.88021	9.10853	7.89891	9.27633	11.4309	9.22101	5.8118	10.6692	12.1228	12.7607	18.5655	7.46174	11.434	8.90799	-2.29698	-1.71329	20.8901	25.4171	8.40136	12.4006	24.3935	8.55013	8.1834	13.0959	-0.199149	5.77657	21.1446	5.92325	5.56009	0.993611	7.83871	4.00664	20.5621	7.02013	8.30045	0.719445	10.6047	7.80537
Vagina	Regularized Random Forest	113	4.97661	9.22102	5.91635	-0.983549	4.37565	6.63576	1.10565	-1.19436	-1.07366	-2.38874	1.67848	8.90024	2.65066	5.80951	6.65005	8.09531	6.05335	18.6467	6.20329	10.8511	6.12015	-6.25495	-1.22673	17.0465	7.57824	7.47117	-2.15518	-4.24645	-1.35841	2.30331	4.55751	20.4602	12.5456	3.17766	3.69218	16.6769	3.12085	16.8505	7.6442	10.5993	-5.93361	1.90256	4.30118	-5.18642	11.7908
Water	Regularized Random Forest	113	1.71913	35.4531	2.57832	2.83051	1.79697	14.9475	11.6424	10.3418	6.87415	9.06538	6.58954	9.85884	5.38776	6.92948	7.8656	10.5323	9.46259	6.436	1.01256	9.77301	6.46471	3.0764	0.406061	20.453	24.21	9.52847	4.49555	35.2715	23.2444	47.737	21.8877	0.372102	5.84725	21.9858	4.59084	6.32819	0.148583	7.97396	2.3051	27.2957	6.37175	3.93439	2.15957	2.73794	0.0715638
Pooled	Linear model	114	0.0794992	0.479639	0.0844327	0.978711	0.0721381	0.188204	-0.0534569	-3.17338	-0.615711	3.14007	0.423647	-1.35595	0.225666	0.653769	0.163856	0.279431	-0.0912423	-0.634389	0.176421	1.8069	-0.691161	-0.0275995	-0.00906685	0.623863	3.15979	-0.206859	-2.99148	0.143717	0.0157467	-0.0251693	0.0110353	-0.450345	-0.0147006	-1.4258	0.386999	11.9265	-0.790791	-8.56895	2.59421	-2.80387	1.66589	-0.831715	-0.00175229	-0.417637	-0.434371
Gut	Linear model	114	0.19933	0.847211	0.21326	-6.64055	-4.18428	3.78628	0.504038	-10.5062	-2.4786	12.8162	1.46677	-1.65983	0.275332	-0.537885	-0.896539	0.159136	-0.527867	-2.48856	-0.130915	3.61133	-3.89805	-0.115083	0.026228	19.7773	-10.5865	1.61839	2.10275	0.122747	-0.00584695	-0.410867	0.593021	1.89054	0.239548	-0.882869	-0.734132	43.6747	-0.742497	-35.9663	9.41526	-13.0964	-1.6912	8.09335	4.36479	0.0210823	0.737815
Mouth	Linear model	114	-0.420135	0.620435	0.123694	-8.06999	-4.25995	2.62745	-0.530782	-3.55888	-1.20356	4.05585	1.41119	-5.33678	0.571909	0.146005	-0.0552124	0.568582	0.10715	-0.811483	-0.149758	3.06348	-0.78942	0.0188645	0.0227966	-6.36226	47.4829	-0.514937	-5.87855	-0.0276548	0.414626	0.292919	0.0567694	0.36464	0.0601659	-2.66488	-0.112453	5.70196	-4.64278	-2.20561	4.62299	-32.7479	3.64101	7.93647	4.05703	-0.118398	-0.304549
Skin	Linear model	114	-0.567144	-0.575634	0.00563364	4.47487	0.198577	-0.949571	1.42997	5.88544	1.97464	-10.0786	-1.07819	7.18608	-3.18068	2.37914	1.46632	-2.52563	-2.64122	2.42586	0.827702	-7.2402	1.23621	0.0228472	0.79539	-26.3102	306.013	-0.633422	3.58903	-1.35842	-0.0272198	-1.11628	-0.544671	-0.646515	-0.205777	-11.0935	-0.649258	-62.1402	-7.557	52.5798	-3.64736	-232.611	-0.00605098	-5.61717	-0.95226	0.676785	0.533478
Skin	Linear model	114	0.067593	-0.320399	-0.0196417	0.196366	0.608696	0.100823	-0.708303	3.68238	0.633168	-1.20602	-0.778806	-0.434603	1.81314	0.470707	0.361535	-0.706492	0.0789923	0.848264	0.193859	0.537953	-1.72007	0.0135575	0.00241861	-2.97932	-29.0547	0.380699	0.0709517	0.80381	-0.930499	-0.310804	-0.384336	-0.396595	-0.341957	0.860254	0.343682	18.2913	5.78189	-15.27	-1.86854	30.2525	-0.677196	0.796929	-0.281844	-0.117376	-0.131268
Soil	Linear model	114	1.09331	1.63945	-0.114912	-9.22062	-0.977617	-0.375355	0.178013	15.9053	1.02528	-22.5161	0.899715	6.10693	-1.74133	2.1423	2.49245	-2.4898	-5.56636	-2.51827	-0.081494	-3.83853	2.53926	0.184187	-29.3735	-4.45036	20.0192	-0.0662491	7.27009	-0.160189	-1.27204	-1.43628	0.206105	-2.31443	-0.553873	-3.33682	-0.793484	-5.6096	-1.98303	2.56441	3.46669	-13.7297	-3.44976	7.66356	0.496735	0.944277	0.523768
Vagina	Linear model	114	0.267151	1.81721	0.190481	4.41764	1.00047	0.478337	-0.836624	-1.81887	-1.47589	2.54252	1.38891	-1.33214	1.68872	-0.762308	0.13587	2.0169	-0.0651929	0.89788	0.0149513	-0.825907	-1.3033	-0.0810188	-0.20738	7.57703	118.691	0.468534	-2.91677	0.216005	-0.0678642	0.487962	0.0979083	0.232096	-0.60937	-0.700554	0.870461	-6.54697	-0.236578	8.35289	-1.20756	-114.407	0.758404	-3.69581	-0.714092	-0.875049	-0.440901
Water	Linear model	114	0.50242	1.01439	0.309463	7.23762	-2.46986	-2.80715	2.30256	-18.6855	-3.27291	13.0891	3.14577	12.7634	-3.77539	2.82606	7.36712	-3.70895	-14.458	1.86649	-0.130645	-8.22045	0.814962	0.0368698	-11.7672	2.71086	-15.8125	-0.430076	9.81464	0.284381	-0.579701	-0.562143	-0.804709	-2.12386	-1.15421	0.591512	-0.00858228	-11.9655	5.37868	12.5643	0.0650268	11.838	-4.24471	-8.49006	1.27048	-1.98628	0.361085
Pooled	LASS-regularized linear model	114	0.0630017	0.381483	0.07101	0	0.110173	0	0.0620805	-1.53983e-05	-0.0913221	0	0	0	0.112612	0.442916	0.0591737	-0.0973683	-0.0236424	-0.377208	0.19546	0.646065	-0.474529	-0.0284976	-0.00620769	0.00677141	0.53552	-0.074357	-0.466713	0.1116	0.0211433	-0.0803309	-0.0078602	-0.420243	0.0486056	-1.10733	0.185303	0	0	0.13596	0	0.235382	0.150134	0.261931	0	-0.192939	-0.349576
Gut	LASS-regularized linear model	114	0	0.448671	0	0	0	0	0	0	0	0	0	0	0	0	0	0	0	0	0	0	0	-0.0213078	0	0	0	0	0.00221059	0	0	0	0	0	0	0	0	0	0	0	0	0	0.115212	0.0610592	0	0	0
Mouth	LASS-regularized linear model	114	-0.332444	0.579783	0.125367	-1.18796	-1.42945	1.04882	-0.50637	0	-0.776164	0.0476474	1.02977	-3.31074	0.591715	0.0940581	-0.0233437	0.908702	0.0974951	-1.1145	-0.170134	2.86032	-0.478023	0.0196941	-0.00278531	-2.87707	6.06707	-0.442101	-2.88968	-0.0607231	0.361787	0.244304	0.0717017	0.0761128	-0.0268315	-2.12906	-0.0240009	1.31951	-3.38714	0.256182	3.30888	0.000101866	2.1753	0.657448	1.06647	0.00440499	-0.249888
Skin	LASS-regularized linear model	114	0	0	0.109373	0	-0.106944	0	0	0	-0.236845	0	0	0	0	0	0	0	-0.0711885	0	0	0	0	0.0132896	-0.124764	0	1.5036	0	0	0	-0.3386	0	-0.306256	0	0	0	0	0	0	-0.263353	0	0	0.0529964	0.0765279	0	0	0
Skin	LASS-regularized linear model	114	0.0804453	0	0	0	0	0	0	0	0	0	0	0	0.124399	0	0	-0.00630908	0	0	0	0.245246	0	-0.00963669	0.00866414	0	0	0	0	0.587608	-0.590461	-0.0510048	-0.251278	-0.145805	0	0	-0.058372	0	0	0	0	0.24127	0	0	0	-0.125595	-0.119065
Soil	LASS-regularized linear model	114	0	0.902692	0	0	0	0	0	0	0.0500339	0	0	0	0.0431803	0	-0.0719355	0	-0.531911	-2.57022	-0.568242	0	0	0	12.8317	0	0	0	0.000352582	0	0	0	0.12452	0	0.00904138	-0.0332248	0.0906421	0	0.465522	0	0	0	0	0	-0.394728	0	0.433409
Vagina	LASS-regularized linear model	114	0	0.396945	0	0	0	0	0	0	0	0	0	0	0	0	0	0	0	0	0	0	0	0	0	0	0	0	0	0	0	0	0	0	0	0	0	0	0	0.321665	0	0	0	0	0	0	-0.0107536
Water	LASS-regularized linear model	114	0.0039715	0.702327	0.0591408	0.371138	-0.442331	0	0.16727	0	0	1.58221	0.457951	0	0	0	0	-1.53598	-1.40812	0	-0.0564424	0.315913	0	0.0479239	0	0	-0.17595	0	0	0	-0.941832	-1.18012	-0.4827	0	0.206275	0	0.36964	0	0.065874	0.0203314	0.751081	0	0	0	0	0	0.0853802
Pooled	Regularized Random Forest	114	12.0119	69.6932	35.5014	25.8322	28.6681	26.3356	32.1958	26.909	17.4591	26.2596	21.7872	27.1103	14.5319	21.3816	21.9394	19.6493	27.4004	23.8342	22.6591	26.5643	21.6185	-0.654904	8.61025	21.6274	19.4426	24.9923	24.7453	45.1607	44.1729	61.404	52.7259	14.2601	22.7194	17.089	28.4617	21.5025	18.6976	16.1136	20.5445	18.5551	36.4056	25.2506	37.1349	28.9111	53.9881
Gut	Regularized Random Forest	114	-2.79415	18.0065	-2.56675	3.9975	-1.96718	12.6978	1.92981	4.75626	-0.141438	4.82862	1.95546	7.09381	3.56376	1.39625	9.9758	2.45244	4.09053	9.30419	2.99329	7.03221	0.752716	-1.33203	-3.10862	27.15	24.4361	12.2111	21.1299	3.98575	7.80747	7.48998	20.1761	6.72105	5.32893	21.7047	10.5114	7.91049	4.21206	6.61981	8.24635	23.6421	17.3764	8.90502	3.85001	7.50955	5.61257
Mouth	Regularized Random Forest	114	5.77639	51.1411	39.6695	22.1357	22.3347	26.9217	12.4393	21.5395	20.5697	18.7227	21.1341	18.0367	13.3555	16.3119	19.9297	21.2494	22.5412	26.3351	17.4103	39.1821	17.9397	6.1971	8.0789	32.5465	26.9206	24.9965	21.5053	56.2104	37.1693	38.1703	28.3599	18.5504	15.7291	26.465	24.784	18.3973	19.7391	17.3792	18.7498	27.0198	23.1942	20.5398	21.6969	32.2009	66.6189
Skin	Regularized Random Forest	114	0.675115	1.38063	-0.164356	4.54234	11.2268	1.46209	0.963349	0.870682	11.3855	0.340306	12.4036	0.911009	3.8298	2.90275	16.9156	1.01107	4.05193	2.33644	5.5796	0.721516	1.92725	-1.09241	0.414734	5.31161	7.93079	-2.6428	-0.679117	5.01748	28.9711	6.21861	18.9505	-1.50934	0.567873	8.65352	2.71812	0.158337	1.05249	-1.15228	4.01566	6.59873	-1.59724	5.45257	12.4843	1.59743	2.44068
Skin	Regularized Random Forest	114	3.55806	4.34552	5.63195	8.16985	7.36222	7.86423	10.3297	9.78478	3.73734	8.91572	4.64913	7.02689	8.44577	5.64098	10.7711	5.93125	7.41201	12.2517	12.1064	12.7852	4.74443	-2.59389	10.8627	6.43587	6.98485	7.88799	6.86287	15.7651	37.7958	29.6922	21.8803	8.46295	2.22455	5.85082	9.51089	12.5054	12.5129	10.5397	10.3667	5.61415	17.4535	8.55413	7.81914	11.5667	23.3859
Soil	Regularized Random Forest	114	-0.18781	79.1853	21.5738	19.602	4.88454	6.31651	5.59904	6.73671	9.37779	5.81791	8.16638	6.43569	6.0845	6.01142	15.1373	7.59189	10.9799	13.1512	4.86873	9.10989	4.64494	-1.65758	0.7458	18.1289	29.942	6.49947	12.7944	23.3449	6.35004	4.50083	16.8277	0.320228	2.47339	29.5802	10.3337	3.90458	0.802064	3.78133	-0.685896	24.8755	16.8227	20.8906	7.87796	9.31567	9.22893
Vagina	Regularized Random Forest	114	3.45382	10.8089	10.5324	-1.67642	1.36932	3.14516	3.46211	-1.35294	2.30798	-3.90429	2.45281	2.84257	4.42062	5.46662	5.55638	5.91169	5.26666	15.6236	9.83808	7.10314	2.82392	5.14082	-0.514944	4.37033	1.5741	11.8553	-3.32122	-1.3693	0.28647	-0.602059	6.76046	6.84753	6.28673	0.0947669	2.3764	20.1122	4.82166	20.9378	8.13002	0.483316	-3.73756	0.336609	-0.659437	-0.80528	19.6963
Water	Regularized Random Forest	114	2.83772	31.539	6.11706	2.25994	3.21148	4.70214	2.93303	11.2685	4.49083	12.4246	3.58146	9.11941	3.0676	11.3713	8.51134	10.2444	7.86517	9.28876	3.92612	9.58525	5.49127	2.77914	1.65581	18.5483	17.4338	7.34282	5.4067	40.7157	20.7131	46.5289	23.6544	3.7218	3.68397	13.6823	4.90873	8.55027	1.76897	5.44141	1.25369	19.4609	7.94926	3.28135	3.90028	-0.0325044	4.81973
Pooled	Linear model	115	0.0160714	0.394483	0.0859227	0.483109	-0.227257	-0.471804	-0.266832	-2.0663	-0.418965	2.02458	0.273534	-1.0189	0.422469	0.228599	0.114055	0.248954	-0.0796766	-0.404698	0.191634	1.97826	-0.183583	-0.027716	-0.0303919	-0.294218	-2.31988	-0.159663	-3.01292	0.0291145	-0.0537821	-0.23187	0.00686077	-0.545176	-0.130014	-1.46016	0.605432	12.3564	-0.0247032	-8.99892	1.86353	3.65208	1.31038	-0.357496	0.341103	-0.409342	-0.305333
Gut	Linear model	115	0.218774	0.486952	0.0478425	6.60685	1.24067	4.97392	0.838797	-10.5735	-0.416672	17.2304	-0.80984	-13.3702	-0.695403	3.90545	0.338183	-3.91624	-0.981657	-1.97794	0.613302	6.65621	-1.69597	-0.182125	0.0249294	-0.433253	-24.102	1.66143	-5.90732	0.289982	-0.0618313	-0.819807	0.892477	3.32423	2.15072	-1.77893	-0.950669	11.489	-2.52222	-11.1315	2.28844	23.8235	5.0942	-5.88649	-1.93444	0.0226518	-0.269182
Mouth	Linear model	115	0.192805	0.667447	0.131189	-5.86984	-3.99898	2.27767	-0.139971	-8.6225	-1.60917	10.104	1.39302	-6.10193	0.508574	0.181504	-0.024673	0.960573	0.0201841	-0.773307	-0.255568	3.40691	-1.44751	-0.0033565	-0.205045	-11.781	44.7215	-0.549199	-6.66586	-0.0107103	0.425333	0.21407	0.0507579	0.204019	0.00206104	-2.76595	0.0386926	22.0289	-2.89674	-15.1528	5.42196	-23.5458	4.11606	5.80865	3.82873	0.06065	-0.168383
Skin	Linear model	115	-0.625491	1.22178	0.277706	0.975319	1.62673	-3.92736	-0.806466	4.30011	0.88856	-5.5194	-1.55254	8.80947	1.76569	-1.22	0.664457	-1.68157	-3.11896	2.63719	0.836067	-3.99687	-0.558463	-0.0255919	-0.454628	17.2926	216.679	0.925992	13.5085	1.2312	-0.678388	0.349823	-0.506419	-0.303789	-0.0699209	4.25493	0.598561	13.2081	10.8103	-14.2711	-5.36653	-231.056	-8.62974	-0.426457	-0.970158	-1.13037	-0.536339
Skin	Linear model	115	0.153382	-0.0572292	0.0180874	1.19514	0.617047	-0.254089	-0.569548	8.26057	1.05363	-8.0248	-0.337499	2.4627	1.38545	0.430759	0.596429	-0.025393	0.191858	-0.254498	0.0692002	-1.58342	-1.95649	0.080422	-0.016332	-2.31711	-38.183	0.212537	0.469484	0.122392	-0.0140272	0.266478	-0.41292	-0.427749	-0.460485	2.34236	0.316543	23.1634	5.80404	-19.6872	-0.763441	36.1036	-0.737983	-0.33297	-0.278999	-0.799839	-0.678667
Soil	Linear model	115	-0.341568	1.93825	-0.180036	-5.8006	-0.0738265	1.35386	1.90903	41.3681	1.3911	-45.9411	2.65409	2.9146	-1.18696	1.56253	4.01601	-0.693	-4.11823	-0.898395	-0.493003	-4.00761	-1.28698	0.00457042	22.4448	-4.55332	24.0642	0.137967	11.0469	0.205644	-1.85278	-1.61521	0.175112	-1.8952	-0.209725	-3.25008	-2.1791	-38.8401	-5.0886	29.9384	0.624556	-17.7833	-3.36995	5.60901	0.577409	-0.994691	-0.489268
Vagina	Linear model	115	-0.0585076	1.27868	0.0538543	1.2333	0.855392	-0.00182883	-1.14747	1.42627	-0.766383	-1.26192	0.409284	0.274582	1.35504	0.219803	-0.331436	-0.0523279	0.605255	1.04413	0.495924	-1.95983	-0.42502	0.106205	0.0518107	-51.1502	-125.532	-0.0054904	-3.5385	0.027286	-0.0637652	0.396812	-0.531788	-0.767557	-0.792058	-2.01061	0.823287	-4.6639	1.71814	5.73358	-2.38699	179.687	1.14277	-0.35643	-0.317301	-0.176256	-0.0167593
Water	Linear model	115	0.0769621	0.81139	0.0737294	7.0203	1.41524	6.51963	0.131087	-29.7805	-0.127728	25.5648	-1.24116	-2.07311	-4.26607	2.29935	6.02912	-5.27979	-14.9726	0.731556	0.1351	-3.6024	8.42193	0.0800837	-1.9801	0.768586	-13.7002	-1.73113	-5.30566	-0.321239	-0.479064	-1.0602	-0.0493828	-0.953313	-0.586997	0.00178199	-1.27913	-6.95746	-2.75903	13.4043	7.04646	12.2129	4.02246	-5.79076	-2.07148	-2.27757	0.605589
Pooled	LASS-regularized linear model	115	0	0.294942	0.0648207	0	0	-0.216903	-0.0592923	-0.0234257	-0.0889656	0	0	0	0.203692	0.216077	0.0205316	-0.079265	-0.0149123	-0.337693	0.17245	0.748768	-0.201706	-0.0265138	-0.0248129	0	0	-0.0911033	-1.0825	0	-0.015203	-0.260132	0.00338907	-0.459585	-0.0108077	-1.07056	0.236561	0.304534	0	0.0952856	0	0.807318	0.408841	0.274069	0.134061	-0.208647	-0.252767
Gut	LASS-regularized linear model	115	0.139601	0.442248	0	0	0	0	0.506369	0	-0.25871	0	0.204756	0	-1.13407	1.47986	0	-0.916833	0	-0.0337741	0.134309	0	-0.135316	-0.0862642	0.0494434	0	0	0.247435	0	0.212809	0.103932	-0.264589	0.481986	0.156349	0.15859	-0.430059	-0.00250181	0	0.13376	0	0	0	0	0	-0.163272	0	0
Mouth	LASS-regularized linear model	115	0.269834	0.610693	0.12091	-0.508658	-1.11362	0.302336	-0.0945386	0	-0.760645	0.0268457	1.01239	-2.00018	0.28643	0.199489	0	1.08149	0.0581151	-1.27107	-0.248877	2.28236	-0.820114	0.00143637	-0.218459	-3.05549	5.16757	-0.503771	-2.49026	-0.0850188	0.43177	0.154004	0.0988865	-0.0217596	-0.0638444	-1.60785	0	1.65504	-2.61821	0	2.52375	0	1.89393	0	0.804859	0.149101	-0.210163
Skin	LASS-regularized linear model	115	0	0	0	0	0	0	0	0	-0.186816	0	0	0	0	0	0	0	0	0	0.0120883	0	0	0	0	0	0	0	0	0	-0.190534	0	-0.273466	0	0	0	0	0	0	0	0	0	0	0	0	0	0
Skin	LASS-regularized linear model	115	0.0247056	0	0	0	0	0	0	0	0	0	0	0	0.0803385	0	0	0	0	0	0	0.00597204	0	0.00692804	0	0	0	0	-0.037939	0	0	0.0676615	-0.246921	0	0	0	0	0	0	0	0	0	0	0	0	0	-0.14533
Soil	LASS-regularized linear model	115	0	0.683935	0	0	0	0	0	0	0	0	0	0	0	0	0	0	0	-0.907923	0	0	0	0	2.2489	0	0	0	0	-0.207163	0	0	0.248228	0	0	0	0	0	0	0	0	0	0	0	0	0	0
Vagina	LASS-regularized linear model	115	-0.00970056	0.628357	0.0262435	0	0	0	0	0	-0.142977	0	0	0	0	0	0	0	0	-0.0293225	0.158247	-0.15163	0	0	0	0	0.283021	0	0	0	0	0	-0.028519	0	0	0	-0.0101321	0	0	0.351962	0	0	0	0	0	0	0
Water	LASS-regularized linear model	115	0.00630933	0.899185	0.198457	0.341024	-0.874007	1.41819	0.160695	0	0	0.48662	0.45502	0	0	0	4.43631	-3.73118	-10.6277	-0.382311	0.0548066	-0.171549	2.26213	0.0338674	0	0	0	0	0	-0.0520111	-0.914077	-1.19998	0.123776	0	-0.107178	-0.553551	0.142753	0	2.66796	1.44334	0.845823	0	-0.817665	0	0	-0.673568	0.628006
Pooled	Regularized Random Forest	115	7.91382	73.7651	42.1635	29.853	29.5794	23.1691	33.4809	29.1125	18.7751	25.1697	16.7843	22.3335	17.7345	15.5287	29.4085	25.9401	28.9701	27.796	31.3466	31.7926	18.5268	3.57974	8.55917	28.2266	30.9821	24.0706	22.0136	53.3409	53.0845	74.8226	67.2569	17.6921	17.4224	28.4474	28.629	25.1966	23.0493	22.0697	23.7059	25.8383	30.1933	25.353	37.809	27.9302	54.6311
Gut	Regularized Random Forest	115	-2.79774	16.3176	-5.06416	5.72562	-0.215138	9.72587	-0.0753295	2.3831	1.81533	3.9624	2.79964	7.11144	3.07784	8.63888	14.2523	-1.59892	9.64992	7.36286	2.40443	1.61506	3.79965	-0.992898	-2.89331	22.1081	19.7003	10.0797	14.1982	8.11442	14.1099	4.79274	27.7499	12.2332	8.63932	17.9264	7.2795	11.7573	13.6481	14.2837	12.1087	23.0439	12.3035	7.581	3.71338	5.62759	1.97997
Mouth	Regularized Random Forest	115	9.04139	46.7626	44.7291	25.774	24.8427	23.4497	12.4546	19.1249	26.2005	19.8821	22.7086	21.081	11.3659	18.3101	20.0204	16.5323	22.3261	23.0315	10.3328	38.1221	21.3059	5.36253	5.62555	32.7923	26.1657	26.3312	24.0289	46.6228	45.6982	39.2958	34.3554	22.9108	14.037	21.2944	23.9982	19.7895	20.4333	18.9651	21.1472	26.158	20.531	25.8295	26.7466	32.8582	81.7426
Skin	Regularized Random Forest	115	2.77262	2.43846	-3.42544	1.64181	7.10624	1.38964	5.41718	1.85657	13.4456	1.16011	14.556	1.63718	7.81722	-0.416973	-1.45403	3.28554	4.36554	2.32877	7.6548	1.37718	6.24946	-1.64663	1.01123	2.76358	3.83019	3.59829	5.35525	3.99619	30.7409	6.15418	40.8235	1.20848	-0.221992	1.4233	0.749933	3.20016	-2.17689	4.89259	2.93344	4.38833	0.827667	3.813	5.0445	5.29061	8.17137
Skin	Regularized Random Forest	115	8.26002	2.69687	6.8531	-1.72646	3.84274	2.93002	6.99043	7.03208	9.45948	7.45757	6.26001	9.36479	6.13429	8.03434	7.06222	10.706	8.29626	14.8497	6.09862	16.1297	6.73147	1.72148	3.79032	8.08232	5.71304	14.2894	-0.00455974	13.5965	37.1374	27.9978	39.0884	10.6869	8.36976	7.06556	-1.9071	18.8689	13.2951	16.7633	13.3874	6.89817	2.82417	-1.7628	-3.95551	16.757	25.4514
Soil	Regularized Random Forest	115	-2.35379	83.0147	7.81658	5.71262	-4.18673	6.64961	0.511408	7.06421	10.9675	8.03718	6.59869	6.03039	5.59171	3.72478	6.90425	6.35603	14.6163	3.85817	7.19278	9.04427	10.7658	-0.247198	0.665955	24.7585	21.81	1.37638	16.241	29.776	8.76535	0.136147	20.1797	-3.93587	0.881702	17.4792	12.1529	1.4318	8.46006	-2.14718	0.229474	21.8827	9.80117	6.60831	-2.2474	6.47443	8.49763
Vagina	Regularized Random Forest	115	4.91172	9.76211	-2.09705	12.7453	16.0821	11.3154	10.5749	7.43138	35.9316	13.436	24.951	9.31636	10.6776	6.67961	15.4051	9.62879	6.84485	24.6977	8.9635	13.0101	11.2767	-3.42726	4.38783	1.56276	0.958506	5.94941	13.4273	19.2255	4.49924	5.00912	2.89044	15.918	7.32571	4.80207	10.7085	22.1186	6.37334	22.347	12.5357	1.76483	7.67629	12.5897	11.8891	14.4944	36.3808
Water	Regularized Random Forest	115	3.3337	37.4405	4.88139	8.44371	7.39444	9.12865	11.6451	2.86906	4.79475	3.9871	8.00097	7.51809	8.14	9.45908	10.4687	8.62361	11.1607	11.7067	3.01447	9.6144	11.5169	-0.154156	-0.427798	18.36	14.4578	11.553	4.81442	36.6909	18.7653	43.3958	26.37	1.48797	5.96613	14.7991	5.23925	7.03062	2.6464	6.43426	3.79659	17.3961	3.94334	8.34134	5.16934	2.28635	-1.71882
Pooled	Linear model	117	0.0176943	0.362883	0.0082545	0.648179	0.0301631	-0.351699	-0.210711	-2.39217	-0.504778	2.23067	0.326527	-1.07575	0.36116	0.34623	0.0575024	0.364201	0.00308633	-0.480758	0.136901	1.98698	-0.327458	-0.0167293	-0.0185047	0.266269	0.987504	-0.101541	-2.69507	0.0150871	0.0317165	-0.0827734	0.00751342	-0.541631	-0.0180297	-1.30787	0.548687	16.9725	0.74746	-13.1664	1.89524	-0.274966	1.30389	-0.725128	-0.0040904	-0.381725	-0.311953
Gut	Linear model	117	0.354449	0.889573	0.377252	-2.94176	-3.06723	8.46376	0.36956	-20.1101	-2.08822	25.6339	0.592655	-6.40822	0.029681	-0.0776904	-1.42766	0.292223	0.0799323	-3.03397	-0.0077529	2.06215	-4.92613	-0.156775	0.0977486	13.0284	-32.4496	0.831541	-0.292311	0.255395	-0.0857812	-0.426605	0.619211	0.904325	0.332627	-1.97809	0.0378578	118.276	8.94543	-95.1208	14.7076	15.9611	-2.56908	7.29111	3.69376	-0.878651	0.238437
Mouth	Linear model	117	-0.0759132	0.586451	0.14795	-6.70847	-4.17855	2.2276	-0.452156	-5.28586	-1.64458	6.09949	1.75985	-5.31082	0.677995	-0.175773	-0.0561826	0.972279	0.087704	-0.650819	-0.219863	3.16685	-1.02055	0.0172389	-0.0719622	-8.56468	24.7655	-0.442012	-5.95999	-0.227188	0.423896	-0.0600893	0.152105	0.114863	-0.14465	-3.44857	0.000214233	4.19499	-4.72731	-1.07332	4.30409	-8.25487	3.61251	6.49072	3.94572	0.103371	-0.335964
Skin	Linear model	117	-0.636364	-0.502538	-0.169211	5.40968	-1.61781	-2.31638	0.690786	3.82777	2.77893	-7.95379	-2.64429	6.00538	-2.25337	0.620979	-2.15967	-2.46223	-0.125484	2.26436	2.24614	-3.72772	2.79754	0.126687	-1.2555	0.90677	345.714	-0.671241	2.35697	-0.268334	-0.307066	-0.656226	-0.491778	-0.0873924	0.0985001	-8.20631	0.634988	-5.98355	-0.547884	7.38837	-0.76184	-306.063	-0.49214	-5.9386	1.48962	-0.102338	0.45062
Skin	Linear model	117	0.130527	0.247343	0.0578468	1.00028	0.580547	0.619339	-0.855228	4.30231	-0.286675	-4.11621	0.371887	1.73542	2.34732	-0.84521	0.0202325	1.40197	0.737037	0.643917	0.181163	-1.83594	-2.57848	0.0651632	-0.0128296	-1.18247	-31.7643	0.614049	-1.21688	0.733223	-0.415081	0.229246	-0.300079	0.602253	-0.0232926	0.57183	0.419571	8.86367	5.73654	-7.96395	-5.61031	30.4446	0.143208	-0.0935647	-0.317046	-0.745869	-0.678101
Soil	Linear model	117	0.91278	1.61072	-0.431443	-11.1985	-2.692	3.12042	-0.241992	16.5771	-0.372656	-20.8301	2.77623	3.89646	0.326505	0.388917	2.78139	-0.246314	-2.78186	-2.01266	0.381187	-4.74409	-3.26196	-0.0221226	7.80501	-3.92965	14.7046	0.0474352	2.90709	-0.224108	-1.05818	-1.36028	1.12963	-2.15639	-0.88031	-2.14605	0.427995	-137.753	-17.1072	118.211	-5.8068	-9.74617	-4.53294	12.1843	2.51986	-2.17789	-1.18183
Vagina	Linear model	117	0.119111	1.46444	0.0816737	6.29144	2.49195	0.469081	-0.913757	-2.01995	-1.08139	2.36582	1.22892	-1.27178	1.52256	-0.709384	-1.01414	1.80368	1.55081	-0.176002	0.0595475	0.396139	-0.45766	0.0291805	-0.147182	28.8187	158.72	0.248914	-1.44149	-0.0571272	0.472776	0.272798	0.134792	-1.22829	-0.520734	-4.85491	0.638382	5.73543	3.16219	-3.47762	-1.72257	-168.813	0.25407	-5.9763	-2.14126	-0.948443	-0.911548
Water	Linear model	117	0.128821	1.1517	0.204592	12.3041	3.2041	1.74041	-0.0627616	-18.7205	-1.26863	15.9522	-0.168425	0.145381	-1.34794	3.51364	9.54271	-3.77789	-16.0993	1.01696	-0.0803263	-2.05298	4.58372	0.0289287	-2.67309	-0.0778011	-8.03358	-2.39753	6.19861	-0.387665	-0.0293416	-0.828989	-0.846046	-2.34962	-1.20773	1.39105	0.293364	25.9589	4.67663	-15.0912	8.95393	6.30043	-3.87882	-11.3352	-3.42857	-3.00314	0.740438
Pooled	LASS-regularized linear model	117	0	0.267176	-0.00814179	0	0.0730549	-0.0323122	-0.0126175	-0.240966	-0.0858269	0	0	0	0.10759	0.405977	0.0351861	-0.0122332	0.0130932	-0.343825	0.178913	0.637998	-0.303831	-0.0143048	-0.0132747	0.187737	0.269404	-0.118445	-1.14052	0	0.0503113	-0.121442	0.00872081	-0.576053	0	-1.08732	0.166647	0.382182	0	0	0	0.382949	0.611086	0.129725	0.00655998	-0.13253	-0.258324
Gut	LASS-regularized linear model	117	0	0.359091	0	0	0	0	0	0	0	0	0	0	0	0	-0.151895	0	0	0	0	0	0	-0.00432109	0	0	0	0	0.00376326	0	0	0	0	0	0	0	0	0	0	0	0	0	0	0.121551	0	0	0
Mouth	LASS-regularized linear model	117	-0.0455641	0.583641	0.149905	-1.16021	-1.79447	0.706988	-0.405514	-0.0429337	-1.08728	0	1.43972	-2.36804	0.557394	-0.048176	-0.0161023	1.0972	0.0886924	-1.00433	-0.194843	2.22554	-0.752811	0.0233076	-0.0773408	-4.13718	7.80817	-0.448734	-2.87399	-0.218671	0.426039	-0.0391286	0.162218	0	-0.147822	-2.72436	0.0575284	0.702406	-3.26897	0.822713	2.80894	0.642375	2.01336	0.628523	1.44616	0.217572	-0.305982
Skin	LASS-regularized linear model	117	0	0	0.00478984	0	-0.0606381	0	0	0	-0.189152	0	0	0	0	0	0	0	0	0	0	0	0	0	-0.639903	0	0	0	0	0	-0.154173	0	-0.162057	0	0	0	0	0	0	0	0	0	0	0	0	0	0
Skin	LASS-regularized linear model	117	0.10805	0.0259666	0.0240058	0.0709578	0	0	-0.0344507	0	-0.10631	0	0	0	0	0.470051	0	-0.240206	0.190767	0	0	0.279527	0	-0.000264112	0	0.132316	0	0	-0.095696	0.287288	-0.202844	0.0844431	-0.220554	0	0	0	0	0	0	0	-0.20466	0	0	0	0	-0.115197	-0.213382
Soil	LASS-regularized linear model	117	0.0159649	1.27734	-0.147321	0	0	0	0.126964	0	0	0	0	0	0	0	0	0	0.103619	-2.52008	-0.188485	0.56219	0	3.19083e-05	12.7477	0	0	0	0	-0.0144474	-0.23605	0	0.444684	0.177144	-0.15339	-0.349489	0	0	0.276988	0	0	0	0	0	-0.192123	0	0
Vagina	LASS-regularized linear model	117	0.00888517	1.17664	0.112857	-0.0842166	0.106463	0	0	0	0	0	0.360416	0	0	0.0055291	-0.601874	0	0.891453	-0.553487	0.150214	0	0	0.0252958	0	0.0663355	0.597592	0.0450703	0	-0.187345	0.495226	0.224818	0	-0.317563	0	0	0	0	0.595676	0.214343	0	0	-0.119701	-8.73614e-06	0	-0.161138	-0.557493
Water	LASS-regularized linear model	117	0.0275838	1.08517	0.131584	0.551094	-0.651043	0.0108184	1.19336	0	-0.00585611	0.648676	0.231828	0	0.186696	0.420239	3.12509	-1.78357	-8.89956	0.93399	-0.169757	0	0	-0.0116782	0	0	-0.381999	-1.70553	0	-0.189849	-0.536728	-1.18517	-0.623256	-0.909957	-0.549788	0	0.0965153	0	0	5.76885	5.73417	0	-0.000267896	0	0.463293	-1.32525	0.866046
Pooled	Regularized Random Forest	117	13.5856	74.0161	41.8403	26.647	26.5501	25.9781	27.8181	24.7103	11.8271	26.5702	19.7763	21.5268	17.3747	25.5998	22.2428	28.0802	23.5274	32.4407	24.2856	38.5004	24.1086	-2.32941	9.36192	25.2373	20.3134	23.9419	25.254	37.7944	57.1708	69.8079	46.8221	22.2693	24.723	19.0096	26.2446	13.9429	21.4402	15.3165	24.4774	20.4354	33.0101	22.9781	28.8178	24.6687	50.4833
Gut	Regularized Random Forest	117	-2.47275	20.9463	-3.82059	9.81233	-2.79657	11.7807	1.53395	3.93123	4.21405	3.30307	7.80542	7.89278	2.06729	7.58962	11.7134	7.40252	12.2474	11.9339	2.35113	5.71885	2.62299	-0.881672	-0.339807	18.2334	14.6627	14.5774	13.9559	3.0065	6.28043	5.78118	15.2304	9.16173	10.0578	14.2919	6.42071	12.0499	8.81963	15.0259	8.30999	19.1296	12.7409	12.67	4.32462	4.57354	0.997877
Mouth	Regularized Random Forest	117	9.25651	47.7299	48.0273	20.2396	25.1797	29.2365	16.4863	22.0354	26.7485	22.5479	24.3088	20.9834	15.4328	20.296	20.8186	18.765	23.4684	27.9098	20.1605	41.9853	19.6985	4.65804	9.32852	34.8062	29.0445	25.1173	16.8782	41.7853	44.5618	36.5439	30.9783	22.5825	12.3394	24.6505	24.2842	19.0037	21.4698	18.5775	22.6267	29.5295	18.7012	20.721	23.4919	37.1027	79.0121
Skin	Regularized Random Forest	117	2.1156	-5.67429	-1.53987	3.91096	9.45977	5.30226	3.60615	0.912419	10.8777	1.71203	7.02818	3.82088	6.34543	2.34672	1.86516	-2.19065	0.640476	-1.50825	1.52439	1.96914	5.36959	0.167415	2.87677	6.16325	3.75065	-0.0335854	2.90041	1.89432	27.7551	19.0222	35.3326	-2.47777	-1.27713	1.98252	0.674268	0.471202	1.24888	0.586169	0.447034	5.26111	-2.42657	0.116576	7.60218	7.77943	5.77081
Skin	Regularized Random Forest	117	-0.506908	6.30305	2.29647	1.34332	5.62878	6.96869	6.76295	7.91386	13.8281	7.91037	12.6079	10.0598	6.06246	4.72083	9.70026	11.1943	12.5305	16.0823	10.8641	15.2515	6.98499	-1.78422	4.01991	7.55758	4.81557	10.844	7.59025	14.7546	44.9666	23.5694	29.0043	10.3025	11.0031	3.64482	4.45555	11.6258	9.66815	11.0411	13.0505	5.46072	1.39751	2.00104	0.95114	18.17	32.7719
Soil	Regularized Random Forest	117	0.85995	87.2011	20.792	8.18765	6.84324	11.0432	7.51562	13.0329	13.5742	11.525	10.5028	10.6858	8.23752	3.45422	18.1161	15.2503	16.913	10.6835	9.46691	10.4428	13.3341	1.32021	0.230113	29.4046	25.7746	0.980988	32.0625	27.3837	17.8804	9.58941	27.0484	3.47754	2.84372	19.5447	16.0412	5.97674	4.34674	8.09903	6.91206	22.942	16.1419	9.77334	8.03921	12.0465	12.7679
Vagina	Regularized Random Forest	117	10.4113	12.6682	6.02083	8.1425	10.2185	8.72033	4.37902	7.5957	6.2981	1.94877	10.3156	7.78006	6.94351	7.3088	10.4294	7.24207	5.55966	26.9746	17.8379	8.56437	8.6452	-2.902	-0.319574	6.3542	4.77829	14.6397	3.74504	5.17283	-1.08052	1.35128	1.46889	17.8362	23.5019	1.88798	7.63901	20.884	11.8984	19.7614	11.79	3.6016	1.3667	10.0633	9.98552	11.9171	27.4257
Water	Regularized Random Forest	117	2.03954	34.7524	1.61894	3.3233	4.29352	7.49006	7.87763	1.95757	5.09095	4.95318	8.788	7.91089	2.32701	13.2028	13.971	11.4671	19.2778	10.223	2.68551	9.65397	8.63472	-0.944847	0.434128	18.6953	15.0746	10.5202	10.1894	39.1837	21.2284	50.2648	28.5311	4.32582	9.50925	14.8586	4.6577	8.86363	4.20941	7.39834	4.5315	15.5732	6.47152	5.39799	2.5369	0.667864	-0.938934
Pooled	Linear model	118	0.00796731	0.490385	0.0796727	2.02694	-0.0574791	-0.373822	-0.151356	-2.20119	-0.484098	2.15546	0.364752	-1.14716	0.304756	0.382149	0.0659605	0.26829	-0.0351597	-0.287736	0.273522	1.84401	-0.331551	-0.0272688	-0.0205697	0.0631755	0.0299354	-0.180062	-3.1159	0.101069	0.0173607	-0.017842	-0.0256792	-0.292686	0.0497279	-1.52317	0.637761	14.1732	-0.0236692	-10.3364	2.03236	0.986599	1.52501	-1.90119	0.106016	-0.500337	-0.361216
Gut	Linear model	118	0.152616	0.805004	0.100946	-4.42696	-1.40815	1.0089	-0.168646	-5.99885	-1.5054	6.62953	0.484931	6.22707	0.0497734	-2.27076	-1.94204	1.61604	1.95806	-2.60527	-0.0535329	-0.563478	-1.4435	-0.0941582	-0.0484779	16.5186	-48.784	1.19135	7.05905	0.43472	-0.368703	-0.412908	0.419781	-0.948976	-0.38401	-0.358391	0.522495	161.033	19.9503	-133.109	15.3628	26.2389	-6.64013	6.68904	2.20162	0.0363521	0.333887
Mouth	Linear model	118	-0.185854	0.556769	0.0889982	-6.13322	-3.74536	1.99843	-0.154911	-4.04876	-1.84297	4.27491	1.93735	-4.60927	0.31309	0.0971078	-0.0494808	1.35217	0.165802	-0.973111	-0.278154	3.00349	-1.2077	0.0129655	-0.000554434	-6.06284	24.3703	-0.466029	-6.05384	-0.0982099	0.400997	0.214825	0.078163	0.289266	-0.0841375	-2.13889	-0.0599491	16.0961	-3.84409	-10.4436	5.64241	-12.7884	3.79209	5.87274	3.51439	0.0726525	-0.157666
Skin	Linear model	118	-0.435011	-0.218236	0.109655	-2.38424	-1.32167	-2.63265	0.16932	-2.27308	0.975347	-3.3481	-0.242328	5.17069	-2.44574	-0.659402	-0.305529	-0.934258	-0.708811	-1.428	0.0286888	0.357214	4.19099	-0.00947392	-0.699613	5.50995	342.668	-0.789442	0.183283	-0.4501	-0.286141	-0.312822	-0.616328	-0.866798	-0.754664	-6.401	0.24009	-62.5437	-14.5256	54.3566	1.30762	-313.54	0.0688218	1.05762	1.1902	-0.153355	-0.406383
Skin	Linear model	118	0.148343	-0.0480563	0.0424173	-0.47653	-0.2496	1.4703	-0.722645	5.33177	-0.362508	-2.83278	0.233353	-2.15179	2.24632	0.139157	0.534166	0.684809	0.691983	0.554301	0.359629	0.632288	-2.54076	0.0196538	-0.0220626	-2.97704	-34.681	0.0506601	0.010283	0.459284	-0.414636	-0.0645669	-0.28889	0.0792981	0.1157	0.363059	0.21644	-4.40663	3.27947	2.97713	-4.90912	35.6659	-0.699869	1.91716	0.690605	-0.106413	-0.336003
Soil	Linear model	118	-0.0795239	1.94285	-0.0137572	-7.23746	-0.900736	-8.36961	-0.285977	14.6303	2.94796	-22.858	-0.28927	15.955	-3.34388	1.64794	2.99164	-3.10048	-5.52197	-1.37505	-0.225458	-5.68698	4.23817	0.0232811	23.1531	-1.78798	20.2192	-3.0862	5.88342	-0.282987	-0.767227	-0.413918	0.359893	-4.11576	-1.28483	-2.37215	2.48305	-98.6239	-9.29483	86.4778	-7.59607	-17.2969	-5.23339	4.29245	0.465071	3.63099	0.701698
Vagina	Linear model	118	-0.0839923	2.67783	0.203182	1.64136	0.634028	1.17481	-1.13155	-3.30207	-1.74914	4.0234	1.63323	-2.27482	1.74321	-0.31021	-0.254443	1.58798	0.182619	0.521544	-0.116632	0.354964	-0.998762	-0.0852605	0.128862	-11.6318	188.007	-0.194335	0.20511	0.154254	0.384016	0.470103	0.283288	-1.01953	-0.499844	-13.4082	1.07908	-4.51102	-3.6534	5.6317	3.10271	-129.984	-2.18045	-0.654785	-0.315297	-0.744531	-0.389338
Water	Linear model	118	-0.030658	0.711918	0.0836531	8.25184	3.11023	-3.04367	-0.186745	-40.865	-1.37902	40.0895	-0.575173	-4.30174	-0.526138	-3.66579	-1.16331	-2.29211	-10.222	0.904117	-0.641834	6.12304	8.47327	-0.124056	1.11382	3.02356	-80.7501	-0.482423	-16.2283	-0.212024	-0.783075	-1.09386	-0.367854	-1.7697	-0.998729	0.906921	1.66595	122.712	11.8042	-97.1336	13.0381	74.3843	9.44768	-10.1348	-4.68274	-1.37442	0.377059
Pooled	LASS-regularized linear model	118	-0.00381395	0.349528	0.0621125	0	0	-0.0218769	0	0	-0.0125749	-0.146908	0	0	0.0281668	0.273144	0.00666502	-0.120602	0	-0.158902	0.189316	0.544257	-0.120581	-0.0312047	-0.013984	0.000708052	0.13863	-0.0600249	-0.440154	0.0521702	0.0241472	-0.115099	-0.00964314	-0.474209	0.0130728	-1.10344	0.201584	0.187107	0	0	0	0.659914	0.0439956	0.259125	0.077943	-0.251982	-0.312631
Gut	LASS-regularized linear model	118	0	0.397556	0	0	0	0	0	0	0	0	0	0	0	0	0	0	0	0	0	0	0	0	0	0	0	0.0262693	0.012727	0	0	0	0	0	0	0	0.0487838	0	0	0	0	0	0	0.0501433	0	0	0
Mouth	LASS-regularized linear model	118	-0.128186	0.519343	0.09597	-0.634979	-1.42051	0.465764	-0.0934408	-0.230677	-1.43641	0	1.58295	-2.48572	0.252048	0.125737	-0.0162303	1.52411	0.158066	-1.34658	-0.27333	2.8252	-0.880182	0.0175157	-0.00197583	-0.42801	1.24465	-0.477439	-2.72855	-0.10289	0.396769	0.222267	0.0900519	0.158402	-0.106701	-1.26237	-0.0282587	2.04436	-3.45254	0	3.33287	0.000996993	2.02227	0.0891962	1.11974	0.189351	-0.112193
Skin	LASS-regularized linear model	118	0	0.0326765	0.102016	0	-0.00687242	0	0	0	-0.237554	0	0	0	0	0	0.144662	0	0	0	0	0	0	0	0	0	0	0	0	0	-0.292416	0	-0.568999	0	0	0.153001	0.00605705	0	0	0	0	0	0.0757344	0.0174435	0	0	0
Skin	LASS-regularized linear model	118	0	0	0	0	0	0	0.0151323	0	0	0	0	0	0	0	0	0	0	0	0	0	0	0	0	0	0	0	-0.0790457	0	0	0	-0.176621	0	0	0	0	0	0	0	0	0	0	0	0	0	-0.148986
Soil	LASS-regularized linear model	118	0	1.1701	0	0	0	0	0	0	0	0	0	0	0.0309734	0.214165	0	0	0	-1.62907	-0.215037	0	0	0	11.344	0	0	0	0	0	-0.1073	0	0.446317	0	0	-0.205176	0.00949225	0	0	0	0	0	0	0	-0.099894	0	0
Vagina	LASS-regularized linear model	118	0	0.616596	0	0	0	0	0	0	0	0	0	0	0	0	0	0	0	0	0	0	0	0	0	0	0	0.0240596	0	-0.050368	0	0	0	0	0	0	0	0	0	0.389588	0	0	0	0	0	0	0
Water	LASS-regularized linear model	118	0.0146247	0.687497	0.0390221	0.394009	-0.430394	0	0.903253	0	0	1.26227	0.408823	0	0	-0.724074	0	-3.06817	-6.60809	0	-0.170006	0	1.05318	0	0	0	-0.433457	0.361267	0	0	-0.980153	-1.30456	-0.0508013	-0.610007	0	0	0.2195	0	1.64318	0.0649236	0.880867	0	0	0	0	0	0.7102
Pooled	Regularized Random Forest	118	14.6359	71.4374	38.4518	25.3928	29.2299	24.1363	32.573	23.0191	11.9405	17.1321	15.6896	24.6941	14.5552	18.7057	19.2848	24.7107	24.2819	27.8934	24.5547	28.8542	19.87	8.54118	10.2049	19.0982	18.4074	21.033	22.4387	49.7221	57.3594	65.3045	52.9516	18.5936	24.2636	19.0704	28.819	27.346	19.6184	23.2401	23.0814	17.3808	33.0714	25.883	35.0798	30.6343	45.2317
Gut	Regularized Random Forest	118	-2.57128	19.5258	-3.08509	3.83349	-0.443684	6.14576	-2.3189	2.27622	6.29224	0.0651382	11.2658	4.26818	-1.19538	6.12326	9.17622	2.10431	3.67334	8.17927	4.93937	2.25448	2.76323	-2.93773	-2.73113	18.9746	15.6691	14.501	12.2536	6.13761	7.10654	10.7272	10.0039	10.4616	4.07852	16.6814	1.36711	9.78804	9.87626	9.64354	8.02891	18.0754	12.2764	8.03006	9.55357	2.50979	6.47318
Mouth	Regularized Random Forest	118	11.5265	44.3908	33.3052	29.2825	29.7695	25.0741	14.8797	20.8281	19.2292	21.8299	21.5598	21.5448	12.8241	20.4132	22.4092	20.9773	27.2645	21.9183	14.2523	35.2686	21.0776	7.63488	14.801	28.9074	23.7019	22.8688	18.3492	46.4811	44.5556	52.3866	32.0381	20.2219	13.231	19.4932	20.2294	19.5496	21.7116	20.258	20.8735	23.5727	17.5525	26.3523	26.2363	40.3755	68.822
Skin	Regularized Random Forest	118	-1.11076	-1.97979	-3.24373	5.88466	7.34615	8.14597	4.21189	0.409454	4.5759	8.90426	4.25416	2.69366	3.94985	2.68117	4.1125	2.7041	3.00799	11.7827	-1.04023	9.85407	2.903	-0.931346	-0.531952	3.42745	7.26855	1.74673	-1.28078	2.0125	5.94333	0.294175	34.1993	4.61063	6.99898	6.23107	1.31415	2.83857	3.20083	4.35267	5.03564	4.53193	-1.09793	5.89669	8.02057	5.18467	0.70471
Skin	Regularized Random Forest	118	2.45095	8.51376	2.903	4.82267	5.57064	6.07056	8.55001	7.38777	11.2274	8.45039	5.74754	10.2912	6.89263	6.48798	14.9982	8.85979	9.81694	22.9986	3.02633	22.3552	7.19009	-0.374481	8.58002	12.3837	8.69881	15.9755	8.35914	16.8303	39.7592	26.4444	37.8315	13.0668	14.3869	6.74046	7.7717	17.7492	14.2729	16.8246	16.7354	9.2394	2.28534	5.19794	0.506966	27.7703	36.4555
Soil	Regularized Random Forest	118	-1.85532	88.4341	14.0979	11.7822	6.84579	9.19797	8.22648	7.40454	12.0657	7.11535	8.50554	9.07464	8.60278	5.5739	10.1168	8.61633	15.1784	15.7522	5.58931	9.50726	11.3448	-0.53485	0.137717	21.2142	26.8624	8.18603	26.4399	33.6724	13.7818	6.53428	24.3809	2.33016	5.43245	22.6832	11.1757	9.63483	2.83941	9.98405	3.69805	21.5198	13.3853	11.1817	5.56231	11.5986	5.39944
Vagina	Regularized Random Forest	118	5.81586	23.681	14.6856	2.23321	8.22924	10.88	-0.532814	-3.00429	4.79581	0.0621393	6.28209	10.9764	1.61407	8.01847	10.318	7.83913	10.1063	13.5063	7.04525	10.2131	8.56033	-1.47463	4.54176	8.42674	5.35249	10.66	1.43178	9.23975	4.35125	5.72214	8.32106	25.1654	9.82687	5.25148	4.84307	23.7238	10.2278	22.7979	12.5322	5.07619	-0.413021	0.772016	8.65389	3.57701	24.538
Water	Regularized Random Forest	118	-0.348517	36.1649	2.98951	12.2768	5.64331	11.4636	11.9017	11.0505	4.51578	8.72014	7.36721	12.4538	1.48372	9.03073	12.3276	6.34784	13.1929	8.19662	4.22386	7.12263	7.67893	-0.164203	-4.19199	18.7994	17.2354	7.48214	4.52087	36.5221	26.8368	47.2204	18.4604	2.96557	3.19189	13.6488	3.96427	4.37021	1.51817	3.46495	1.80741	17.8598	6.09538	13.1441	6.66104	1.40001	-0.0503768
Pooled	Linear model	119	0.0185343	0.437563	0.0583772	0.677423	-0.257073	0.341124	-0.259817	-3.57264	-0.808487	3.79796	0.692724	-2.1291	0.520348	0.335675	0.0753881	0.552437	0.0828155	-0.222833	0.154216	2.13113	-0.630342	-0.0307391	-0.0103697	0.452865	0.0894716	-0.0439305	-4.04898	0.0347278	0.0589456	-0.100844	0.0256251	-0.428254	-0.111161	-1.59626	0.466205	12.8424	0.120899	-9.17749	1.41434	0.570156	2.18671	-0.520912	0.340742	-0.511956	-0.497442
Gut	Linear model	119	0.51863	0.603517	0.147808	3.49883	4.1059	-7.20016	0.44377	4.94242	0.213967	-11.4269	-1.22143	9.00388	-2.40767	-0.0860337	-0.88807	-0.654729	0.0465736	-0.729849	0.0930848	5.76805	5.0071	-0.0604323	-0.0527699	31.2459	-68.4199	1.12415	-3.59288	0.529311	-0.111136	0.251975	0.529139	2.54905	0.97054	1.61954	0.242548	84.15	11.7588	-68.4921	3.43766	25.4778	2.79953	-4.34191	-3.21692	-0.979424	1.10607
Mouth	Linear model	119	-0.381268	0.506104	0.0970747	-8.16699	-4.21573	2.50659	-0.258217	-6.55987	-1.2865	7.834	1.31277	-7.56334	0.306026	0.131431	-0.00618332	0.698169	0.0503508	-0.207179	-0.155877	5.08733	-0.478465	-0.0113665	0.0552044	-5.99669	47.2614	-0.710902	-5.80275	-0.108638	0.384551	0.13012	0.0683608	-0.300618	-0.17826	-3.0751	0.264249	3.18225	-6.0584	0.269227	5.60051	-32.5617	3.00246	8.03189	3.98804	-0.234594	-0.358647
Skin	Linear model	119	-1.47877	-0.747629	0.188102	9.5481	2.69638	-5.92046	1.10889	5.74592	0.878533	-12.0756	-0.686688	14.2941	-4.03614	-0.825474	-1.34425	-1.65945	0.519705	0.916501	0.723601	-6.10193	5.08994	0.174237	-1.30319	14.7205	197.64	0.483511	13.4693	-0.434463	-0.428472	-0.503388	-0.19062	-0.223536	0.0438824	2.12884	-0.815014	-23.6138	8.92114	15.5046	-11.4084	-200.27	-5.86765	-9.76799	-1.88889	-0.879684	-0.264564
Skin	Linear model	119	0.157314	0.50765	0.120971	-2.48196	0.105321	1.02765	-1.03504	3.97641	-0.269604	-2.47799	0.0793426	-1.14102	2.29916	-0.743894	-0.39554	0.678548	0.881516	-0.0554555	0.098859	0.990371	-1.30512	0.0113484	-0.0369722	2.33787	-11.1458	0.0433838	-0.940644	0.689278	-0.230807	0.292404	-0.369851	-0.0372603	-0.060826	-1.26712	0.156035	6.29581	4.15973	-5.49769	-3.61172	9.44921	-0.311679	3.65115	0.354108	-0.423853	-0.455032
Soil	Linear model	119	-1.6143	1.68287	-0.192957	-2.53728	2.10364	3.52888	0.048466	7.21525	3.49323	-8.00132	-2.33454	-4.51831	-2.27903	4.41021	3.71844	-4.21188	-6.79037	-1.72398	-0.207814	1.16627	2.68839	0.15038	25.6804	-7.11484	7.95439	0.258643	-1.44378	0.0875773	-2.16172	-2.27284	0.748985	-0.848788	-0.0398684	-2.76306	-0.0159876	-28.8806	-2.62888	25.0311	-2.49863	0.6306	-0.357973	3.77453	-2.22048	-1.53979	0.0479505
Vagina	Linear model	119	-0.0521189	2.28935	0.210753	3.36461	0.689834	0.4791	-1.02521	-0.262039	-0.583268	0.520735	0.705861	-0.397978	1.42458	0.431168	0.223615	0.548921	-0.263888	0.501972	0.0842948	-1.64371	-0.512311	0.0133517	0.148679	-10.6781	3.7234	-0.120533	-0.345516	0.102048	0.264842	0.606418	0.0528758	-1.62812	-0.889328	-2.7279	0.812942	0.0393355	1.95362	2.0295	-0.0118288	16.4153	-1.10119	-2.54603	-0.27839	-1.17417	-0.488307
Water	Linear model	119	0.260862	0.673041	0.000532961	0.82292	0.656027	2.14857	0.523396	-36.2838	-2.47593	33.1174	0.791941	-3.60903	-4.67108	2.08613	6.35608	-4.10132	-10.8852	0.871486	0.090976	2.43057	11.14	-0.0117279	-6.08119	3.0309	-61.0069	-0.850473	-14.418	-0.217119	-0.809615	-1.4028	-0.425988	-2.43139	-1.27912	-0.0383345	-0.640587	-15.1819	0.708627	19.1877	-1.42274	56.2756	9.48166	-1.70964	-2.04829	-1.31652	-0.270618
Pooled	LASS-regularized linear model	119	0	0.327906	0.0411612	0	0.063939	-0.00753947	-0.0387612	-0.161191	-0.115782	0	0.147423	0	0.193041	0.47621	0.0475454	-0.025854	0.0528477	-0.179711	0.236659	0.666213	-0.516329	-0.0368289	-0.00627352	0.286475	0	-0.0949199	-1.8204	-0.000882359	0.0739202	-0.146292	0.0132643	-0.375391	0	-1.27715	0.191006	0.846983	0	0	-0.14884	0.634113	0.98721	0.219388	0.0896031	-0.239742	-0.43624
Gut	LASS-regularized linear model	119	0	0.2779	0	0	0	0	0	0	0	0	0	0	0	0	-0.0060192	0	0	0	0	0	0	0	0	0	0	0.0496436	0.0709493	0	0	0	0	0	0	0	0.0579244	0	0	0	0	0	0	0	0	0	0
Mouth	LASS-regularized linear model	119	-0.302462	0.473643	0.100183	-1.2136	-1.36982	0.598036	-0.160437	0	-0.793339	7.94237e-05	1.10076	-3.61883	0.0809954	0.223631	0	0.958332	0.10233	-0.640892	-0.136354	3.49347	-0.114617	-0.0021588	0.0309306	-2.75893	5.91157	-0.68819	-2.7849	-0.142145	0.342529	0.0942715	0.0948561	-0.310664	-0.163981	-2.20416	0.263109	0.623025	-3.93842	1.26506	3.67649	3.54715e-05	1.68069	0.627738	0.990313	0	-0.264292
Skin	LASS-regularized linear model	119	0	0	0	0	-0.0426638	0	0	0	-0.186731	0	0	0	0	0	0	0	-0.0476728	0	0.00200353	0	0	0	0	0	0	0	0	0	-0.0890827	0	-0.199182	0	0	0	0	0	0	0	0	0	0	0	0	0	0
Skin	LASS-regularized linear model	119	0	0	0	0	0	0	0.0257289	0	0	0	0	0	0	0	0	0	0	0	0	0	0	0	0	0	0	0	-0.0386652	0	0	0	-0.286011	0	0	0	0	0	0	0	0	0	0	0	0	0	-0.193948
Soil	LASS-regularized linear model	119	-1.73866	1.62353	-0.267244	0	2.35032	1.34096	0.140775	0	2.30073	-0.206582	-1.79679	0	-0.484803	2.13218	2.97999	-2.61577	-6.21972	-2.83877	-0.548857	0.0226367	-0.185702	0.129243	26.7458	-3.96822	5.05502	-0.184377	-0.543976	0.137485	-1.96209	-1.87502	0.541744	-0.164129	0	-2.1473	0	0	0.217031	1.03629	1.01413	0	0	0.320437	-2.78038	-0.43192	0.131468
Vagina	LASS-regularized linear model	119	0	1.18823	0.130787	0	0	0	0	0	0	0	0	0	0	0	0	0	0	-0.189113	0.0169737	0	0	0	0	0	0	0.075775	0	-0.0844771	0	0	0	0	0	0	0	0	0	0.247557	0	0	0	0	0	0	-0.0537193
Water	LASS-regularized linear model	119	0.0540548	0.65643	-0.00135003	0	-0.840639	1.06821	0	0	0	0.187301	0.682591	0.0814832	0	0	0	-1.80332	-2.46387	0	-0.0324641	0	1.32334	0.0373119	0	0	0	0.178477	0	0	-0.959952	-1.57795	-0.0118056	-0.614598	0	-0.125152	0.0265687	0	1.44896	0	0	0	0	0	0	-0.0239155	0.577667
Pooled	Regularized Random Forest	119	10.8308	67.8426	32.4857	25.8321	29.5721	19.0123	29.6376	23.303	2.91216	21.4718	17.1298	27.0117	12.5234	21.4679	19.8742	20.3634	24.7032	28.883	20.8354	38.0496	23.6322	-0.198353	5.92396	18.1776	24.117	27.0097	23.1803	48.0637	51.2322	71.5276	61.3396	18.9004	18.4994	18.5193	17.3955	20.424	20.8254	22.6849	21.8991	21.8011	27.1079	22.8838	30.7813	30.0229	45.9075
Gut	Regularized Random Forest	119	1.5735	12.2498	-6.14011	8.74682	-3.102	7.33753	1.18473	9.5846	2.93771	10.8029	8.63727	9.47582	-0.548206	6.44644	9.09241	-0.42438	12.3856	12.8808	-0.680882	10.1068	6.0689	0.765908	1.48092	16.0269	9.27841	17.809	17.2973	7.22859	7.8493	2.53624	21.3306	12.478	13.7982	4.83646	11.4834	10.7728	8.18411	14.0322	9.76863	11.3945	16.2351	9.14075	1.07851	4.74682	-0.395759
Mouth	Regularized Random Forest	119	12.6049	42.4807	46.3369	26.4955	23.9841	28.4133	14.6504	18.8799	26.2393	19.6328	27.1056	23.005	12.3881	21.4563	24.4584	22.7053	25.8565	28.5481	19.4565	39.0015	25.0508	9.25007	10.6429	38.9573	29.6271	23.8774	21.8008	41.3502	51.906	31.5846	35.5161	18.4135	13.4979	26.8637	23.8596	19.7861	21.1205	17.6478	20.572	30.383	22.8584	23.7742	21.8801	39.1156	81.587
Skin	Regularized Random Forest	119	-0.501438	-0.100106	-4.89386	2.55418	8.13488	2.53863	-0.243711	2.16318	16.608	0.483412	19.2236	0.0390699	-1.65566	3.53047	-3.58479	-0.395372	-2.4651	0.311894	4.81175	-0.299838	3.02158	-0.839383	4.52538	7.16251	4.78274	2.78828	4.19462	3.67824	9.67363	4.84816	39.6174	3.40448	1.75865	2.96847	3.32206	-0.626876	1.42463	-1.53856	4.19715	6.1437	3.49569	2.939	9.7356	0.386224	11.9704
Skin	Regularized Random Forest	119	7.89853	4.28876	7.57901	3.38234	4.14413	3.10333	9.23376	6.72602	3.13831	6.04697	6.41407	6.76217	6.25663	6.70579	15.4793	17.5163	10.5212	14.2495	3.70535	17.0993	5.81298	-3.21885	7.32501	3.54766	3.02107	8.4497	9.18964	15.3	41.8976	29.2896	37.2977	9.28142	7.49477	0.107137	9.19637	10.6911	13.0975	8.93332	12.3385	3.58728	4.3821	4.72422	2.21063	11.0994	42.0341
Soil	Regularized Random Forest	119	-2.38755	78.2799	3.81782	7.88715	3.86243	11.3354	4.33666	3.1569	9.5589	4.15306	9.97182	8.85591	8.38077	6.58203	13.7438	6.36512	7.3311	19.5725	4.90563	10.3573	9.43908	-0.540726	-1.95277	19.1639	29.524	7.75811	22.1428	23.3011	14.3594	3.66714	26.4078	-1.12194	12.2361	24.6082	17.9309	5.5632	-1.56731	4.96756	2.65412	24.3741	14.0318	8.79777	6.03371	10.0874	7.32057
Vagina	Regularized Random Forest	119	3.30378	16.5255	11.1876	-0.816623	5.00192	6.42739	4.54422	-2.38509	4.17069	-3.60212	4.9949	6.53951	7.30675	8.30162	9.23913	11.1191	8.95271	15.3869	8.43669	10.9826	12.0401	-5.77829	3.38846	1.90851	1.99033	9.16552	-2.03609	6.46178	1.60041	2.39784	4.56735	14.474	6.6105	-3.17514	5.50722	20.2305	5.52628	22.8363	5.01731	1.65239	-2.44432	-0.774033	3.78313	-0.750374	31.1129
Water	Regularized Random Forest	119	5.24605	26.7444	1.39797	7.57732	5.13301	12.3943	12.3439	12.0996	4.50192	11.3059	6.92583	13.7985	5.18027	11.5833	9.68542	17.4793	15.7691	8.55933	2.68504	11.3007	12.8942	3.51461	4.25835	16.9437	15.095	11.7587	1.73716	38.9388	24.2461	51.3663	31.9717	2.44706	6.87128	13.1096	3.84664	3.29338	4.66559	4.04864	5.88927	14.5261	3.78275	10.3638	3.68128	2.23913	0.0896653
Pooled	Linear model	11	0.0191804	0.408611	0.0801729	0.196071	-0.301198	0.551421	-0.0561579	-1.89976	-0.249287	2.03491	0.204483	-1.72018	0.0776083	0.594888	0.0755124	0.045429	0.0385213	-0.217591	0.187564	1.46244	-0.375448	-0.0370012	-0.0216306	-0.490559	-1.39443	-0.0328019	-3.35023	0.00433576	0.0473862	-0.122991	-0.0154334	-0.202356	0.158554	-1.32993	0.380212	11.4463	0.188729	-8.65089	1.07894	2.89062	1.77462	0.0575717	0.37689	-0.401734	-0.39935
Gut	Linear model	11	0.0668702	0.63977	0.170627	0.872283	-0.521171	1.37235	0.361146	-16.8868	-2.01402	20.9287	0.192307	-3.92317	-0.0300612	1.85545	-0.215993	-1.67899	-0.290243	-1.51886	0.0864843	6.34829	-1.53759	-0.12425	0.0491251	21.552	-44.6399	1.30767	-5.32572	0.528414	-0.217487	-0.48516	0.713179	2.81009	1.23688	0.239511	-0.480734	67.8997	5.3747	-54.79	6.49569	15.7108	3.92714	-0.00880533	0.770894	-0.120226	-0.0873751
Mouth	Linear model	11	-0.258357	0.552552	0.0813197	-5.94985	-3.48867	2.26727	-0.128966	-5.47214	-1.31496	6.18875	1.29745	-4.77238	0.305312	0.204869	-0.0198149	0.539689	0.011408	-0.725863	-0.109844	2.72075	-1.06625	0.00720042	-0.0342695	-8.46986	28.8024	-0.679928	-5.33744	-0.0751692	0.392458	0.18131	0.0896381	0.365122	0.114392	-2.19991	-0.297698	12.1011	-3.89556	-7.54259	4.99395	-13.6418	3.70046	5.66414	3.2136	0.291159	-0.172954
Skin	Linear model	11	-1.02477	-0.57404	0.124529	2.25467	3.92273	-9.96606	-0.0427757	-7.48595	2.44147	3.84983	-2.38415	10.2168	-1.88	-0.884984	4.18229	-4.39606	-6.55876	1.5073	0.158278	-0.534845	6.00056	0.0300993	3.1414	-35.0645	143.235	0.182795	5.06997	-1.15091	-0.296615	-1.1599	-0.704163	-4.66949	-2.53687	-1.83638	2.34663	-95.8908	-8.65737	79.2833	-7.36263	-94.249	-4.69265	-5.11391	-4.37546	0.373655	0.241807
Skin	Linear model	11	0.135285	0.120704	0.0336087	1.31207	0.508608	0.460546	-0.507756	1.18916	0.0895618	0.507642	-0.315752	-2.09189	1.15629	0.2236	0.439051	0.218694	0.158205	0.0484893	0.128349	1.11692	-0.637589	0.0485712	-0.0379723	-3.02252	-33.8889	-0.177235	-3.64185	0.245049	-0.0778055	0.0215823	-0.254087	-0.290306	-0.188247	0.360257	0.240686	4.9643	2.67942	-2.9913	-2.06006	34.9615	1.94395	-0.37855	-0.113294	-0.375584	-0.397587
Soil	Linear model	11	2.26196	1.77186	-0.387086	-12.6511	-1.07	-2.05286	0.934347	15.2454	0.885234	-22.7859	0.825021	9.00482	-2.74479	2.42612	5.16205	-1.49995	-6.34016	-1.82769	-0.580264	-5.86263	2.52325	0.140892	-28.9489	-4.42015	12.2248	-0.806159	13.8903	0.159814	-1.87752	-1.48912	0.0374627	-4.51474	-1.34552	-2.72217	-1.04088	91.3671	7.23438	-82.9256	16.1842	-6.41646	-7.07568	10.8719	1.3374	-0.567253	-0.221649
Vagina	Linear model	11	0.210519	1.79538	0.0511989	2.32826	1.28376	-0.0694571	-1.01388	0.755021	-0.708005	0.383498	1.021	-0.913234	1.85864	-0.985906	-0.229594	1.21729	0.402475	-0.133686	-0.039969	0.399302	-0.601344	0.0457223	-0.301944	9.80277	60.2059	-0.0189169	-0.251275	-0.0766277	0.484237	0.560355	-0.169686	-0.738836	-0.540271	-3.67783	0.688434	-4.34492	1.45682	4.6479	-1.73345	-58.2935	-0.957911	-1.74351	-0.834425	-0.540127	-0.66695
Water	Linear model	11	0.184239	0.834418	-0.016281	-7.69651	-2.7137	1.29654	0.431153	-53.2938	-3.165	51.5899	0.263212	-0.172163	-2.42486	-0.309326	3.12815	-4.63838	-13.7309	0.825834	-0.486979	-0.793105	6.63036	-0.114869	-3.799	4.86156	-77.891	0.645195	-12.8803	1.39306	-1.35904	-0.252469	-0.158094	-0.550131	0.384292	0.0825022	0.221015	-23.392	-1.25515	19.9037	-3.76215	70.6039	6.88145	6.05748	0.960377	1.27916	0.52335
Pooled	LASS-regularized linear model	11	0.00188884	0.280669	0.0619818	0	0.0799305	0	0.076641	0	-0.0510171	0	-0.0215521	0	0	0.323282	0.0185016	-0.193188	0.00890369	-0.266204	0.116145	0.52096	-0.180015	-0.0388239	-0.0120101	0	0.238987	0	-0.474344	-0.00445929	0.0379188	-0.165489	-0.0133552	-0.378847	0.0863364	-0.99489	0.0948738	0	0	0	0	0.546203	0.229885	0.237293	0.00685636	-0.185993	-0.29653
Gut	LASS-regularized linear model	11	0	0.363636	0	0	0	0	0	0	0	0	0	0	0	0	-0.00496177	0	0	0	0	0	0	0	0	0	0	0.00523752	0	0	0	0	0	0	0	0	0.0565071	0	0	0	0	0	0.0857825	0	0	0	0
Mouth	LASS-regularized linear model	11	-0.220827	0.535556	0.080466	-1.56122	-1.44689	1.11923	-0.18451	-0.00029433	-0.823098	0.0124887	1.06946	-2.54868	0.315351	0.180036	0	0.699308	0.0180983	-1.04381	-0.120054	2.17274	-0.740087	0.0112377	-0.0397799	-3.99433	6.78554	-0.682273	-1.99055	-0.0841348	0.384923	0.171002	0.10589	0.0546784	0.0287898	-1.60816	-0.227141	1.58188	-3.48707	0	3.52556	0.000288909	1.74286	1.055	1.09235	0.342937	-0.161346
Skin	LASS-regularized linear model	11	0	0	0.0311253	0	0	0	0	0	-0.112798	0	0	0	0	0	0.00722921	0	0	0	0	0	0	0	0	0	0	0	0	0	-0.212265	0	-0.278533	0	0	0	0	0	0	0	0	0	0	0	0	0	0
Skin	LASS-regularized linear model	11	0	0	0	0	0	0	0	0	0	0	0	0	0	0	0	0	0	0	0	0	0	0	0	0	0	0	0	0	0	0	-0.128402	0	0	0	0	0	0	0	0	0	0	0	0	0	-0.156135
Soil	LASS-regularized linear model	11	0	0.827267	0	0	0	0	0	0	0	0	0	0	0	0	0	0	0	-0.882499	0	0	0	0	9.88739	0	0	0	0.20392	0	-0.255016	0	0.203284	0	0	0	0	0	0	0	0	0	0	0	-0.0119803	0	0
Vagina	LASS-regularized linear model	11	0	0.997424	0.0249119	0	0	0	0	0	0	0	0.0377507	0	0	0	0	0	0	-0.166672	0.205483	0	0	0	-0.00354381	0	0.0996584	0	0	-0.0146246	0	0.0652123	0	0	0	0	0	0	9.63425e-05	0.371246	0	0	-0.119054	0	0	0.0537203	-0.1608
Water	LASS-regularized linear model	11	0.0217845	0.780664	0.134957	0.0756297	-0.863874	0.65684	1.02682	0	0.114467	1.29528	1.16903	0	0	0	4.05429	-3.79493	-10.6837	-0.213444	-0.327336	-0.29697	0.728206	-0.0871694	0	0	0	0.4751	-0.704198	0.676995	-1.16433	-0.720683	0	-0.661559	0	-0.516832	0.421947	0	1.85866	0	0	0	0	0	0	-0.31473	0
Pooled	Regularized Random Forest	11	13.6131	72.0754	41.7362	24.0465	24.0306	25.8063	27.3149	25.2272	16.8895	24.8427	22.1047	21.3384	15.0332	15.1414	13.4019	20.5078	28.9626	23.6119	23.472	33.667	21.66	6.50121	6.47519	29.4501	20.7207	18.1389	22.4193	48.224	53.9337	66.398	59.1282	14.7278	18.4648	20.177	23.4053	18.3431	19.4715	12.6369	22.3342	22.0165	33.8482	20.3074	28.9572	32.4613	54.8572
Gut	Regularized Random Forest	11	-1.89334	15.1737	1.09417	4.99557	-0.690255	8.03282	-0.253449	0.469461	7.76104	-0.0316736	12.4599	7.24739	5.42589	8.99025	11.5407	1.19048	7.09636	13.7991	4.59645	3.40302	1.27178	-4.36096	-0.433488	21.6854	21.0288	11.5262	15.9875	6.37025	4.08496	6.20764	14.9856	5.94267	7.60697	16.6628	13.1772	11.0674	9.41011	15.0542	9.56854	24.6912	19.4264	6.24945	1.74306	3.88878	3.59362
Mouth	Regularized Random Forest	11	12.8945	50.9533	39.4709	26.1132	25.6128	26.0701	18.6313	20.1718	28.0378	18.4566	25.9419	20.4992	16.2192	19.28	20.6432	20.0076	20.9517	29.2041	14.9739	32.0773	20.4502	6.33269	7.66271	34.9145	28.4009	26.0905	20.8411	43.4262	41.4746	41.1361	37.0502	20.9286	17.9459	24.7827	23.1628	18.8294	20.6642	17.5265	17.1808	29.0737	21.7114	25.7749	23.8123	35.0346	72.5559
Skin	Regularized Random Forest	11	1.36617	2.30803	2.43514	2.86871	7.10253	4.38239	-0.410127	0.914962	3.88661	0.838004	6.40054	0.431087	1.86013	3.58576	9.26747	-1.02186	1.71281	4.9623	-1.22276	1.36882	3.98895	-0.469787	4.03571	5.16602	6.66177	-0.779367	-1.00415	2.4052	34.438	0.41871	32.4735	-4.438	-2.29377	5.04192	0.729595	-1.23051	4.93491	-1.08836	5.96914	6.11924	0.753294	-0.251991	6.64348	2.56977	6.14093
Skin	Regularized Random Forest	11	4.79146	4.34714	4.69947	2.78601	6.22798	6.62307	9.08034	5.45105	1.9724	6.24127	9.94968	9.01764	7.0746	7.03778	11.6273	9.51656	8.75855	11.1596	6.23219	16.3235	5.44656	-0.321652	4.20369	7.16497	6.42839	11.6958	9.39633	17.2363	35.5284	28.7612	29.4005	9.11149	11.908	4.87506	2.24478	15.2931	13.2368	16.3768	16.5422	4.53396	1.43691	4.30171	6.53392	23.5695	37.7026
Soil	Regularized Random Forest	11	0.142569	74.846	17.6224	6.2053	-3.64891	7.91988	2.8617	6.71506	16.3855	5.5731	14.9331	7.85359	6.73429	4.42115	9.81372	4.2199	10.8423	14.9728	10.1456	6.86519	6.62866	-0.57247	-0.209713	23.1808	26.6613	7.27536	12.1659	31.5044	9.3531	6.23046	15.4589	-3.00908	1.19789	23.6153	8.59791	-0.705715	-1.15558	-2.39027	-0.878389	25.0651	13.6089	9.00378	-0.888017	9.40642	10.9221
Vagina	Regularized Random Forest	11	4.31979	25.9591	5.41712	7.88159	14.6631	11.4134	0.19757	3.14355	11.1875	4.49591	8.1886	10.4612	6.39376	6.56012	10.2055	8.28314	11.2078	21.8811	17.9967	11.2073	8.94414	-3.90642	4.33732	11.9338	10.3193	9.28416	1.16695	6.06497	2.03047	7.40078	7.03483	15.2018	17.6017	5.14935	11.0359	20.0711	11.4378	17.7078	8.42911	10.619	0.699896	9.27823	11.1007	11.7583	26.5066
Water	Regularized Random Forest	11	0.0195505	19.4567	0.492075	6.68954	3.13399	15.7961	17.4105	5.48437	2.09064	4.85546	4.39444	15.8373	6.25243	6.62662	6.62355	8.28618	7.51465	8.33345	1.08497	9.58547	9.50387	-2.3332	-1.33194	19.3988	19.93	11.794	3.79411	37.8476	19.5353	57.9007	28.3952	7.19505	0.407818	14.8521	7.41741	6.72237	5.72257	6.22105	4.4586	18.1841	6.3866	7.07317	5.31928	1.59516	-1.16049
Pooled	Linear model	121	0.0109429	0.408003	0.0460987	0.427594	-0.0211565	0.0992694	-0.412862	-2.12981	-0.642393	2.43715	0.312444	-1.90796	0.782847	0.125828	0.0510928	0.594771	0.0732098	-0.541584	0.171838	2.2396	-0.476936	-0.0295898	-0.0230946	0.264912	-0.493481	-0.198026	-3.17451	0.112625	-0.015366	-0.0979356	-0.0219117	-0.389635	0.0521538	-1.69276	0.587913	7.20925	-0.922077	-5.06348	1.22547	1.45549	1.3989	-0.215519	0.154658	-0.0302636	-0.152617
Gut	Linear model	121	0.278634	0.363497	0.164925	-1.29152	-1.55018	-3.7826	0.251954	-3.74055	-1.99793	4.4917	0.447054	3.66099	-0.254623	-2.34362	-1.58153	1.57315	1.68797	-2.53697	0.173525	9.23064	1.64745	0.0241971	-0.147763	42.2677	-26.7878	1.76545	2.93898	0.842952	-0.428514	0.126758	0.582484	-0.37675	0.0343163	0.9689	0.341913	90.4102	8.44667	-76.5494	10.173	-24.8684	-2.15001	1.98979	2.00449	1.13421	1.58152
Mouth	Linear model	121	-0.373716	0.614701	0.0912819	-5.85902	-3.58937	1.97596	-0.363036	-6.43936	-1.57181	7.48657	1.56268	-5.46081	0.52539	0.157079	-0.0396138	0.832732	0.133666	-0.876244	-0.229392	3.75565	-1.01664	0.0237477	0.102959	-7.74847	21.6111	-0.700946	-5.36364	0.0501793	0.398794	0.327449	0.0637254	0.137842	0.00424346	-3.2351	-0.0455972	10.612	-3.33716	-6.59774	3.67824	-6.58101	3.28693	5.6027	3.40881	0.201477	-0.308662
Skin	Linear model	121	-0.0739303	-0.0924647	0.217004	4.42538	-1.87605	-9.07458	-0.0639697	40.638	1.80413	-48.2506	2.63698	15.1417	-3.42892	-1.50665	-4.65522	-2.23196	4.40257	-0.96807	0.901033	-1.47635	6.64478	-0.107861	-1.6154	-1.69429	698.23	1.31671	23.641	0.193075	-0.16196	0.36228	-0.0780844	0.65674	0.547296	-3.97249	0.257551	-163.395	1.74775	128.197	-32.1159	-638.253	-11.9303	-7.49477	1.4456	-1.07807	-0.999359
Skin	Linear model	121	0.123362	0.127825	0.021382	-0.527749	-0.723185	-0.340808	-0.619801	0.933705	-0.637688	1.56042	0.604982	-2.34464	1.56311	0.583109	1.71412	0.179124	-0.537119	0.429538	-0.0797716	2.00288	-1.04776	0.0253504	0.0137977	-2.84027	-11.2859	-0.355269	1.32975	0.542193	-0.418356	0.0491509	-0.26614	-1.32003	-0.532801	0.384104	0.728363	-7.53733	0.499993	6.3039	-1.35226	13.3597	-2.01345	1.11462	0.717939	-0.112943	-0.291788
Soil	Linear model	121	0.796807	1.71315	-0.0181503	8.26259	2.52602	4.31491	1.91481	30.1324	2.79148	-30.6351	-0.541804	-8.80088	-3.48396	3.74711	-5.34537	-0.142619	7.27204	-2.86097	-0.896337	4.282	1.99834	0.0550747	-0.668516	-4.55182	17.0838	-1.63114	2.36663	1.06071	-1.61151	-1.08148	0.210818	-1.25447	0.995672	-3.00348	-1.89082	-124.835	-11.7058	109.253	-12.1776	-10.7847	0.675807	-5.3935	-1.4868	-3.46783	0.0736274
Vagina	Linear model	121	0.1324	1.00706	0.085257	1.12327	0.691031	0.61918	-0.728339	-4.33882	-1.3548	5.01604	1.30038	-2.49773	0.928542	-0.490396	-0.314725	1.02935	0.598969	0.641251	-0.215234	0.324848	0.297751	-0.0652822	-0.159426	-39.0575	-41.5188	0.216538	0.977375	-0.150672	0.489217	0.189457	0.238751	-1.13744	-0.628895	-5.15463	0.648096	-13.3061	-0.460723	11.7203	-0.636065	99.5608	-2.13927	-0.342165	-0.335204	-1.28332	-0.84002
Water	Linear model	121	0.275389	0.792792	0.0169183	13.3961	4.47076	2.10734	-0.364391	-48.0064	-1.3475	46.3996	-2.34099	-4.06577	-3.66945	1.48674	3.46803	-4.4095	-11.6977	3.01929	0.371976	1.02249	9.62747	-0.112059	-6.29493	-1.11997	-39.131	0.141157	-10.96	-0.580229	-0.470317	-1.42252	-0.683687	-0.228705	-0.0309661	2.25639	0.801873	-6.44191	2.77441	9.38066	-4.53394	36.9099	5.96886	-12.4974	-5.31151	-0.270091	0.900805
Pooled	LASS-regularized linear model	121	-0.00198958	0.282966	0.0351458	0	0.116745	-0.100802	-0.0479722	0	-0.193088	-0.0557974	0	-0.00916394	0.236076	0.249943	0.0530081	0	0	-0.402581	0.173529	0.731246	-0.260737	-0.033063	-0.0145956	0	0.356499	-0.0745745	-0.522155	0.0514251	0.00620049	-0.17278	-0.0162953	-0.581144	0.0109848	-1.15994	0.175572	0	0	0	-0.0959711	0.551368	0.15004	0.216626	0	0	-0.138457
Gut	LASS-regularized linear model	121	0	0.2215	0	0	0	0	0	0	0	0	0	0	0	0	-0.0728877	0	0	0	0	0	0	0	0	0	0	0	0	0	0	0	0	0	0	0.156077	0.108722	0	0	0	0	0	0	0.0244884	0	0	0
Mouth	LASS-regularized linear model	121	-0.328435	0.592685	0.0927076	-1.31154	-1.43211	0.524675	-0.353545	-0.0453694	-0.972913	0.220348	1.30201	-2.59227	0.510662	0.120399	-0.0307598	1.03933	0.161019	-1.17234	-0.219245	2.81975	-0.783015	0.0264749	0.0915288	-3.79248	6.51954	-0.692096	-2.59763	0.0316146	0.383719	0.307705	0.079619	-0.01086	-0.0210258	-2.48661	0	1.35618	-2.64444	0.0409961	1.90821	1.21359	1.86664	0.749387	1.15065	0.331965	-0.291372
Skin	LASS-regularized linear model	121	0	0	0.0410689	0	0	0	0	0	-0.123306	0	0	0	0	0	0	0	0	0	0	0	0	-0.0148549	0	0	0	0	0	0	-0.329203	0	-0.0931302	0	0	0	0	0	0	0	0	0	0	0	0	0	0
Skin	LASS-regularized linear model	121	0.0248133	0	0	0	-0.0236158	0	0	0	0	0	0	0	0	0	0	0	0	0	0	0	0.0577528	0	0.00553703	0	0	-0.112131	0	0	-0.0555092	0	-0.289584	0	0	0	0	0	0	0	0	0	0	0	0	0	-0.21512
Soil	LASS-regularized linear model	121	0	0.796226	0	0	-0.170558	0	0	0	0	0	0	0	0	0.131947	0	0	0	-1.68692	0	0	0	0.101262	4.45518	0	0	0	0	0	0	0	0.173855	0	0	0	0	0	0	0	0	0	0	0	-0.111205	-0.0899869	0.161976
Vagina	LASS-regularized linear model	121	0.000339783	0.840107	0.121698	0	0.0380946	0	0.029758	0	0	0	0.139709	0	0	0	0	0	0.0823592	-0.478004	0.0759805	0	0	-0.0337746	0	0	1.34055	0.0965056	0	-0.282635	0.303073	0.0495109	0	0	0	0	0	0	0.251823	0.0843749	0	0	-0.0324738	0	0	0	-0.401389
Water	LASS-regularized linear model	121	0.011242	1.19711	0.107414	1.36873	-0.392287	2.27729	0	0	0	0.35833	0.521933	0	0	0.00221332	2.51223	-2.54221	-7.15218	0.25727	0.368444	-1.29771	0	-0.0430006	0	0	-0.894321	0	-3.4242	-0.196917	-0.731128	-1.30105	-0.132491	-0.803984	-0.407205	0	1.07918	0	1.63706	2.11163	0	0	0	0	0	-0.318134	0.324906
Pooled	Regularized Random Forest	121	6.13272	65.9096	32.2982	25.0134	25.4253	29.0487	33.3541	27.0836	26.7851	24.3338	22.8235	32.1949	20.0668	21.3861	24.9606	24.8537	23.9162	26.4737	25.2736	41.1725	22.1093	-2.24016	6.2057	28.3699	25.8979	19.8986	23.9835	48.2369	68.4783	75.7858	57.4498	18.231	18.1938	26.2538	31.3081	21.1342	21.1048	21.2481	23.0395	27.4994	32.5412	22.3917	33.105	29.8997	57.191
Gut	Regularized Random Forest	121	-1.71545	17.7744	-0.986963	7.85629	-2.89178	1.78488	1.10406	4.55623	5.46067	6.02701	7.88916	8.87803	5.95645	6.59378	16.679	1.61528	5.27738	6.88184	2.00703	1.25443	1.74978	-4.07047	-2.61833	15.3152	16.2462	9.87606	16.6692	0.917784	10.0429	7.96726	18.1541	10.0576	7.13289	16.3564	17.686	8.46402	12.0285	8.44044	11.7303	19.8977	23.3823	8.84984	3.16731	5.47329	4.06252
Mouth	Regularized Random Forest	121	10.9427	50.0247	37.4595	25.0867	25.9747	30.1882	15.1167	22.1496	22.8277	22.4845	21.6244	24.3323	13.669	17.4234	20.2408	21.689	25.8901	25.0858	13.5769	41.7964	18.6008	11.549	7.97832	33.8778	26.7989	25.1747	21.7391	49.5123	50.1479	43.7858	27.6593	20.7012	21.0913	21.3177	23.3319	18.7669	20.5569	19.3766	18.9734	25.2017	21.3131	24.3212	24.636	40.1575	74.7819
Skin	Regularized Random Forest	121	1.36022	4.07774	-0.374986	5.43537	7.03396	3.41943	1.59606	2.71208	1.73473	3.18586	3.03	3.27267	-0.0606264	2.71015	4.54349	2.26132	0.723937	2.93075	-1.14799	-0.815704	1.64091	0.357747	-1.03026	3.03717	4.47999	-2.69231	4.06663	8.69654	40.1967	13.3233	30.9173	-3.67719	-1.82997	5.12368	1.28237	0.663413	3.55411	0.560191	2.34429	4.7617	-0.138199	1.69925	7.81257	2.1375	4.37635
Skin	Regularized Random Forest	121	7.98394	4.53642	4.50834	3.49971	6.80171	4.38231	6.56698	6.65745	5.71587	7.30212	3.35288	7.97269	7.43789	6.62602	8.14646	8.11558	10.6265	18.6831	8.57746	22.8968	5.09554	0.855997	7.73948	9.28556	7.73812	10.5725	7.9938	15.7817	42.6721	31.2246	38.3665	8.1001	8.23497	7.38617	2.76067	13.5879	9.71632	11.8194	9.90426	7.05788	3.01215	2.05313	2.08673	11.2658	26.1718
Soil	Regularized Random Forest	121	-4.51937	78.8709	12.0238	12.0149	0.057763	8.9567	6.26568	7.38313	11.8167	8.60387	10.9455	9.02565	8.517	9.26906	14.4128	24.9152	10.2668	4.88563	5.23867	7.57493	12.8363	0.485583	-2.5395	20.8186	30.1421	1.29976	7.87219	25.0934	0.53271	2.86932	16.817	-1.85775	4.51657	26.6968	4.59595	-0.43256	-0.167102	1.20132	-1.29711	28.2144	6.18009	13.1833	3.05473	8.78322	5.88171
Vagina	Regularized Random Forest	121	6.14572	14.0822	13.9129	11.1434	11.8376	6.1128	6.16923	7.20047	18.5825	5.68111	17.5591	7.65626	3.3163	4.29483	7.65564	11.6462	7.64263	28.8459	7.56713	10.8168	6.43802	-3.74876	5.63315	5.04215	7.7115	11.583	10.8619	5.58029	-2.70289	9.59639	7.89565	11.7124	13.9908	5.0178	7.66574	20.6123	7.25894	21.1576	11.3258	5.31326	9.12142	11.3596	9.72929	5.947	40.4469
Water	Regularized Random Forest	121	1.4727	40.4895	2.90286	12.6696	6.34087	5.25621	8.71979	1.90056	7.89282	4.46231	9.84	8.63101	1.23501	12.7136	11.6679	9.54653	13.871	7.77352	0.946898	6.84427	5.92602	0.757209	-2.4255	14.5	13.0946	9.26041	9.08014	46.6974	20.2834	43.9727	26.4077	1.53932	3.78314	12.2702	8.40616	6.00706	1.69105	4.71222	1.24431	14.9952	6.70808	12.9747	6.18086	0.826651	0.0909119
Pooled	Linear model	123	0.0214124	0.403747	0.0688172	1.08784	0.0775346	-0.313556	0.00571449	-1.9157	-0.39271	1.7005	0.359113	-0.546955	0.0846909	0.501055	0.0298096	0.215505	0.113951	-0.190112	0.202983	1.33997	-0.460583	-0.0301154	-0.0384314	0.167124	-1.16467	-0.0200959	-2.62834	-0.0509467	0.158749	-0.10247	0.00175138	-0.278293	0.000715446	-1.39027	0.455578	15.1433	1.17873	-11.6669	0.931819	2.01122	1.37161	-1.09418	-0.0329068	-0.434984	-0.43923
Gut	Linear model	123	0.436074	0.759132	0.313235	-0.607032	1.5575	0.449489	0.408605	1.86765	-0.00476988	1.1105	-0.755341	-4.9883	-0.28185	0.168709	-1.4309	0.342548	0.592736	-2.4839	-0.648184	7.45744	-1.41779	-0.0377071	-0.104717	20.6547	-50.3164	-0.0798533	-4.03799	0.453365	-0.0552887	0.0704736	0.415937	1.43577	0.960976	0.112268	0.19197	122.782	12.7352	-100.1	8.68643	22.4715	1.76962	0.928636	-1.64157	2.02184	1.41621
Mouth	Linear model	123	-0.408163	0.60874	0.113786	-7.40605	-3.86627	3.12247	-0.404974	-3.56842	-1.3648	3.90584	1.51691	-4.06616	0.434214	0.164796	-0.110232	0.74407	0.190661	-0.695244	-0.199021	1.64552	-1.1314	0.0111553	0.0751591	-5.7909	26.8152	-0.630322	-5.47982	-0.143409	0.422188	0.12058	0.15147	0.10895	-0.0131659	-2.81339	-0.260313	9.80488	-3.53046	-5.58411	4.56581	-14.4274	3.3713	7.59676	3.74733	0.0481856	-0.197094
Skin	Linear model	123	1.34508	0.334549	-0.20253	-5.22017	-3.94559	-3.25965	1.02439	0.209527	0.339434	0.548195	0.00229915	-2.73399	-3.63963	1.77913	0.714041	-5.0783	-0.1894	1.4315	1.0374	4.87405	5.40628	-0.095407	1.88399	-43.4671	134.436	-1.05313	-7.49627	-0.0306616	-0.432468	-0.0633776	-0.628837	0.308927	0.379929	-15.5959	0.974224	-14.6867	-10.283	15.8639	4.6177	-49.7036	4.32654	3.92916	3.86276	1.50015	0.728473
Skin	Linear model	123	0.133317	0.00247957	-0.0153627	0.953659	-0.140315	1.08785	-0.499635	2.09652	-0.534166	-1.32449	0.586945	0.103823	1.38927	0.383262	1.13713	0.356652	-0.291559	0.283671	0.199856	-0.782573	-1.84767	0.0562786	-0.0295294	7.98246	-3.06139	-0.0683445	0.415052	0.268101	-0.171145	0.0496399	-0.281552	-0.750727	-0.454298	0.30964	-0.0376596	0.610577	2.57235	-0.347816	-1.74697	-5.96854	-0.340512	0.218897	0.531606	-0.688965	-0.64402
Soil	Linear model	123	-0.635076	1.61111	-0.310558	-8.90961	-1.66186	6.09909	0.0870059	38.8274	0.262297	-44.8242	3.27199	-6.3496	-0.814376	1.1217	1.76203	2.13238	0.66885	-2.6163	-0.195052	0.423284	3.04682	-0.0441551	22.0677	-3.1889	-2.42516	-1.6743	-5.47091	0.594642	-1.54178	-1.1942	0.29417	-2.54246	-0.478613	-2.99648	-1.0261	-213.939	-24.6947	188.404	-12.0207	7.17103	2.70644	8.93792	1.49036	-3.12769	-0.739789
Vagina	Linear model	123	0.199212	1.76064	0.154486	3.71024	1.32947	1.19086	-0.473526	-3.06507	-0.193728	3.4	0.135008	-1.97202	0.349814	0.125517	-0.556111	0.31661	1.21715	0.74608	0.232437	-1.23699	0.410983	-0.0597037	-0.267953	-15.1638	7.68974	0.146671	-0.535879	-0.130457	0.727422	0.439693	0.1159	-0.0344048	-0.0474029	-0.999855	0.213579	-17.0661	-1.49634	14.6591	-1.28367	14.2056	-0.14305	-3.60627	-1.46317	-0.411036	-0.767245
Water	Linear model	123	0.646792	0.789286	0.0950868	1.18295	1.19889	2.82847	0.729173	-42.0528	-3.42511	34.2573	1.3305	4.47059	-5.3573	2.18106	4.41783	-3.60013	-10.7114	-0.0284428	-0.528277	-3.75877	8.90805	0.0526573	-16.3652	10.6151	-72.3021	-2.09103	-9.04653	-0.409441	-0.587465	-1.09323	-0.590149	-1.23813	-0.698583	2.29831	-0.380127	-9.81446	1.97516	16.5926	0.818158	56.779	5.18674	-2.9209	-3.14656	-2.34386	-0.0963277
Pooled	LASS-regularized linear model	123	-0.00158819	0.275652	0.0570499	0	0.0367454	0	0.0908997	-0.0319746	-0.0211847	0	0	0	0	0.30718	0	-0.0687564	0.0844775	-0.237151	0.119438	0.472493	-0.231681	-0.0291186	-0.0224625	0.302825	0	0	-0.182344	-0.00846492	0.13603	-0.119925	0	-0.42648	0	-0.977242	0.11643	0	0	0	-2.40831e-05	0.441292	0	0.162052	0	-0.143839	-0.286322
Gut	LASS-regularized linear model	123	0	0.341978	0	0	0	0	0	0	0	0	0	0	0	0	-0.223243	0	0	0	0	0	0	-0.00433006	0	0	0	0	0	0	0	0	0	0	0	0	0	0	0	0	0	0	0	0.0925546	0	0	0
Mouth	LASS-regularized linear model	123	-0.316504	0.534457	0.0994105	-0.125464	-0.281405	1.54197	-0.364696	-0.0444227	-0.696509	0	0.848798	-1.44849	0.425809	0.207366	-0.051014	0.793575	0.130262	-1.15256	-0.256909	1.29951	-0.839731	0.0239168	0.0541276	0	1.18128	-0.524622	-0.206209	-0.198468	0.404783	0.0681059	0.191538	-0.130102	-0.03685	-1.75145	-0.219984	0.179134	-1.75432	0.379996	1.97557	0.253413	0.37278	0	0.026896	0.0961664	-0.201394
Skin	LASS-regularized linear model	123	0	0	0	0	0	0	0	0	-0.0885808	0	0	0	0	0	0	0	0	0	0	0	0	0	0	0	0	0	0	0	-0.169622	0	-0.300118	0	0	0	0	0	0	0	0	0	0	0	0	0	0
Skin	LASS-regularized linear model	123	0	0	0	0	0	0	0	0	0	0	0	0	0	0	0	0	0	0	0	0	0.00221754	0	0	0	0	-0.0588896	0	0	-0.0229724	0	-0.170029	0	0	0	0	0	0	0	0	0	0	0	0	0	-0.193882
Soil	LASS-regularized linear model	123	0	0.880353	-0.176368	0	0	0.0730615	0	0	0	0	0	0	0	0.496005	0	0	0	-2.69136	-0.557723	0	0	0	8.39643	0	0	0	0	0	-0.312325	-0.135494	0	0	0.098991	-0.08559	0.136807	0	0.688537	0	0	0	0	0	-0.0525623	0	0.0852164
Vagina	LASS-regularized linear model	123	0	0.88036	0.075882	0	0	0	0	0	0	0	0	0	0	0	0	0	0	-0.197634	0.128603	0	0	0	0	0	0	0	0	-0.0602011	0	0	0	0	0	0	0	0	0.0159214	0	0	0	0	0	0	0.0367989	-0.274195
Water	LASS-regularized linear model	123	0.034963	0.807319	-0.0417885	0	-0.953634	1.31363	0.649578	0	0	1.19136	0.487674	0	0	0	0	-2.3471	-2.74149	-0.0391942	0	0	0.057505	-0.0250653	0	0	-0.576507	0	0	0	-1.02158	-1.3926	-0.0672936	0	0	0	0	0	1.46378	1.10783	0	0	0	0	0	0	0.1797
Pooled	Regularized Random Forest	123	7.6064	88.2008	44.7709	32.1107	26.2969	27.1154	28.0347	26.2716	21.0192	19.135	24.5575	31.6385	15.2281	19.3271	16.7543	18.576	23.2592	23.1277	19.0671	30.5362	19.9981	-3.61841	5.71009	28.0127	25.9779	25.5779	25.6969	38.3896	51.565	64.4337	56.441	17.017	19.7498	24.9299	31.0201	17.3796	21.7888	18.9973	22.6184	24.8782	30.0929	28.2657	30.6499	28.2327	45.9636
Gut	Regularized Random Forest	123	-3.15299	17.1117	-3.52298	2.40999	-0.636345	3.40491	-4.65976	0.807864	9.2103	2.46107	15.3682	1.50929	1.2898	10.0102	16.1137	5.1125	8.1275	8.15249	7.66016	8.74914	5.78113	-1.33071	-3.17898	25.419	19.0041	11.4304	4.59757	2.92942	4.90135	0.919269	26.7573	5.35864	5.5572	13.6214	-0.16419	8.99662	5.58922	10.8031	5.81175	16.0074	-0.608246	4.2513	4.42443	1.50988	7.87488
Mouth	Regularized Random Forest	123	10.798	58.0489	40.4262	20.7221	32.1057	23.731	11.1928	21.5838	22.8499	22.8503	24.097	22.7133	14.3166	17.9577	21.8545	21.0159	27.012	25.9426	16.5333	37.4776	19.1523	6.68415	9.12966	35.5258	28.3911	24.7515	16.1706	44.6581	51.2759	42.6534	33.8617	20.7388	18.8174	25.7166	17.4422	21.4723	18.9285	22.7943	19.6573	29.9749	16.2987	24.139	25.7443	22.1275	67.6086
Skin	Regularized Random Forest	123	4.92327	2.74834	-0.0065118	3.08081	8.61801	5.04455	2.44079	-0.234256	4.28357	0.321659	4.91462	3.90902	5.83203	-0.753749	-0.716378	-0.00631081	-0.212614	4.68798	-0.866825	-1.15532	4.03762	-0.673676	2.90346	3.29581	4.46307	0.570471	0.0650651	6.67048	34.4402	5.6419	33.7782	3.70208	0.184589	4.00569	0.806029	2.39188	2.39286	3.2285	4.00082	4.72307	-1.61274	3.49739	8.55799	-0.450603	4.28262
Skin	Regularized Random Forest	123	2.08849	6.93956	8.10576	2.26353	2.32883	4.80131	2.489	5.40994	6.75844	5.26712	5.04261	8.13027	4.54165	2.46351	7.43201	8.08549	10.4815	9.49281	8.17141	10.7205	6.93998	-0.40694	3.78689	6.44693	2.60616	9.36338	4.3428	14.9254	49.2775	30.0774	35.5457	10.1178	13.178	2.20444	0.268094	12.2953	9.82526	13.0007	10.4098	5.78083	1.51955	-0.646089	0.0333526	14.4349	32.7654
Soil	Regularized Random Forest	123	-0.39666	89.3287	17.2364	4.74903	-3.09705	17.3345	5.2937	6.82483	11.4925	6.95178	9.52948	14.2283	10.4691	9.06354	9.45276	15.7589	20.6924	11.1485	10.4551	9.49783	10.4737	-2.34403	-4.05089	19.8941	23.2758	12.6211	17.7516	28.4649	8.69716	6.1244	15.9582	2.30226	7.15747	21.828	26.686	5.42847	1.07646	9.1673	2.89924	20.8888	12.6603	7.2913	0.0671104	11.7382	10.5029
Vagina	Regularized Random Forest	123	6.32462	15.8849	9.08171	3.12496	0.869298	4.21237	0.823756	2.88881	11.9514	3.34682	9.07403	4.92957	5.77123	4.03132	8.04787	8.95824	8.81921	20.915	18.3682	7.95593	6.44066	-6.6033	1.94472	5.31759	6.67996	3.41668	0.857244	8.00682	1.36071	7.05564	7.87155	11.581	13.2959	0.671656	7.76129	15.8737	10.5424	13.0088	9.38327	6.11917	-0.586022	3.04875	2.73496	6.01378	35.3111
Water	Regularized Random Forest	123	-0.676934	26.9323	0.17268	4.51812	7.17756	12.3441	5.67619	5.97625	7.42085	7.67802	8.83148	13.5359	7.62893	6.83519	7.744	16.6503	11.3663	9.48161	6.50331	13.2766	13.2359	1.08245	0.2756	13.6734	10.9873	6.53174	4.6192	46.8351	20.8463	46.9769	30.8171	4.9729	4.90377	11.9519	5.46692	4.83359	8.24605	6.5368	5.59178	12.417	9.26816	4.17284	5.03798	5.16479	-0.478733
Pooled	Linear model	125	0.0296279	0.359313	0.000465828	-0.266113	-0.00225579	-0.0278201	-0.230905	-2.43455	-0.557493	2.58773	0.33813	-1.41815	0.286131	0.504799	0.135864	0.0424524	-0.01305	-0.477055	0.086931	1.79772	-0.234761	-0.0229591	-0.048551	-0.405395	-2.17592	-0.166226	-2.27576	0.0350207	0.0834377	-0.0558382	0.0499985	-0.608722	-0.0301075	-1.45142	0.521129	12.2085	-0.59999	-9.42422	2.5747	3.63259	0.825698	0.460459	0.109148	-0.262025	-0.304736
Gut	Linear model	125	0.329536	0.678485	0.164431	0.284969	-0.135802	-0.335098	0.251258	-6.95232	-0.924525	7.53446	-0.143367	1.65571	-1.11984	0.815552	-0.298803	0.0895273	0.868449	-1.222	-0.227115	3.57029	1.15384	-0.0795225	-0.114183	21.205	-51.841	0.0326387	-7.77894	0.318044	0.0172431	-0.207503	0.584485	0.436557	0.531908	0.114563	0.0998261	135.111	18.3368	-108.374	6.35081	23.1131	4.46039	1.10818	0.618662	0.42198	0.960188
Mouth	Linear model	125	-0.151174	0.550168	0.106949	-2.88836	-2.57232	3.11843	-0.398869	-8.76306	-1.71293	10.4942	1.36183	-6.81205	0.725796	0.190832	-0.0178218	1.09885	0.0306429	-0.71508	-0.253933	4.36956	-1.5289	0.00695342	-0.111647	-3.10754	16.7049	-0.667424	-5.84779	-0.039634	0.339435	0.199692	0.0592528	0.0153443	-0.0653825	-2.92909	-0.0378344	12.2697	-4.29337	-7.17224	5.51616	-8.55248	3.6794	3.05461	2.44178	0.121598	-0.0836587
Skin	Linear model	125	1.28512	-0.174333	0.245828	-3.22409	-6.0758	-15.0813	0.437299	12.557	-2.90595	-19.5155	4.71144	16.692	-2.54578	-2.37212	-0.810491	0.0832005	0.939215	-0.0913857	0.88165	-0.43678	6.92073	0.0581719	2.97053	11.9898	162.944	-0.892052	11.5739	-0.397723	-0.403691	-0.610533	-0.350828	-0.650854	-0.380954	-6.76001	1.84977	-55.568	4.44287	44.5695	-12.0143	-151.509	-6.83166	-1.62181	5.25684	0.793146	-0.567754
Skin	Linear model	125	0.1983	0.234344	0.0331008	2.81614	-0.00583096	0.045295	-0.147754	6.04086	0.251853	-6.8332	0.513375	3.50877	0.695504	0.612406	0.486562	0.0810004	0.126138	0.642881	0.338407	-3.16938	-2.14252	0.0694948	0.0264478	-3.53797	-20.9794	0.31487	-0.329347	0.53498	-0.582669	0.0614556	-0.282663	-0.0106464	-0.184361	0.98724	-0.0318789	10.2309	3.74313	-8.5839	-1.90171	22.5093	0.449735	-2.03993	0.288748	-0.851097	-0.82911
Soil	Linear model	125	-2.2864	1.5622	-0.238094	3.37059	3.6452	-0.121958	-0.531773	17.419	2.98439	-20.5901	-0.934584	5.48112	0.230905	-0.90355	1.70623	-1.07604	-5.68593	-1.66528	-0.824527	-4.18031	0.137174	0.000223792	41.7629	-3.54926	18.4284	-0.767825	1.37962	-0.284151	-1.39572	-1.24883	0.17204	0.323048	0.0460082	-1.57047	0.302282	-24.7466	3.15756	23.6025	-7.44145	-14.1262	-0.496344	-2.87552	-4.00673	0.483327	1.07898
Vagina	Linear model	125	-0.0502825	1.36216	0.126995	3.16958	0.460066	-1.4863	-1.48837	-0.683803	-1.07864	1.9101	0.79545	-2.17549	2.54955	-0.798748	0.116888	1.79978	0.0138605	0.649586	0.209597	1.74253	-0.327219	-0.0503545	0.0937528	-46.0078	-69.8951	-0.359767	-5.26989	0.108516	-0.627221	0.512322	-0.659466	-0.219399	-0.384139	-6.09448	1.39739	11.7488	2.85522	-6.46493	-1.53987	136.293	2.05699	-2.95669	-0.0571002	-0.18429	-0.0559762
Water	Linear model	125	0.424327	0.659497	0.0757925	9.70154	0.840937	-0.091163	0.809522	-17.3802	-3.55396	13.1691	3.82522	6.59642	-1.8375	0.0177626	2.54964	-1.77358	-9.72059	-0.829621	-1.28732	-4.38217	1.20656	-0.0805234	-9.45303	5.93591	-97.5643	0.17292	-8.44305	0.421843	-1.00775	-0.909255	-0.0572456	-1.48955	-0.673257	-0.896167	0.652679	0.976517	1.42272	3.40172	2.76679	89.6817	4.91197	-10.3307	-2.32857	-1.64904	0.408529
Pooled	LASS-regularized linear model	125	0.00777945	0.28245	-0.0133392	-0.0388636	0.136736	0	-0.0179429	0	-0.126051	0.00714651	0	0	0.0601846	0.543503	0.0932597	-0.314916	0	-0.260723	0.191853	0.413247	-0.256036	-0.0206293	-0.0380077	0	0	-0.126091	-0.683378	0.00362655	0.110421	-0.08456	0.0411665	-0.467722	0.0722991	-1.03475	0.209593	0.085137	0	0	0	0.794657	0.175614	0.367813	0	-0.10818	-0.267557
Gut	LASS-regularized linear model	125	0	0.279864	0	0	0	0	0	0	0	0	0	0	0	0	0	0	0	0	0	0	0	0	0	0	0	0.00172836	0.123716	0	0	0	0	0	0	0	0	0	0	0	0	0	0	0.0707511	0	0	0
Mouth	LASS-regularized linear model	125	-0.141604	0.547002	0.110426	-1.35111	-1.60779	2.60545	-0.432146	-3.55755	-1.32218	4.53051	1.31399	-5.09199	0.698325	0.137617	-0.029749	1.18602	0.0746263	-0.83905	-0.247014	3.43371	-1.3366	0.00696206	-0.107581	-2.50804	5.43907	-0.659621	-4.72528	-0.0331033	0.323036	0.198061	0.0659406	-0.0346011	-0.0765137	-2.76389	-0.0552782	2.90706	-4.40078	0	4.16773	0.777231	3.0892	1.4286	1.44765	0.193801	-0.0842912
Skin	LASS-regularized linear model	125	0	0	0.0630512	0	-0.0702347	0	-0.015546	0	-0.196669	0	0	0	0	0	0	0	0	0	0	0	0	0	0	0	0.146303	0	0	0	-0.20294	0	-0.196136	0	0	0	0.0382956	0	0	0	0	0.0959684	0	0.0129831	0	0	0
Skin	LASS-regularized linear model	125	0.126413	0	0	0.0615642	0	0	0	0	0	0	0	0	0.119425	0.0674006	0	0	0.0106342	0	0	0.0769555	0	0	0.0193725	0	0	-0.134281	0	0	-0.177389	0	-0.296773	0	0	0	-0.0674648	0	0	0	-0.134609	0.0168147	0	0	0	-0.0920139	-0.386771
Soil	LASS-regularized linear model	125	0	0.591834	0	0	0	0	0	0	0	0	0	0	0	0	0	0	0	-0.252484	0	0	0	0	0	0	0	0.155667	0	-0.337716	0	0	0.0625731	0	0	0	0	0	0	0	0	0	0	0	-0.0196801	0	0
Vagina	LASS-regularized linear model	125	0	0.7801	0.0850973	0	0	0	0	0	0	0	0	0	0	0	0	0	0	-0.125502	0.108438	0	0	-0.0139353	0	0	0	0.00434663	0	0	0	0	0	0	0	0	-0.0710003	0	0	0.391365	0	0	0	0	0	0	0
Water	LASS-regularized linear model	125	0.0464979	0.597561	0.0819409	0.084563	-0.899047	2.50645	0.383564	0	0	0	1.29964	0	0	-0.0278703	0.224145	-2.62783	-7.2447	0	-0.948647	-1.67223	0	-0.0152402	-0.626687	0	-0.167408	0.569238	-0.993468	0.24547	-1.1396	-1.28349	0.17447	-0.659728	-0.265676	-0.0414272	0	0	0.903208	1.64904	2.33528	0	0	0	0	-1.23941	0.457393
Pooled	Regularized Random Forest	125	3.50538	71.0211	30.393	38.2731	34.4332	26.3736	24.0323	30.0388	27.8276	27.7273	22.5681	26.4033	10.731	18.9368	22.5304	23.3907	24.9152	25.5689	28.9107	32.1995	21.1002	-8.59196	2.09947	19.3727	23.3901	27.3236	24.1008	47.3559	55.614	64.3488	57.2255	18.8836	22.3225	26.6625	32.3682	19.9545	20.1622	14.3189	20.3908	20.4606	39.8266	35.4686	30.3527	39.9818	45.35
Gut	Regularized Random Forest	125	-2.5088	15.1787	-2.81621	11.8978	-0.711041	8.27115	0.254634	5.57801	7.89888	6.86024	13.8805	6.16687	5.10234	2.72361	4.6482	4.72004	3.10777	9.3826	-0.18696	8.44094	0.755501	-0.804088	-1.8881	14.6453	11.6304	13.7522	10.8302	0.469962	4.79266	4.93096	7.92152	11.2225	14.6695	8.58283	0.838971	10.2181	6.1974	9.13813	5.0132	13.8383	8.06091	15.8832	8.92788	8.61747	3.88751
Mouth	Regularized Random Forest	125	15.9782	44.7038	36.5831	23.8799	22.205	28.8553	18.7331	20.1907	24.7575	21.2324	23.3441	24.454	17.2645	20.5845	25.8068	23.4415	27.9231	27.0836	18.9586	40.1747	22.1135	7.73905	11.8589	42.1719	33.0182	24.131	20.9125	37.7278	49.8939	42.9838	27.1002	20.2502	17.0006	27.8683	23.7761	18.3147	21.3514	17.5653	22.3234	32.8038	20.854	24.3626	20.506	35.4902	65.8715
Skin	Regularized Random Forest	125	3.5227	-0.0748509	0.459734	-1.26069	13.39	8.57535	2.90859	0.306394	9.0374	0.839285	10.3454	7.86492	5.09829	9.24358	6.05431	-0.190134	0.694644	8.79433	-0.993956	3.67052	12.6105	-0.562088	0.576635	4.45143	7.01474	0.132796	1.02215	11.7749	24.6578	9.74315	21.3012	-3.74812	-0.601035	6.62107	3.91871	-3.19328	-0.586845	-4.19989	0.387289	5.56929	0.408574	1.4902	11.9442	4.83807	2.22643
Skin	Regularized Random Forest	125	4.2478	3.64735	11.4813	4.787	4.90729	3.85517	5.36375	7.84999	2.7164	6.2079	4.86983	10.3257	2.89956	4.97058	5.43478	12.1517	10.404	10.7375	6.46578	12.5135	6.25265	0.926147	4.49633	3.50954	2.60124	7.57024	3.26276	19.3516	38.5026	34.3466	34.7829	8.36144	4.38617	3.31652	-0.909926	9.53159	11.6021	10.1379	9.32912	2.83319	2.87322	8.16571	2.57552	17.2878	37.0701
Soil	Regularized Random Forest	125	-2.61942	70.2499	16.242	6.5167	-3.0143	10.5454	0.984726	2.89776	9.14324	3.51182	10.7207	8.54774	7.9314	5.30589	10.2172	5.17676	12.633	21.4056	14.9093	14.846	9.61725	0.150839	-3.02443	22.6166	23.6724	8.78877	23.4061	31.9848	12.584	6.79921	18.1638	3.11865	6.54156	19.6007	19.9173	6.1035	3.83814	6.44384	4.2928	22.2241	16.2727	8.5239	3.68771	8.33408	6.89059
Vagina	Regularized Random Forest	125	2.32899	13.3923	10.3665	4.17598	13.99	13.1951	4.28012	-0.854449	8.55185	-2.99708	3.86877	13.5353	9.60297	6.6279	10.0634	10.6002	10.3188	18.9504	17.6623	12.9037	12.6536	4.61412	-1.24173	3.03223	0.417779	11.1677	0.186589	7.31454	5.08449	7.59607	6.33314	13.581	6.89026	4.14991	8.75785	21.9742	13.2521	24.5816	12.7113	-1.21693	-1.69421	2.22875	10.8825	-5.73505	23.7088
Water	Regularized Random Forest	125	0.183911	28.1727	4.37217	4.71425	3.99612	11.9778	8.51104	11.6354	6.45115	10.3436	10.7264	9.75623	6.43047	12.9089	8.23075	10.7321	14.8006	12.8611	4.02192	5.12324	12.0559	2.77206	0.121601	17.448	16.1913	11.3651	5.41923	38.5249	26.5534	54.406	27.9523	1.71617	4.31699	14.9928	6.05955	7.98469	3.36568	7.35077	4.43893	16.7348	6.1757	5.13254	1.5704	1.32131	0.359124
Pooled	Linear model	126	0.00718108	0.421323	0.0566482	1.70996	0.0331949	-0.406524	-0.172099	-3.00115	-0.676645	2.90618	0.426174	-1.19271	0.433902	0.24734	0.152761	0.600194	-0.0215695	-0.397391	0.238896	1.9543	-0.370074	-0.0180637	-0.00588747	-0.572088	-2.26986	-0.191608	-3.52499	0.107156	0.00871941	-0.0882676	0.0250297	-0.519748	-0.170058	-1.45911	0.49317	11.0595	-0.11056	-7.57213	1.53302	3.89759	1.9549	-1.74891	0.0145418	-0.286578	-0.296069
Gut	Linear model	126	0.376445	0.797266	0.24102	-9.33435	-6.22716	2.90773	0.537471	-12.1475	-3.0481	15.2686	1.93276	1.27091	-0.341212	-0.275102	-0.709775	-0.829111	-0.325641	-0.526146	-0.0759731	0.181108	-2.42119	-0.0452887	-0.166627	15.8203	-14.2471	1.51878	-0.744081	0.22203	-0.090051	-0.615347	0.547148	0.355749	-0.164747	-1.57858	-0.936314	70.2649	10.5955	-56.7392	5.41736	-3.88206	0.539967	11.7345	7.09496	-0.590215	0.383924
Mouth	Linear model	126	-0.143417	0.600242	0.0906967	-4.8578	-3.62418	2.93003	-0.1787	-7.75706	-1.80226	9.01426	1.69675	-5.59766	0.510895	0.227055	-0.0485683	0.872496	0.0960691	-0.806006	-0.193389	2.84694	-1.62741	0.0153691	-0.08894	-8.03506	35.3412	-0.522543	-5.72445	-0.0552426	0.342333	0.210543	0.0905315	0.171179	0.0170802	-2.5455	-0.201739	7.7377	-3.97525	-3.92454	4.24555	-20.0583	3.71864	4.86987	3.41688	0.122915	-0.24661
Skin	Linear model	126	-0.612843	-0.565152	0.00418274	3.41285	-1.79464	-5.56764	1.58914	9.12703	-0.0535423	-15.1269	1.12947	9.91099	-5.28354	0.0985935	-0.490769	-2.52514	0.0141913	1.73142	1.26443	-3.51524	6.39426	0.0916048	3.91317	-4.95315	235.985	-0.0209673	7.54676	-0.981401	-0.447282	-1.27443	-0.583621	0.557397	0.522134	-4.47198	0.169657	-57.2548	2.20367	45.0008	-14.5304	-203.698	-3.0811	-5.11754	1.5752	0.551351	0.680252
Skin	Linear model	126	0.00861872	-0.454118	0.00863625	-1.7676	-0.524014	0.105648	-0.263926	-0.185741	-0.569492	-0.0571893	0.666268	3.00513	0.769736	0.539293	1.32212	-0.27397	-0.746054	0.822081	0.118882	-2.93098	-1.94069	0.0923656	2.99412e-05	-5.25491	-49.4316	0.0850122	-0.817373	-0.3871	0.0759842	-0.169143	-0.74819	-0.267334	-0.394595	-0.0712086	-0.00576605	-5.79598	1.63895	4.61127	-2.73883	52.9708	0.294702	2.56172	0.932851	-0.615252	-0.686115
Soil	Linear model	126	5.06046	2.08294	-0.0815587	2.59774	2.51713	-3.35747	0.636812	21.4859	4.18294	-28.0987	-2.07909	4.46507	-8.61613	5.53542	-2.10547	-4.27098	7.88212	0.503915	0.262392	-1.45832	14.2784	-0.0275956	-28.5907	-2.30348	34.8037	-2.07444	28.6124	0.459347	-1.07331	-0.238941	-0.207049	-5.35103	-0.833805	-3.54005	-0.0605792	-72.2208	-6.24496	54.7966	-3.98152	-30.6578	-15.4098	-3.30141	-2.68988	1.97202	0.537837
Vagina	Linear model	126	0.131804	2.23252	0.170825	1.13818	-0.535382	1.18951	-0.190717	-5.47315	-2.44535	5.87501	2.205	-1.43059	0.241689	0.656088	0.439385	0.527379	-0.50589	-0.591184	-0.189459	-0.516114	-0.858187	-0.0324357	-0.131833	-7.62183	-23.8777	-0.314203	2.14602	0.0778192	0.454684	0.696378	-0.180321	-1.43504	-0.851979	-6.88378	0.563283	-5.11651	-4.65013	5.22133	5.25158	46.423	-2.99227	-0.433462	0.544123	-0.290116	-0.115168
Water	Linear model	126	0.175047	0.964897	-0.185766	-4.15627	-2.49903	2.03508	2.16493	-40.6704	-1.83637	38.8247	-0.276904	-3.15478	-7.19492	2.74628	4.01554	-6.50962	-12.3549	1.8966	-0.0807341	0.547014	11.2668	-0.111116	-3.54	-1.26249	-41.1921	0.784435	-6.07058	1.1578	-1.23781	-0.490157	-0.377396	-0.702547	-0.0847356	0.88364	-1.22402	-11.4421	4.06495	10.6899	-4.1357	40.3814	4.97226	3.01258	1.00687	-0.765931	0.480917
Pooled	LASS-regularized linear model	126	-0.00433515	0.301471	0.0466308	0	0	-0.0630775	0	-0.186919	-0.0846338	0	0	0	0.132643	0.340707	0.107962	0.00282731	-0.0211756	-0.299282	0.243396	0.627497	-0.253444	-0.0216236	-0.00165071	0	0	-0.151714	-1.10958	0.059166	0.0304468	-0.14344	0.025765	-0.498083	-0.0429169	-0.980371	0.110133	0.585485	0	0	0	0.75587	0.64796	0.104264	0.0732834	-0.0343543	-0.240277
Gut	LASS-regularized linear model	126	0	0.446911	0	0	0	0	0	0	0	0	0.0385413	0	0	0	-0.136841	-0.122739	0	0	0	0	0	0	0	0	0	0	0	0	0	-0.0693196	0	0	0	0	0	0	0	0	0	0	0	0.0790694	0	0.0131408	0
Mouth	LASS-regularized linear model	126	-0.0693291	0.538468	0.0849842	-0.264175	-1.16844	1.57908	-0.157275	0	-1.12721	0.0164962	1.44141	-1.80152	0.424371	0.177786	-0.0445261	0.98271	0.116408	-1.20763	-0.193393	1.439	-1.34321	0.0147714	-0.104491	-1.62623	3.31799	-0.477554	-1.31647	-0.112069	0.326661	0.145659	0.115819	-0.203201	-0.0609946	-1.69401	-0.203057	1.0512	-2.25933	0	2.47331	0.000307079	1.17028	0	0.856593	0.209974	-0.241259
Skin	LASS-regularized linear model	126	0	0	0.0353104	0	-0.0103208	0	0	0	0	0	0	0	0	0	0	0	0	0	0	0	0	0	-0.214404	0	0	0	0	0	-0.222538	0	-0.156691	0	0	0	0	0	0	0	0	0	0	0	0	0	0
Skin	LASS-regularized linear model	126	0	0	0	0	0	0	0	0	0	0	0	0	0	0	0	0	0	0	0	0	0	0	0	0	0	0	0	0	0	0	-0.211715	0	0	0	0	0	0	0	0	0	0	0	0	0	-0.0680714
Soil	LASS-regularized linear model	126	2.07443	1.71885	-0.157219	0	0	1.23464	-0.0953414	0	0.0446693	0	0	0	-0.0069215	0.311677	-0.411914	0	1.95742	-3.62559	-0.213736	0	0.321768	-0.0751237	-3.71834	0	0.283081	-0.853068	0	0.331852	-1.05407	-0.680124	0	-0.0627508	0.443318	-1.95177	0	0	0.928843	0.141844	0.248922	0.610015	0	0	-0.717385	1.04478	0.328429
Vagina	LASS-regularized linear model	126	0	0.603437	0	0	0	0	0	0	0	0	0	0	0	0	0	0	0	0	0	0	0	0	0	0	0	0.091429	0	-0.0363422	0	0	0	0	0	0	0	0.159545	0	0.150068	0	0	0	0	0	0	0
Water	LASS-regularized linear model	126	0.00994445	1.11333	-0.140738	0.66955	-0.432658	0.199792	0.9731	0	0	2.15186	0.228712	0	-0.0196346	0	1.29263	-3.2104	-6.8256	0	0	0	0	-0.00578706	0	0	-0.0398375	0	0	0	-0.875242	-1.36513	-0.318335	-0.329218	0	-0.662924	0.214211	0	3.08576	1.14083	0	0	0	0	0	-0.496517	0.246291
Pooled	Regularized Random Forest	126	10.5045	62.3491	28.129	24.6455	26.9271	26.1043	32.3825	29.3718	30.5543	28.6549	27.9653	30.4984	18.6783	19.0023	27.6498	25.3397	23.7986	24.103	19.1379	32.7784	24.7859	-4.04269	5.17708	27.1547	25.3273	23.5246	23.2512	37.2117	52.7541	59.3632	53.4941	17.3649	16.7931	26.3571	31.822	20.1463	16.8027	19.0383	20.6945	24.5834	36.6773	22.9785	34.3002	29.0254	73.3494
Gut	Regularized Random Forest	126	-2.30084	35.2426	-3.56825	3.55772	0.988094	2.68307	0.398164	0.809476	0.754816	2.03139	8.15635	4.51916	1.13034	2.58492	9.53294	6.91226	5.02137	5.9659	8.84275	14.0176	1.46939	-5.17685	-3.96702	27.6114	26.0701	6.91119	5.47021	4.28496	9.58961	8.87388	12.4573	8.05601	9.02896	20.9622	4.14959	9.77239	7.98962	5.70865	3.67293	23.8972	3.00131	3.92253	0.236579	4.3675	1.53297
Mouth	Regularized Random Forest	126	11.1461	58.222	38.0935	24.7325	23.9027	28.0219	15.3197	19.8618	23.1941	19.7871	23.0244	22.3229	13.8751	20.0052	20.8954	19.9163	25.7316	25.1006	16.1848	49.1318	21.7878	6.96156	5.31022	34.2981	26.0408	25.0202	21.9429	49.1976	50.1492	38.423	31.402	25.2879	23.3359	23.086	21.0118	20.2242	21.2622	21.7808	20.993	28.509	20.6462	25.3926	19.9939	40.6054	61.3948
Skin	Regularized Random Forest	126	-1.90443	1.39216	4.98115	3.14952	6.06862	2.85389	-1.44988	3.39609	3.02962	2.72545	1.80299	4.03711	1.60015	1.30982	-1.54451	1.80877	2.7207	-1.5083	-1.29589	-4.22341	1.89344	2.22307	5.03017	3.31684	2.70833	-1.47543	-1.6847	7.62276	12.206	21.6715	33.473	0.914901	-1.80532	5.77536	0.0344975	0.139337	3.38414	3.21719	2.15732	3.96216	-1.20289	3.63933	9.01505	1.04599	3.82528
Skin	Regularized Random Forest	126	2.96629	3.01466	4.13718	2.4008	0.968196	9.18064	12.2608	8.80895	8.18027	8.16685	5.16239	10.3314	10.5432	7.05624	11.4512	12.0837	9.90171	13.6996	6.56089	12.1884	9.66929	-1.84332	3.86598	8.3196	6.24175	12.2698	10.4283	13.201	34.838	31.4845	36.4527	13.1335	7.67046	3.55091	0.68139	12.8759	12.4929	13.6319	13.3871	6.87769	3.52583	3.76793	-0.586132	13.8232	26.7163
Soil	Regularized Random Forest	126	-0.766095	85.5408	8.53898	10.2382	5.66432	5.83823	7.07788	0.277615	6.96666	1.15708	6.76788	3.71409	6.55076	3.4371	17.9739	12.4432	12.5353	15.5409	8.85358	8.14014	6.4352	-1.10593	-0.94004	14.9252	27.746	1.05349	17.7376	28.6005	9.13071	4.16751	16.9393	2.1638	3.62645	22.6123	16.9128	5.63455	5.48059	2.20045	4.41218	22.212	16.6744	11.1183	2.89782	6.41582	3.92757
Vagina	Regularized Random Forest	126	7.52741	21.7137	9.79116	2.67928	4.87725	5.08061	5.29754	0.752527	14.326	2.10516	8.76187	9.37827	2.90539	6.60659	14.8915	11.8778	11.4426	16.7635	13.4301	9.89791	8.4463	-3.13944	3.53719	4.4618	6.91	12.8991	-0.0827324	12.4365	9.03942	6.07857	11.2005	19.0524	6.99059	5.53401	8.69944	25.3087	15.4478	20.4217	13.7491	7.3389	-1.6063	0.751702	5.28986	0.21655	28.1077
Water	Regularized Random Forest	126	1.04668	38.5821	0.0908732	4.43575	3.56631	8.11806	4.22082	4.30303	10.1913	6.52609	8.32052	8.4093	8.66665	10.3343	8.1985	7.87316	11.1594	9.07521	2.99518	9.135	6.30695	1.90614	1.68019	20.6488	19.0443	8.61907	5.55051	43.6135	24.1322	54.6847	22.9506	7.71943	2.23538	14.2998	6.82803	6.92231	3.53398	6.94849	4.95578	19.1194	8.98021	5.9314	2.53964	4.50448	0.15748
Pooled	Linear model	127	0.0422081	0.340918	0.020847	0.146833	0.185108	-0.444956	-0.488227	-1.33491	-0.322814	1.43084	0.0468132	-1.45224	0.591896	0.318128	0.0353559	0.232785	0.10725	-0.6137	0.172984	2.39028	-0.0128701	-0.0160668	0.00386952	-0.882012	-5.52301	-0.372095	-2.99819	0.015664	-0.0417125	-0.178622	-0.0204932	-0.418537	0.0817961	-1.66428	0.733623	7.49586	-1.77067	-5.1549	2.3641	7.59751	0.957843	0.136839	0.0467027	-0.175725	-0.180497
Gut	Linear model	127	0.964998	0.796262	0.347774	14.6461	7.45091	-4.02184	-0.115343	0.356435	2.40659	-1.87472	-3.20797	11.1336	-1.16303	0.707701	-0.0611429	-0.683393	0.49395	-2.67978	0.31722	2.23329	1.65397	-0.029925	-0.534292	22.9369	-45.542	1.06327	-4.63147	0.413909	-0.324253	-0.566772	0.491072	0.10289	-0.401165	-0.374049	0.276157	97.3384	18.1949	-77.8264	0.853533	16.2258	3.01756	-12.5379	-6.50676	0.218807	0.364112
Mouth	Linear model	127	-0.244052	0.566287	0.12881	-6.01988	-4.33938	2.38326	-0.253316	-9.6739	-2.18559	10.1237	1.91568	-4.6233	0.335838	0.321407	-0.0617364	1.01134	0.107951	-0.891144	-0.165588	2.62578	-1.35159	0.011984	-0.113126	-7.32829	38.9618	-0.764866	-6.18048	-0.0717797	0.410299	0.149241	0.102093	-0.119433	-0.127107	-2.88422	0.142734	11.734	-5.16734	-6.38299	6.32457	-23.5841	3.50487	5.91693	4.16739	0.193682	-0.0363844
Skin	Linear model	127	-0.0786082	-0.289278	0.00120059	7.77636	-0.764575	-3.59496	-0.182629	7.85974	2.32768	-12.9299	-0.865671	1.80382	-1.72744	-1.11622	-2.62458	-3.19773	1.2716	1.97665	2.27225	4.29797	6.42559	-0.0268505	-0.53272	34.8513	622.3	-0.154658	0.594954	-0.966042	0.109825	-0.392227	-0.756955	3.98439	2.4595	-10.9838	-0.407427	-20.6771	-0.948634	17.9599	-8.96816	-595.779	3.6676	-10.0731	0.436006	-1.74948	-1.0733
Skin	Linear model	127	0.165515	0.305897	0.067816	0.55793	-0.141225	-0.684065	-0.0990778	1.29837	0.302732	0.316209	-0.282974	0.736243	0.25994	0.0193219	-0.0745908	-0.40715	0.617517	0.121868	-0.127003	0.2764	-0.47973	0.0788344	-0.0353141	-1.39239	-27.2749	0.389022	3.07859	0.498356	-0.0724594	0.39389	-0.383142	-0.893166	-0.547418	1.06945	0.241236	21.7601	6.43883	-19.7654	-1.68273	25.8581	-2.15527	0.0713982	0.351458	-0.296543	-0.339828
Soil	Linear model	127	0.848191	1.73621	-0.250555	-9.61138	-1.33905	-0.905262	2.08908	27.0664	-0.841781	-39.8068	5.46016	7.1735	-6.94716	1.07748	1.87332	0.538954	-0.636659	-1.2233	-1.66505	-5.50617	8.9631	-0.0995991	0.13096	-4.37128	14.0849	0.125079	4.90077	0.818604	-1.37002	-0.780913	0.427948	-0.673193	0.364423	-2.56873	-1.41382	60.3658	10.3804	-53.7963	1.72614	-8.33941	-1.00801	7.43558	1.05357	-3.52052	-0.779599
Vagina	Linear model	127	0.0503665	1.9601	0.201394	1.10292	-0.668251	1.71345	-1.00612	-4.98277	-1.75859	6.31135	1.66902	-2.8392	1.36077	-0.056508	0.547624	0.764927	-0.940646	-0.527608	-0.40874	-0.290059	-0.59546	-0.0108702	-0.037886	-4.81676	50.5602	0.0791346	-0.541462	0.0137891	0.159964	0.379035	-0.0633774	-0.961904	-0.786446	-2.37191	0.599625	-13.583	-2.71001	13.0785	1.46141	-35.1428	-1.1866	-0.0188598	0.830322	-0.597276	-0.326961
Water	Linear model	127	0.750822	1.62123	0.0774239	-2.50816	-3.88199	-2.50759	-2.22602	-24.2059	-3.27812	22.3326	1.21793	4.74193	3.49668	-1.26184	5.59977	-2.87354	-17.6142	1.5694	0.255577	-1.37264	-0.197733	0.0637017	-18.7794	7.73623	-20.4169	-0.0406413	-1.0795	0.125473	-0.177092	-0.27947	-0.916105	-2.09759	-1.7933	-1.11672	3.81173	-26.071	0.685323	27.7814	0.668456	11.7837	-4.94988	2.47562	3.53812	-3.16492	0.187256
Pooled	LASS-regularized linear model	127	0.028421	0.283574	0	0	0.216265	-0.668732	-0.253324	0	-0.245645	0	0	-0.115374	0.3707	0.241788	0.0227519	-0.0250645	0.070588	-0.374009	0.180505	1.3381	0	-0.0160868	0.00205622	0	0	-0.243887	-1.28438	0	-0.00691504	-0.199575	-0.0189875	-0.446855	0.0789251	-1.25678	0.492259	0.462346	-0.346363	0	0	0.940973	0.194069	0.275454	0	-0.0838416	-0.132376
Gut	LASS-regularized linear model	127	0	0.230698	0	0	0	0	0	0	0	0	0	0	0	0	-0.147647	0	0	-0.00995017	0	0	0	0	0	0.0293149	0	0	0	0	0	0	0	0	0	0	0	0	0	0	0	0	0.11198	0	0	0	0
Mouth	LASS-regularized linear model	127	-0.204118	0.501403	0.122219	-0.387078	-1.36414	0.81361	-0.230051	-0.814065	-1.27688	0	1.46111	-0.582025	0.245401	0.324796	-0.0235494	1.08306	0.104549	-1.33602	-0.154875	1.15867	-0.992836	0.0145583	-0.093271	-0.363033	1.78273	-0.684639	-1.71334	-0.133499	0.370587	0.0708387	0.12646	-0.386905	-0.182447	-1.71754	0.146472	0.000854901	-3.62526	1.5635	3.73328	2.58348e-05	1.00017	0	1.08654	0.323815	-0.0212128
Skin	LASS-regularized linear model	127	0	0	0	0	-0.0511407	0	0	0	-0.151725	0	0	0	0	0	0	0	0	0	0	0	0	0	0	0	0.130778	0	0	0	-0.181887	0	-0.106125	0	0	0	0	0	0	0	0	0	0	0	0	0	0
Skin	LASS-regularized linear model	127	0.0274207	0	0	0.110725	0	0	0	0	0	0	0	0	0	0.0635076	0	0	0.162989	0	-0.0602446	0.209877	0	0.0350799	0	0	0	0	0	0.114281	0	0.148075	-0.336046	0	0	0	0	0	0	0	-0.170744	0.259663	0	0	0.0363108	-0.314898	-0.278312
Soil	LASS-regularized linear model	127	0	1.23438	-0.0858852	0	0	0	0	0	0.036759	0	0.0316923	0	0	0	0	0	0	-2.35569	-0.481083	0	0	-0.0431526	10.8684	0	0	0	0	0	-0.295957	0	0.0332384	0	0.0877382	-0.213809	0.135697	0	0.836983	0	0	0	0	0	-0.0496849	0	0.434923
Vagina	LASS-regularized linear model	127	0	1.32547	0.152999	0	0	0	0	0	0	0	0.00858245	0	0	0	0	0	-0.370008	-0.681613	0.0217204	0	0	0	0	0	0	0.186801	0	-0.135592	0	0.0692183	0	0	0	0	0	0	0.427839	0.210323	0	0	-0.0309771	0	0	0	-0.204047
Water	LASS-regularized linear model	127	0.113323	1.29128	0.0263085	0.703202	-0.202356	0.136887	0	0	-0.0703549	1.01511	0	0	1.40412	0	3.09206	-3.21374	-10.6877	0	0	0	0	-0.0378844	-1.90355	0	-0.621467	0	-1.13649	0.0592297	-0.509303	-0.76608	-0.602147	-1.05089	-1.04	-0.253705	0.931569	0	0.837701	4.53967	4.94592	0	-0.840049	0	0.00626136	-2.22892	0
Pooled	Regularized Random Forest	127	6.68992	69.6447	43.4412	32.4119	35.2812	31.8694	29.1963	30.6728	26.6043	30.2877	22.3684	32.0685	14.6251	19.3777	28.229	29.0253	31.3716	28.7739	31.484	34.0981	25.4207	-5.56259	2.33527	29.6686	31.8417	28.1266	19.667	49.3705	61.3099	64.3503	68.9633	18.7893	18.3004	28.2254	34.3933	27.0709	18.7175	22.8082	23.7035	32.2247	36.4411	32.6553	41.0263	32.8494	62.3457
Gut	Regularized Random Forest	127	-3.73905	15.097	-0.794071	6.74349	-0.712701	9.34004	2.99225	6.53858	6.83585	5.06369	12.5384	7.32477	4.0523	9.01696	14.0895	7.99593	10.5015	13.9318	2.9592	11.2166	1.57692	-2.54158	-3.57393	25.8832	15.2479	17.9349	15.3591	4.86127	7.04973	5.07169	16.7111	11.3129	14.4688	12.1265	5.10444	16.3167	13.2297	19.181	12.5895	19.5925	15.9173	8.51905	2.4961	3.7525	3.15485
Mouth	Regularized Random Forest	127	7.81835	46.7251	41.069	26.8101	26.4598	26.3249	14.5222	18.3043	21.3935	19.5281	21.9449	18.8536	17.6862	20.7056	23.3629	19.124	21.9749	25.7398	12.6514	39.4841	19.686	5.49943	8.51167	28.3503	25.8476	20.3924	20.4665	38.8896	50.3844	41.5124	38.6361	20.7991	17.6619	23.4026	23.4301	18.8017	22.1443	20.1951	20.3146	25.956	18.8622	26.2516	27.4439	47.3906	64.8476
Skin	Regularized Random Forest	127	-0.149182	-1.09369	-2.96747	-1.67435	5.26833	1.25207	4.33924	-2.91313	11.818	-1.68672	11.8304	1.56321	4.06779	1.52029	7.95244	0.733074	6.47629	-0.638238	-0.0495471	-1.11933	5.8206	1.38721	-0.327226	10.1955	10.1345	-0.0567633	0.40972	18.4285	40.1461	8.45923	32.2762	-2.56173	1.83536	11.9554	1.5379	-3.40636	2.35797	-2.14757	2.2406	11.4195	-1.51544	2.20786	8.26644	0.209647	2.43147
Skin	Regularized Random Forest	127	4.73614	4.59283	5.78054	5.19842	4.79783	2.92596	11.8469	5.60157	10.9641	4.92031	14.5585	5.889	5.42437	4.60512	10.2517	4.66214	13.017	15.5255	2.87378	21.4178	6.51198	2.64047	8.19904	10.4403	8.76985	8.63077	2.41821	21.403	31.6102	24.3011	29.1625	8.78088	6.62262	7.32695	2.48396	18.5493	16.1268	11.7731	18.3264	8.32862	1.81467	3.64793	1.44392	7.77689	26.6227
Soil	Regularized Random Forest	127	0.270331	90.9305	9.0548	9.85742	-0.227691	9.00437	2.67735	4.81868	8.48589	4.15964	7.10268	9.7198	8.34034	5.64623	7.89993	2.75234	8.46193	16.0813	6.55371	8.59602	6.08588	0.344502	-1.51547	19.0141	23.0431	3.20725	17.1088	32.5152	5.59943	2.1668	19.2492	-1.29255	4.94767	18.6748	11.9159	0.92003	4.28544	3.74188	2.33759	21.3231	10.2789	11.9233	-0.728155	5.82049	4.57436
Vagina	Regularized Random Forest	127	2.60826	15.8181	10.2284	-1.9411	11.185	6.89058	6.76584	-3.97755	10.0683	-1.07294	7.94927	8.51528	10.3028	8.52696	9.94422	8.62604	8.95122	21.4246	9.80796	7.41797	11.3957	-3.8113	1.36929	3.97009	0.509811	11.0017	-0.0854019	6.28318	-0.222363	3.65051	6.58047	13.4063	9.55465	1.17635	9.25015	18.3223	7.12905	25.7582	6.09152	2.43257	0.118563	-0.421604	8.41212	-2.62733	34.6679
Water	Regularized Random Forest	127	0.234845	30.6993	1.80893	4.5778	3.3128	10.2977	8.97994	1.51764	2.53946	3.17909	5.52157	11.1098	7.08382	7.83518	11.5253	10.8278	11.8472	6.24568	2.01736	4.52927	7.58294	-0.870227	0.506113	14.4003	11.6188	7.79129	5.1505	46.0212	22.067	51.7214	33.2481	4.36623	7.45264	10.1297	9.69869	7.6754	-1.44	5.57129	2.32358	12.0477	10.0144	4.68195	3.345	0.812815	-0.219109
Pooled	Linear model	128	0.0687122	0.407605	0.0662116	1.19754	0.220511	-0.104092	-0.252283	-2.76633	-0.405385	2.36873	0.381865	-0.852661	0.225203	0.333921	0.0123676	0.318844	0.103958	-0.659095	0.151411	1.77747	-0.0761562	-0.024591	-0.0393834	0.426094	-0.476331	-0.208456	-2.13028	-0.00429008	0.106662	-0.103889	0.0115395	-0.609299	-0.126464	-1.39677	0.364665	14.1582	0.222666	-10.6657	2.13897	1.07409	1.07627	-1.20132	-0.234173	-0.55164	-0.514548
Gut	Linear model	128	0.272721	0.646086	0.140167	-2.20507	-1.08139	-0.0134799	0.0109864	-10.4679	-1.32698	9.48278	-0.297946	5.25296	-0.893662	1.12243	-0.56395	-1.97594	0.224289	-1.38656	0.202552	0.445421	1.17696	-0.126716	-0.0419799	18.9131	-36.5444	0.206233	-6.86365	0.497041	-0.24726	-0.254235	0.569485	1.72647	1.14043	-0.518604	0.110159	117.794	14.0744	-94.4974	7.15027	12.0152	3.48292	3.72417	1.87724	0.735062	1.44543
Mouth	Linear model	128	-0.29758	0.520991	0.0966567	-7.29068	-4.68293	2.52496	-0.298614	-4.96004	-1.58642	5.61151	1.63106	-5.15162	0.357209	0.186736	-0.0406575	0.671021	0.0851597	-0.579187	-0.128737	2.80073	-0.993179	-0.00514632	-0.0352772	-5.47661	34.1739	-0.415419	-6.05365	-0.180637	0.474318	0.100645	0.112307	0.442028	0.0969973	-2.82431	-0.0704445	11.8758	-3.51603	-7.31947	4.32557	-21.4295	3.71284	7.22063	4.55167	0.0577618	-0.204202
Skin	Linear model	128	0.110569	-0.261163	-0.0363284	-11.9363	-0.689439	-3.41517	-0.312731	-7.51502	2.15953	2.13702	-2.71088	5.30756	-0.77714	-0.813883	-2.82271	-2.33865	-2.67452	-1.62646	1.17578	2.32896	1.57418	-0.0470188	-0.807661	5.73922	264.101	-0.870717	-18.0278	-0.657127	-0.388854	-1.06808	0.456665	3.34228	0.657586	-9.0506	1.46852	22.8691	-9.24251	-10.5693	7.99942	-237.234	9.98679	9.37112	0.190936	1.37637	0.806059
Skin	Linear model	128	0.158918	0.179501	0.0488519	0.311029	0.707902	0.338698	-0.409945	1.10254	-0.0126758	0.238552	-0.113828	-0.221739	1.38479	0.0335464	0.463358	0.353989	0.189565	0.0618951	-0.0405504	0.134212	-1.55398	0.0243519	-0.045619	-2.49272	-32.9632	0.24565	-0.263497	0.355251	-0.233132	0.0178779	-0.227879	-0.283828	-0.266697	0.321689	0.102438	-0.173249	3.41444	-0.486815	-3.62105	33.3613	-0.1462	0.444007	-0.370056	-0.472927	-0.707941
Soil	Linear model	128	0.879332	1.75043	-0.275186	-10.9111	0.118636	5.32915	0.235353	37.3025	3.52313	-44.3544	1.08512	2.83627	-2.78294	2.79666	1.16587	-0.846307	1.78626	-2.19991	-0.665379	-6.35058	0.707902	0.0711447	-26.4428	-5.44343	20.9419	0.796224	2.0093	0.593164	-2.17	-2.6248	0.91169	-1.82118	0.450313	-2.87804	-0.271	-26.3923	-2.3096	20.113	-1.67743	-13.9509	-3.36773	13.3324	0.454487	-4.01538	-1.31761
Vagina	Linear model	128	0.113994	1.22306	0.0641803	6.0387	1.63576	-1.03016	-0.818685	-1.69572	-0.93624	2.01254	0.915764	-1.28299	0.989448	0.233744	0.470244	1.00788	-0.453298	0.41216	0.177341	0.671696	0.245333	0.102897	-0.14653	-5.90663	83.4089	0.147627	-0.502877	0.143912	0.155194	0.380887	0.13741	-1.27724	-0.690978	-0.766266	0.968775	-6.98544	2.76679	7.49267	-2.89899	-64.7936	-0.598159	-5.85799	-1.29912	-1.1386	-0.632352
Water	Linear model	128	0.214077	1.37384	0.122331	0.695138	-1.80571	3.89568	0.379283	-29.4542	-5.00851	26.6277	2.9166	-10.4149	-3.42319	3.08072	8.99912	-3.61568	-16.3932	0.714618	-0.36149	4.04951	11.1848	0.0414876	-5.01362	-4.85644	-57.9403	-1.59978	-13.2754	0.0441183	-0.228272	-0.202942	-1.11168	-0.993424	-0.932547	0.303054	-0.147144	5.35166	-5.06577	4.25421	8.9111	60.4384	7.33083	-1.89352	0.572643	-1.96538	-0.0999225
Pooled	LASS-regularized linear model	128	0.0514546	0.325095	0.0580833	0	0.00812851	0	-0.0915348	-0.329858	0	0	0.0900656	0.00254466	0.0309664	0.296385	-0.0129932	-0.00691342	0.104712	-0.476543	0.172446	0.806545	0	-0.0243278	-0.02484	0.44985	0	-0.162026	-0.583416	0	0.0801985	-0.141223	0	-0.515223	-0.0237463	-1.10841	0.142799	0.37285	0	0	0	0.384786	0.222552	0.113134	0	-0.268501	-0.418384
Gut	LASS-regularized linear model	128	0	0.404197	0	0	0	0	0	0	0	0	0	0	0	0	-0.0461274	0	0	0	0	0	0	0	0	0	0	0	0	0	0	0	0	0	0	0	0.0714027	0	0	0	0	0	0	0.0224751	0	0	0
Mouth	LASS-regularized linear model	128	-0.205644	0.490631	0.0974523	-0.991724	-1.87874	1.27194	-0.311026	0	-1.05335	0	1.25142	-2.77409	0.370385	0.178052	-0.00336574	0.911479	0.081508	-0.881548	-0.133771	1.94956	-0.685132	0.000891523	-0.0618076	-2.78537	6.09604	-0.410933	-2.89062	-0.205189	0.448254	0.0718181	0.142254	0.162113	8.67832e-05	-2.2231	-0.0435586	1.35196	-2.77795	0.260992	2.44942	0	2.08664	0.66725	1.62636	0.214074	-0.126582
Skin	LASS-regularized linear model	128	0	0	0	0	0	0	0	0	-0.131488	0	0	0	0	0	0	0	0	0	0	0	0	0	0	0	0	0	0	0	-0.187002	0	-0.316254	0	0	0	0	0	0	0	0	0	0	0	0	0	0
Skin	LASS-regularized linear model	128	0	0	0	0	0	0	0	0	0	0	0	0	0	0	0	0	0	0	0	0	0	0	0	0	0	0	0	0	0	0	-0.05754	0	0	0	0	0	0	0	0	0	0	0	0	0	-0.149647
Soil	LASS-regularized linear model	128	0	0.967852	0	0	0	0	0	0	0	0	0	0	0	0.409613	0	0	0	-2.72806	-0.678986	0	0	0	6.30439	0	0	0	0	0	-0.214384	-0.295133	0	0	0	-0.105324	0.173322	0	0.130449	0	0	0	0	0	-0.138236	0	0.185216
Vagina	LASS-regularized linear model	128	0	0.389869	0	0	0	0	0	0	0	0	0	0	0	0	0	0	0	-0.049358	0.0361338	0	0	0	0	0	0	0.105142	0	0	0	0	0	0	0	0	0	0	0	0.263916	0	0	0	0	0	0	-0.105537
Water	LASS-regularized linear model	128	0.132062	1.28334	0.0258406	0.86925	-1.92681	3.27245	-0.346358	0	-1.4521	0	1.92092	-3.38834	0.46713	2.05003	8.12737	-4.10574	-15.9935	0	0	-0.514186	1.431	0.0244513	-3.1796	-0.989471	0	-0.119015	-3.75239	0.00066978	-0.371865	-0.575683	-0.497239	-0.950429	-0.758128	0.163398	0.921558	0	0	4.11311	3.69429	0	0	0	1.51711	-1.71629	0.0548994
Pooled	Regularized Random Forest	128	11.101	72.4049	36.5996	30.9637	31.849	26.3675	29.7438	32.9331	20.3325	28.2675	26.0419	27.6747	19.8297	19.0912	16.7594	21.259	20.6753	26.5813	23.2541	34.0083	19.9041	3.34348	7.77791	29.5022	19.1352	27.8629	25.5446	34.9022	50.4547	63.3127	49.642	19.1694	21.9365	21.9069	22.8597	22.0318	23.4987	21.1872	23.021	21.2928	37.0886	27.5766	34.0188	29.4465	56.5479
Gut	Regularized Random Forest	128	0.449791	25.1797	-5.3235	5.08066	-2.56595	3.25437	-0.46304	0.631815	1.47285	3.578	3.93961	3.65422	2.29386	3.26636	6.01297	-1.81049	0.49779	5.45453	1.8995	5.01032	-0.432443	-2.84751	-3.03687	25.5898	23.0073	2.32117	14.2053	7.77493	15.1414	9.44918	25.835	4.83589	5.72998	18.1939	-0.660943	6.22986	4.96618	5.12429	6.31434	21.77	9.08539	5.24157	1.20501	0.202309	1.02591
Mouth	Regularized Random Forest	128	10.624	44.3055	32.7661	24.1848	24.6182	27.7064	14.5166	18.6574	21.182	17.572	21.284	19.2197	9.82869	17.0397	21.1316	23.7165	26.632	22.0722	17.1186	39.0811	20.093	12.2139	11.3006	39.0063	31.7124	27.3686	19.198	50.3043	48.1022	30.8984	26.9206	18.9573	13.6236	27.5513	20.947	21.1268	20.3422	19.9267	18.8063	31.2931	17.8722	22.5459	25.4541	39.5848	80.656
Skin	Regularized Random Forest	128	0.655218	0.222279	-3.58527	0.0474794	7.37197	4.63915	6.44787	0.226441	8.37317	1.5699	8.83074	0.646481	3.84247	0.264926	8.78164	0.00401096	5.93919	-1.23651	-2.06684	-4.78236	1.33155	1.12259	-0.627074	3.59983	6.1405	-0.985075	2.83761	4.47922	24.2083	17.828	35.5167	-2.03138	2.23526	3.87272	0.62009	-2.26318	-0.482151	-1.19862	0.759279	4.62889	6.5269	-0.601568	5.96991	0.205838	4.76947
Skin	Regularized Random Forest	128	2.42339	9.24846	2.01603	8.37845	9.48958	0.649367	11.74	8.16121	4.56264	6.09234	2.59662	8.18433	9.88008	6.24582	10.684	9.29261	9.41188	13.781	4.52182	12.8925	7.58474	0.133754	1.84886	5.318	3.95842	8.51667	5.93506	17.4637	39.6761	21.2074	14.247	9.15738	6.53633	6.77488	1.96293	12.065	9.8413	11.9111	10.0414	3.4247	2.77794	8.18076	9.67846	22.4696	35.9802
Soil	Regularized Random Forest	128	-0.292749	87.056	16.4813	5.69795	-2.39537	15.4098	4.25809	4.10648	10.0256	5.28211	10.5875	12.1416	8.58013	6.29458	13.3269	12.0449	14.2533	13.7868	11.8433	7.3779	9.3836	-1.282	2.51044	21.5505	24.8908	5.74902	7.68611	30.0259	0.330979	11.2669	20.3194	2.1969	5.17293	21.2839	4.32661	4.33214	8.75838	2.99029	5.60837	20.9757	9.20766	5.00572	-1.12825	6.6892	8.95483
Vagina	Regularized Random Forest	128	4.47335	10.971	4.45828	0.239176	13.6906	6.14231	3.89327	-4.0566	12.6636	-5.13622	3.55276	3.05772	4.52455	5.77145	7.78738	11.7686	10.4619	30.459	14.7678	12.7589	9.12979	-1.97191	2.02895	9.28171	8.59668	9.63284	5.31096	-4.51955	-1.14605	2.94077	5.01643	14.5291	15.6085	3.02428	2.28414	25.5147	4.60838	26.1375	8.70146	6.07965	-0.856196	-0.513743	14.2515	-5.49253	34.2151
Water	Regularized Random Forest	128	3.7996	33.9446	4.71047	7.04642	6.48381	10.3912	3.11715	6.26145	5.96199	6.6323	4.63107	12.7043	4.94499	5.00093	6.69788	8.60226	6.05221	10.3294	-2.44538	8.82253	6.81328	0.205298	0.219761	18.6359	12.3322	3.3731	4.72469	32.6774	16.6259	42.6106	21.3916	2.83004	2.47409	10.3422	5.07492	6.47589	1.14727	6.82917	0.934725	12.5337	5.25059	7.75769	3.22964	1.83194	3.39556
Pooled	Linear model	12	0.02835	0.323521	0.0286201	0.284995	0.0243503	-0.299433	-0.22212	-2.24664	-0.426181	2.56382	0.200231	-1.3968	0.330607	0.508512	0.0139353	0.175345	0.140753	-0.537856	0.0610167	2.06283	-0.351411	-0.0337524	-0.0237179	-0.0510198	-1.43759	-0.209139	-2.8619	-0.00683624	0.072454	-0.103025	0.0100197	-0.452111	0.0606265	-1.24778	0.536292	9.52001	-0.675298	-7.06539	1.75041	2.4243	1.2444	0.00270034	0.211881	-0.295138	-0.320266
Gut	Linear model	12	0.427354	0.246554	0.226865	6.76013	-1.14333	-2.71389	0.617511	-7.36421	-0.906981	10.0695	0.0141635	5.952	-0.81736	-1.86884	-2.04273	2.11243	2.1231	-0.166398	0.936715	3.3401	-1.38009	-0.0204348	-0.0209558	39.8998	-91.0901	1.52529	-2.00468	0.682631	-0.218238	0.127927	0.467749	-1.73866	-0.20693	3.52313	0.0225817	-33.6702	2.35957	23.3918	-7.59753	35.9881	2.08531	-4.74378	1.73323	0.5723	0.0718856
Mouth	Linear model	12	-0.248409	0.625473	0.0708468	-5.85799	-4.25855	1.90351	-0.266494	-8.43997	-2.00983	9.84246	1.74527	-5.85978	0.552043	-0.0553057	-0.00615964	0.706382	-0.035936	-1.06715	-0.231818	4.12956	-0.981372	0.00875558	-0.0392315	-7.97098	21.4126	-0.655634	-4.31975	-0.00777121	0.443887	0.262099	0.102462	0.0558491	-0.0368962	-2.38249	-0.172349	25.8585	-2.5583	-18.8905	6.65918	-7.69439	2.78387	5.48026	4.02406	0.31461	-0.0731021
Skin	Linear model	12	-0.71577	-0.479414	-0.141607	-9.1799	-4.73658	-0.61721	0.631411	-10.3946	-4.15716	10.6689	2.36284	-8.47854	-3.35578	0.171905	0.379054	0.0770843	2.30341	2.50941	0.291849	6.96561	7.47025	0.0441589	2.87361	-10.5062	-55.3872	-1.15578	-5.08002	-0.0260278	-0.66329	-0.377018	-0.319856	-1.36995	-0.589939	-4.68881	0.597333	11.0301	1.84947	-6.81172	-1.80796	72.5512	2.39406	8.36867	4.77602	1.53687	1.68596
Skin	Linear model	12	0.106238	0.141154	0.0745739	-0.96442	-0.205629	0.642105	-0.395194	6.90746	0.188456	-5.43701	-0.0476654	-1.40584	1.00926	0.593051	0.756061	-0.0262998	0.472599	0.495348	0.233768	0.647838	-0.8041	-0.00592918	-0.0121248	-3.01397	-57.4807	0.18237	0.408721	0.347529	-0.240566	0.0538964	-0.298875	-0.0860935	0.0824671	1.36666	0.153506	10.7303	4.94909	-9.77963	-2.87184	55.4172	-0.786639	1.8471	0.525631	-0.305619	-0.330972
Soil	Linear model	12	2.51616	1.58682	-0.138978	-1.29683	4.8147	-7.79161	1.38591	41.2215	5.26402	-52.6444	-0.435999	13.343	-3.87907	2.65441	4.52125	-3.18806	-9.8413	-3.92968	-1.51495	-3.11672	5.69943	-0.0903327	-13.608	-4.60102	14.6361	-0.520619	19.5769	0.311254	-1.78301	-1.6354	-0.0603065	-3.46747	-0.669607	-2.85921	-0.755629	-150.725	-10.9265	125.256	-11.5888	-8.45891	-8.70229	-2.72519	-4.97563	-2.02828	-0.536918
Vagina	Linear model	12	0.283319	1.96152	0.178777	7.547	1.69215	-1.4707	-0.905631	-2.57776	-1.27291	3.46953	1.0881	-0.972782	1.56099	-0.499927	0.405171	1.63715	-0.438112	0.242492	0.129136	0.384319	-0.275779	-0.00520216	-0.200983	-33.8047	-98.0911	0.255213	-2.53514	0.105112	0.573255	0.729124	-0.0448245	-0.950465	-0.69947	-5.04105	1.28083	8.8208	3.06309	-5.29031	-0.970407	142.72	0.426685	-7.2486	-1.48668	-0.922622	-0.619128
Water	Linear model	12	0.3156	0.884623	0.0548017	7.20275	1.67641	-2.53629	0.475958	-39.3121	-2.55045	34.5495	0.0589909	5.15925	-3.26618	1.02172	4.54736	-4.19558	-15.7031	2.37866	-0.449011	-2.95151	7.55656	-0.0190729	-7.30869	0.36401	-25.0865	-0.586429	-0.0747547	0.123922	-0.610675	-0.674139	-0.487434	-1.26583	-0.635899	0.00113876	1.40446	20.5332	7.94556	-13.9725	-0.0504208	23.6832	-0.668881	-8.4799	-2.94391	-1.69247	0.724745
Pooled	LASS-regularized linear model	12	0.00868894	0.212026	0.008671	0	0.155186	-0.12438	0	0	-0.0608166	0	-0.0276558	0	0.00435352	0.444906	0	-0.212477	0.105846	-0.377274	0.0798805	0.651228	-0.134757	-0.0346038	-0.0156485	0	0	-0.0821227	-0.580017	0	0.0623412	-0.131868	0	-0.579174	0.0307436	-0.777376	0.144464	0	0	0	0	0.658191	0.187617	0.336393	0.0439275	-0.220241	-0.274576
Gut	LASS-regularized linear model	12	0	0.208703	0	0	0	0	0	0	0	0	0	0	0	0	-0.14079	0	0	0	0	0	0	0	0	0.0873697	0	0	0	0	0	0	0	0	0	0.105832	0	0	0	0	0	0	0	0.112517	0	0	0
Mouth	LASS-regularized linear model	12	-0.170397	0.592185	0.0800518	-0.761236	-1.61352	0.0109845	-0.225353	0	-1.1767	0.1353	1.36526	-2.10185	0.363308	-0.00865549	0.0184277	0.793999	0	-1.46061	-0.220872	3.03944	-0.447143	0.0157082	-0.0577403	-2.24205	3.71221	-0.671851	-0.605195	-0.0612473	0.440884	0.222992	0.14148	-0.10497	-0.0647141	-1.63488	-0.152215	1.16929	-2.76775	0	3.09764	0.249494	0.78736	0.0181381	1.29243	0.412361	-0.0683206
Skin	LASS-regularized linear model	12	0	-0.0124655	0.055059	0.200599	0	0	0	0	-0.343566	0	0	0	0	0	0	0	0	0	0.16875	0	0	0.032901	-0.722756	0	0.521712	0	0	0.080939	-0.386684	-0.0855499	-0.359198	0	0	0	0.0646953	0	0	-0.0885824	0	0	0	0	0	0	0
Skin	LASS-regularized linear model	12	0	0	0	0	0	0	0	0	0	0	0	0.00778843	0.00403446	0	0	0	0	0	0	0	0.0183968	0	0	0	0	0	-0.0524711	0	0	0	-0.183962	0	0	0	0	0	0	0	0	0	0	0	0	0	-0.134179
Soil	LASS-regularized linear model	12	0.217298	0.677731	0	0	0	0	0	0	0	0	0	0	0	0	0	0	0	-1.06583	0	0	0	0	0	0	0	0	0	0	0	0	0.336449	0	0	0	0	0	0	0	0	0	0	0	-0.118581	0	0
Vagina	LASS-regularized linear model	12	0	0.74442	0.0905997	0	0	0	0	0	0	0	0	0	0	0	0	0	0	-0.104892	0.0836632	0	0	0	0	0	0.00703468	0.151608	0	0	0	0	0	0	0	0	0	0	0	0.267283	0	0	-0.00143343	0	0	0	-0.119357
Water	LASS-regularized linear model	12	0.00878434	0.712419	-0.0208848	0.496577	-0.523314	0.370866	0.889204	0	0	1.76377	0.0870432	0	0	0	0	-1.8955	-3.048	0	0	0	0	-0.0329776	0	-0.25565	0	0	0	0	-0.881314	-1.12452	-0.405174	0	0.345274	0	0.124989	0	1.46746	0	0	0	0	0	0	0	0.124112
Pooled	Regularized Random Forest	12	15.3316	67.4994	50.1447	33.9239	34.0981	26.1908	21.6922	28.5336	25.367	30.5193	20.3091	30.2829	14.25	20.7489	19.4997	27.5291	24.8248	25.9627	24.7035	28.0339	27.9967	-0.670599	7.09553	22.4773	24.3556	26.0865	29.8018	47.5111	59.4941	70.8208	61.7916	23.5357	18.5419	23.0721	31.1833	17.9779	22.7409	24.29	18.7571	21.8198	41.0003	30.6273	24.901	25.3962	47.7418
Gut	Regularized Random Forest	12	-1.50114	12.3064	2.11011	7.71823	1.57927	8.02281	1.77194	5.51964	3.99738	9.3702	9.01544	11.4557	4.01936	8.34309	12.4604	8.01468	17.6155	10.7272	7.29231	7.16359	5.96811	5.98476	-1.11294	23.888	17.8229	16.2189	10.6429	5.07283	3.66331	0.428052	25.6038	8.39513	7.77717	17.0717	0.109341	6.83866	7.87308	9.95313	10.6942	20.7251	7.02359	12.7441	5.71591	5.30411	1.90829
Mouth	Regularized Random Forest	12	11.8037	40.6533	37.1981	23.6359	24.4917	35.6751	13.7018	17.5948	20.4311	19.6314	20.38	23.7871	16.0052	19.911	22.2647	21.9316	24.4085	28.8173	15.6259	49.6202	19.3436	10.7459	7.31073	32.2325	26.8765	27.9019	18.333	42.4929	42.7294	33.6668	36.1748	21.2871	11.7004	27.9342	20.7455	23.47	21.6295	20.5704	20.6684	30.8893	19.9463	21.572	22.4738	34.4407	67.6655
Skin	Regularized Random Forest	12	2.40219	1.06208	-2.47178	-1.05851	7.16856	0.590136	2.04681	-1.13099	5.29875	0.973303	5.85111	1.72863	2.49138	5.40249	6.65649	1.50692	2.78847	0.124492	-0.799289	0.720111	3.04633	0.960297	1.14223	3.23823	1.91089	-2.01576	2.49195	2.08907	23.0498	10.167	29.9779	3.39127	-0.529221	2.77118	0.683608	-0.434224	-0.181614	1.03449	1.56793	1.85593	-1.26385	1.40802	9.12832	-2.40607	4.83289
Skin	Regularized Random Forest	12	2.17951	1.8585	5.42509	-1.46175	3.47135	6.68096	7.06224	4.34889	4.5682	4.71666	4.76231	8.10656	0.16117	5.17504	8.41227	9.89981	8.01585	12.0009	-0.0509169	19.4884	4.58422	0.128449	2.54945	4.45001	3.58191	13.1158	1.24246	14.8374	33.0878	18.6868	25.194	10.0527	11.7882	1.73843	1.89412	14.5466	11.265	14.1555	14.2865	5.32479	1.02409	-1.67385	-6.34466	15.2579	31.6748
Soil	Regularized Random Forest	12	-3.3232	83.4502	8.17453	4.22472	-1.33959	16.3909	6.07192	6.01918	6.93813	5.22455	6.45045	9.17959	8.91373	9.94965	10.96	11.5374	12.4877	15.2925	3.1266	5.81477	8.76261	-3.11028	-3.26323	21.9045	26.5044	1.48479	13.9331	25.0025	5.92554	4.22041	15.7324	-1.55562	0.524381	25.4145	10.3949	1.54238	0.490181	0.689315	0.315976	21.3011	16.3961	5.13897	-1.25402	7.94897	4.41152
Vagina	Regularized Random Forest	12	2.58284	9.34347	6.59395	2.66669	7.15272	10.1415	1.63403	1.81578	7.14209	4.61784	4.94267	10.0648	5.13617	7.62743	10.8931	7.58576	8.30754	21.7644	11.0912	9.78411	11.7531	-4.33341	1.12218	2.17285	0.977434	8.29685	1.2524	6.0813	2.18713	-0.940287	0.0495938	19.0525	13.5434	-1.07057	3.03453	18.8005	4.83235	22.7499	4.92769	0.851551	-1.29341	2.2506	3.49738	-0.672185	25.6068
Water	Regularized Random Forest	12	-2.33531	31.3809	1.90195	4.71595	4.10239	15.8841	-0.679452	9.21791	9.27879	9.28242	4.58582	10.8885	2.40075	9.83014	9.47773	11.6661	9.38762	10.0009	1.78165	4.78018	12.2278	-1.72031	0.994553	20.5266	17.303	4.11419	2.77135	39.3683	23.2427	40.3057	26.0185	3.24296	4.07481	11.7374	4.24164	3.44408	0.493637	1.80813	-0.454724	17.6834	5.88002	5.0901	5.02894	1.07288	1.21108
Pooled	Linear model	130	0.0410219	0.507345	0.0456401	1.13654	0.063643	-0.0983488	-0.236708	-2.42081	-0.744008	2.49989	0.452398	-1.59711	0.275144	0.332114	0.0604005	0.40329	0.0587158	-0.514412	0.144413	2.39198	-0.117898	-0.00657858	-0.0254897	0.317639	0.279527	-0.270927	-2.10989	0.093666	-0.019161	-0.0888776	-0.00300207	-0.548139	-0.0771417	-1.79368	0.477944	8.90522	-0.213829	-6.35239	1.19931	0.640523	0.875971	-0.908747	0.0775874	-0.264312	-0.200508
Gut	Linear model	130	0.167285	1.01132	-0.0822691	-7.51737	-2.85274	5.69119	-0.536006	-0.341295	-1.42042	3.93231	0.173316	-5.7348	2.0044	-2.18642	-1.40997	0.698093	0.494192	-1.85464	-0.164982	1.15966	-2.48432	-0.0485053	0.0167557	4.26693	22.6201	0.849378	3.72663	0.148493	-0.152733	-0.193712	0.238035	1.19502	0.42712	-4.063	0.242337	154.666	14.478	-127.414	14.4055	-23.0726	-4.96548	10.5623	3.7979	1.55176	1.90168
Mouth	Linear model	130	-0.143853	0.542697	0.0893921	-6.213	-3.69021	2.26001	-0.165409	-6.87905	-1.25908	8.17793	1.37835	-6.35237	0.375405	0.118856	0.0377224	0.990408	-0.00529543	-0.49339	-0.282765	3.76455	-1.18614	0.0156975	-0.0790537	-9.58019	31.8227	-0.494182	-7.79363	-0.120174	0.47378	0.0819277	0.0930721	0.230116	-0.12073	-2.17944	0.103733	13.2518	-4.4461	-7.64264	5.06599	-15.3452	4.67129	6.06937	3.41856	0.0850139	-0.242102
Skin	Linear model	130	0.486438	-0.767828	-0.0245108	5.27155	-0.846935	-5.06377	0.394438	-2.58117	-1.99215	-2.68242	2.05922	5.5674	-3.96213	-0.280333	-2.40611	-2.38265	2.56878	1.21597	0.634632	1.27591	6.70021	-0.00340065	-2.51326	14.3331	277.315	0.262742	8.84385	-1.03333	0.200905	-0.546788	-0.776765	1.98997	1.28133	-3.16272	0.860842	-76.3327	-7.90592	60.226	-9.74801	-267.696	-5.50703	-5.34631	1.8064	-1.57789	-0.918711
Skin	Linear model	130	0.0250904	-0.313965	0.00557814	-0.538052	-0.0913204	-0.157919	-0.563449	5.83209	0.615883	-4.47502	-0.162539	0.416893	1.33021	-0.77185	-0.0854088	0.345832	0.560935	0.667524	-0.0336565	-0.818553	-0.903294	0.0105438	0.0149505	-4.85941	-30.1147	0.56144	-0.0352261	0.0490293	0.136548	0.154459	-0.714304	-0.990084	-0.746181	0.412133	0.676254	8.54936	4.60833	-7.40271	-2.28456	33.7304	-1.20224	1.54135	0.348682	-0.621503	-0.310185
Soil	Linear model	130	2.62529	1.42496	-0.560622	-21.45	-4.35158	-5.40462	-0.152637	22.7364	-1.30573	-35.2851	4.56428	8.4562	-5.38326	0.578781	-0.42012	-1.21423	-2.85123	0.223716	-0.799505	-4.44735	11.2465	0.0731618	-29.3969	-7.03591	10.8854	-1.20991	12.2838	-0.361822	-1.30778	-1.85232	0.968829	-4.77063	-1.03182	-3.02932	2.12843	-5.78932	-4.10924	0.914251	8.34803	-2.27044	-11.831	18.4	4.04223	-2.84114	-0.461242
Vagina	Linear model	130	0.0215556	1.27078	0.0405479	3.99133	1.01218	2.48307	-0.649414	-5.57391	-0.735868	6.04977	0.557871	-2.68802	1.26155	0.938808	0.675201	0.589315	-1.19308	-0.953817	0.00683981	-0.661594	-1.60329	-0.000455741	-0.0236662	-11.2985	-55.4911	-0.604166	-3.69901	0.13774	0.0241481	0.319905	-0.115771	-0.507995	-0.212584	-4.32099	0.255943	-11.8678	-5.01556	12.1611	2.94562	76.0795	1.54697	-3.35525	-1.10589	-0.533226	-0.440248
Water	Linear model	130	0.588419	1.15409	0.0801578	6.948	0.50364	-1.53035	0.495822	-42.8975	-2.82948	42.9673	-0.281013	1.61736	-1.72939	2.20387	6.50035	-4.88916	-13.5351	1.09481	0.298068	-0.2613	3.46682	0.113629	-13.7635	1.11858	-23.9838	0.265141	3.21827	0.506007	-0.582965	-0.429553	-0.911405	-2.12252	-1.00433	1.49802	0.572718	-15.0334	4.98717	12.7403	-4.44907	20.5508	-1.61364	-7.98767	-1.62097	0.119899	0.460142
Pooled	LASS-regularized linear model	130	0.0336884	0.403907	0.0407272	0	0.122542	-0.0182035	-0.0317818	-0.00386472	-0.210341	-0.0760871	0.0603355	-0.22827	0	0.379744	0.0358983	-0.0627248	0.0347208	-0.390609	0.16469	1.0911	-0.0857279	-0.0114262	-0.0162519	0.0814268	0.437604	-0.218266	-0.320595	0.0425949	0	-0.136455	0	-0.539251	-0.00419479	-1.391	0.143396	0.247332	0	0	-0.162803	0.478979	0	0.308655	0.0424562	-0.0545054	-0.170727
Gut	LASS-regularized linear model	130	0.0345938	0.367839	0	0	0	0	0	0	0	0	0	0	0	0	-0.164774	-0.0697389	0	0	0	0	0	-0.0250874	0	0	0	0	0	0	0	0	0	0	0	0	0.0483511	0	0	0	0	0	0	0.081755	0	0	0
Mouth	LASS-regularized linear model	130	-0.0778125	0.517418	0.0940816	-0.843009	-1.18673	0.606246	-0.113177	0	-0.652766	0.311273	1.08227	-3.12388	0.306403	0.0613564	0.0298496	1.26594	0.0544761	-0.877525	-0.260833	2.8019	-0.835522	0.0197756	-0.0881793	-4.32846	6.80927	-0.480117	-4.00347	-0.122152	0.465004	0.0887512	0.104391	0.0667367	-0.120726	-1.50296	0.0588602	0.835697	-3.56181	1.20104	2.80971	0.000137723	2.75849	0.302507	0.782989	0.198786	-0.253197
Skin	LASS-regularized linear model	130	0	0	0.056991	0	0	0	0	0	-0.211865	0	0	0	0	0	0	0	0	0	0.0412203	0	0	-0.00901617	-0.155353	0	0	0	0	0	-0.132216	0	-0.255941	0	0	0.247048	0.0424457	0	0	0	0	0	0.0151662	0.104488	0	0	0
Skin	LASS-regularized linear model	130	0	0	0	0	0	0	0	0	0	0	0	0	0	0	0	0	0	0	0	0	0	0	0	0	0	0	0	0	0	0	-0.249213	-0.0227608	0	0	0	0	0	0	0	0	0	0	0	0	-0.0562312
Soil	LASS-regularized linear model	130	1.27634	1.17654	-0.411112	-0.304388	0.698531	0	0	0	0	-0.918477	0.203644	0	-0.393334	1.27744	0	-0.600459	-2.15153	-3.28004	-0.451902	1.3922	0	0.0533127	-10.2895	-0.477542	1.37721	-1.47172	0	0.00457042	-1.05511	-1.36225	0.754076	-1.67295	-0.22761	-1.79374	0.9678	0	0	2.45278	3.55222	0	-1.98263	0	-1.33494	-1.04896	-0.019552
Vagina	LASS-regularized linear model	130	0	0.836272	0	0	0	0	0	0	0	0	0	0	0	0	0	0	-0.14306	-0.475665	0.0340586	0	0	0	0	0.091987	0	0	0	0	0	0	-0.0295584	0	0	0	-0.0363023	0	0	0	0	0	0	0	0	0	-0.155291
Water	LASS-regularized linear model	130	0.33519	1.0133	0.074139	0.742161	-0.623437	0.362094	0.0453684	0	0	2.01698	0.444255	-0.47572	0.326337	1.39403	5.46319	-3.68765	-9.81046	0.0932712	0.255252	0	0	0.0789662	-7.88408	-0.399102	0	0	0	0	-0.624558	-0.878766	-0.503082	-1.42149	-0.736388	0	0.92316	0	3.40846	1.4407	0.271337	0	-1.3796	-0.000135331	0.229927	-0.738172	0.213606
Pooled	Regularized Random Forest	130	6.92436	72.8752	41.1333	31.4474	27.1381	30.6304	24.7163	26.4443	17.2703	23.8861	20.8756	31.9516	12.4414	21.1467	20.7398	29.4647	26.4201	25.7499	23.2544	33.3906	22.3169	4.67481	6.87823	22.3288	22.2942	26.5243	22.2605	48.337	53.5869	66.7498	51.1075	16.2654	19.3919	18.3027	28.576	28.3964	19.6713	25.3088	24.5129	21.8598	27.6998	26.0026	30.8004	26.3657	58.7041
Gut	Regularized Random Forest	130	-1.03286	16.6711	-6.89453	6.16073	0.0896841	13.1178	5.54192	5.90552	8.84041	4.30551	9.23103	9.17913	5.57065	10.2361	18.2159	10.0929	15.1677	10.9616	3.81792	7.70287	9.80427	-3.78124	-1.19165	16.5066	14.1795	13.1354	16.546	8.96779	6.09573	7.6748	21.4497	9.22766	14.59	12.0712	13.7474	7.78302	6.03657	8.04825	4.25467	15.9295	18.5401	9.98241	1.6534	2.58076	-0.283975
Mouth	Regularized Random Forest	130	5.21636	48.4305	45.0936	25.1201	23.1358	25.2215	12.8463	21.4441	25.9023	21.062	19.3318	23.1867	13.1465	17.2326	21.8113	21.0367	25.8877	22.0938	20.6399	32.7244	22.0644	3.68352	5.12182	36.8124	24.8347	26.6069	19.994	44.8188	50.9431	30.6873	30.8728	20.1918	10.9635	22.6535	23.859	19.6342	22.3195	19.9147	21.9826	26.2945	20.8747	23.5833	20.4796	33.3901	70.6958
Skin	Regularized Random Forest	130	2.16076	1.46448	-0.405927	4.41016	8.66827	4.77965	-2.80234	-2.2439	6.96849	-1.96214	3.78301	-0.802209	0.221186	-0.444248	2.48224	0.0296473	-3.17379	-0.227308	-3.40691	-2.05032	0.528102	-1.41022	7.9977	5.94672	6.02318	-0.390986	0.556596	11.129	12.1588	4.20395	33.0311	-0.265392	-1.84085	3.71198	3.55717	-1.53142	1.89504	0.454528	0.766272	8.40419	0.98091	5.44236	11.0637	-0.533276	7.049
Skin	Regularized Random Forest	130	4.76162	-0.288114	6.63318	8.11015	8.48473	8.33486	9.03236	6.20884	5.60056	7.05375	6.32888	9.62753	12.1589	11.8098	10.5894	11.5819	9.07085	15.4348	4.4458	20.3465	7.92528	-2.23617	11.4324	9.43982	7.32787	10.4116	1.59499	13.7883	40.1488	25.6437	39.2453	12.3094	6.01261	12.4999	0.278208	19.2269	8.91912	20.296	11.1764	7.41536	0.356417	7.00597	8.8722	12.3938	24.3704
Soil	Regularized Random Forest	130	-0.209727	91.2463	17.4354	10.4756	5.06515	11.3989	8.25271	9.24992	10.0655	7.51964	7.86225	6.84799	9.37566	7.27763	14.0131	8.59988	14.8046	16.4029	5.25058	9.96515	8.9366	0.218811	-0.580624	21.4861	26.3562	13.6664	10.3571	28.9756	13.4666	10.5453	26.3873	4.69254	9.2553	21.8544	9.9161	5.12466	9.96685	4.61057	4.94788	22.9452	10.1238	10.7056	6.25147	8.28916	1.35965
Vagina	Regularized Random Forest	130	7.7482	10.9344	2.24399	-5.51016	3.51825	4.71415	7.02894	3.92151	14.2799	1.4811	7.80728	1.11439	3.17751	5.75797	5.3251	5.17474	4.22393	13.872	20.7254	2.72588	2.47472	-6.38051	6.01317	7.18068	-2.40045	9.76559	-1.63073	0.37942	0.519271	5.18865	6.09566	13.356	7.62507	1.57338	4.13306	14.8105	4.00255	17.128	8.48459	-1.24385	-4.13934	-5.27421	2.89203	4.88987	35.6446
Water	Regularized Random Forest	130	-0.394802	36.0611	4.02945	4.07184	1.7078	8.92714	-2.03179	14.6964	3.30806	12.9333	7.7924	12.4233	1.70441	11.3967	11.8221	12.401	12.1438	6.68777	-0.985168	2.57329	8.24372	0.953551	-2.24493	17.6261	15.6309	9.31166	4.47401	41.8022	17.9934	44.6696	15.4413	2.20881	4.42193	13.9094	2.95643	5.7222	5.17122	6.32833	4.14832	15.6986	4.00824	2.72725	3.20789	2.94899	2.98974
Pooled	Linear model	131	0.0616924	0.435118	0.0414718	0.806897	0.040531	0.0600499	-0.106569	-2.33955	-0.623749	2.57681	0.445014	-1.94676	0.166148	0.345844	0.0264761	0.370555	0.108928	-0.261108	0.140711	2.24559	-0.276162	-0.0483731	-0.0126243	0.276949	1.19975	0.0292505	-3.06136	0.0537002	-0.00711881	-0.0673188	0.0382756	-0.363769	0.00233246	-1.4583	0.432558	14.1431	0.329154	-10.8653	1.42579	-0.433484	1.61228	-0.652803	0.0487845	-0.27461	-0.265876
Gut	Linear model	131	1.19312	0.294465	0.0591275	-7.47011	-3.56565	-4.88406	0.130184	-9.36586	-2.95301	6.99159	1.60702	6.82019	-0.78298	-1.51621	-1.38661	-0.140109	1.06186	-1.91363	0.145963	4.86399	2.73422	-0.0707084	-0.358814	25.74	-103.802	1.61672	-0.0776499	0.307001	-0.567908	-0.73979	0.473496	2.06058	1.01744	3.32817	0.321664	102.424	10.0245	-86.2091	9.66382	63.6047	-0.825	6.12015	3.60632	0.225819	0.747789
Mouth	Linear model	131	-0.143816	0.563253	0.114706	-4.53195	-3.00929	3.37328	-0.496952	-6.39831	-1.36245	7.69821	1.28906	-6.20289	0.740146	0.288413	-0.0224274	0.85302	0.0919917	-0.710012	-0.187748	3.61477	-1.4681	0.0124045	-0.0777641	-2.11996	32.4404	-0.543859	-6.26605	-0.0393381	0.398099	0.145597	0.103779	0.303503	0.0449667	-3.09379	-0.00407616	8.1348	-4.72374	-3.93374	4.69051	-23.8385	3.68224	4.84363	2.91989	0.0962783	-0.209569
Skin	Linear model	131	-0.442382	-1.61526	0.245051	6.91983	1.33329	-1.83991	1.0255	25.0452	1.02298	-32.6647	0.927272	18.6878	-2.57751	-1.37564	-1.64569	-0.790659	0.0936881	0.778471	0.422886	-12.6475	-1.17157	0.0798739	1.03765	20.1387	434.483	4.08628	6.37887	-1.49859	-0.0852324	-1.25929	-0.132445	3.69949	0.804795	0.478699	-0.925286	-15.585	16.817	8.70834	-21.345	-422.456	-0.816507	-5.57407	-0.0982565	-2.2262	-0.788732
Skin	Linear model	131	0.100763	0.442354	0.105082	0.221998	0.491908	0.264992	-0.298861	4.02808	0.53421	-2.67768	-0.530355	0.024377	1.15573	-0.0211966	0.390119	0.270518	0.373169	0.397594	-0.0400815	0.0471731	-1.34351	0.0347148	-0.0141352	-0.343846	-15.3446	0.517406	1.89001	0.824182	-0.409674	0.275614	-0.422559	-0.366956	-0.214998	0.973862	0.0966816	0.880654	4.1359	-2.14006	-3.89568	13.4226	-1.52743	0.755709	-0.0974462	-0.643585	-0.528693
Soil	Linear model	131	2.83694	1.48671	-0.204831	-8.55994	-1.04417	-2.60718	2.93958	9.94035	0.283163	-17.2959	1.66879	5.07871	-5.20814	3.48883	6.08261	-1.72632	-5.62346	-1.85576	-0.994758	-2.00521	5.71801	-0.0280234	-16.0554	-3.05127	0.773416	0.85159	12.3456	0.185878	-1.5289	-1.28	0.0606112	-2.01545	-0.374233	-1.37213	-2.73215	-5.85449	1.99581	-1.15329	0.273882	2.92043	-2.90355	4.65025	0.376024	-1.30272	-0.196536
Vagina	Linear model	131	0.166712	2.57222	0.318142	5.79528	1.25798	-1.0739	-0.533992	-1.97279	-1.27868	1.98353	1.10091	-0.262352	0.874402	0.531256	0.32879	1.04425	-0.358578	0.399724	0.115295	-0.584347	-0.642578	0.00571425	-0.175808	-10.9394	39.0835	0.0798	-2.79826	0.0488562	0.372424	0.408774	0.28372	-0.13352	-0.115902	-1.45628	1.07019	2.16188	1.89701	0.05396	-1.69833	-19.1669	0.976735	-5.72819	-1.06402	-0.85862	-0.458599
Water	Linear model	131	0.472041	0.749325	-0.0731774	-2.72232	-4.27834	0.183503	0.878852	-34.5948	-4.74943	28.2867	3.309	2.2157	-4.21371	1.53983	6.32241	-4.82464	-16.7189	0.59181	-0.745393	-2.35436	9.26202	-0.0296195	-9.72969	-2.70058	-48.0427	0.255137	-2.91625	-0.103105	-0.740123	-0.755063	-0.691431	-1.54858	-0.893912	-0.56303	0.472885	22.8364	3.66943	-15.9632	5.88418	49.8037	0.714982	1.02186	2.94192	-2.7918	0.539114
Pooled	LASS-regularized linear model	131	0.0506497	0.297817	0.0295312	0	0.167596	0	0.00667952	0	-0.109327	0	0	-0.245566	0	0.342195	0	-0.0724107	0.0679451	-0.133461	0.17298	0.74658	-0.165876	-0.0537259	-0.00528094	0	0.344858	0	-0.616106	0	0.00281747	-0.14671	0.0339459	-0.55691	0	-1.10979	0.138135	0.0183329	0	0	-0.137558	0.484452	0.22215	0.331177	0	-0.096955	-0.238246
Gut	LASS-regularized linear model	131	0	0.119978	0	0	0	0	0	0	0	0	0	0	0	0	0	0	0	0	0	0	0	0	0	0	0	0	0	0	0	0	0	0	0	0.378604	0.0800768	0	0	0	0	0	0	0.0125384	0	0	0
Mouth	LASS-regularized linear model	131	-0.0655588	0.515272	0.107092	-0.214706	-0.242221	1.15349	-0.285461	0	-0.347365	0	0.593525	-1.22819	0.308085	0.311262	0	0.506564	0.0573239	-1.16091	-0.186964	1.59892	-0.787645	0.0224794	-0.0768297	0	1.83073	-0.408711	-0.0144355	-0.0551375	0.385907	0.13508	0.122699	-0.0213163	0	-2.01123	-0.0491841	0.0575691	-1.68448	0.160735	1.46642	2.49033e-05	0.013938	0	0	0.202629	-0.261243
Skin	LASS-regularized linear model	131	0	0	0.0687334	0	0	0	0	0	-0.0944666	0	0	0	0	0	0	0	0	0	0	0	0	0	0	0	0.562801	0	0	0	-0.239266	0	-0.226352	0	0	0	0	0	0	0	0	0	0.105796	0.0692864	0	0	0
Skin	LASS-regularized linear model	131	0	0	0	0	0	0	0	0	0	0	0	0	0	0	0	0	0	0	0	0	0	0	0	0	0	0	0	0	0	0	-0.258158	0	0	0	0	0	0	0	0	0	0	0	0	0	-0.120978
Soil	LASS-regularized linear model	131	0.678524	0.88244	-0.0989112	0	-0.234073	0	0	0	0	0	0	0	0.0281162	0.342604	0	0	0	-2.11033	-0.236302	0	0	0	0	0	0	0	0	-0.194035	-0.453409	-0.43223	0	0	0.330171	-0.0530386	0	0	0.66431	0	0	0	0	0	0	-0.26422	0.33973
Vagina	LASS-regularized linear model	131	0	1.18302	0.203192	0	0	0	0	0	0	0	0	0	0	0	0	0	0	-0.0913003	0.019977	0	0	0	0	0	0	0.294022	0	-0.078017	0	0	0	0	0	0	0	0	0	0.0970519	0	0	-0.0159263	0	0	0	-0.106637
Water	LASS-regularized linear model	131	0.27969	0.952154	-0.031199	1.36508	-1.64187	2.93796	0.232312	-0.321315	0	0	0.59126	-0.442047	0	0.436222	3.83265	-4.01422	-12.1893	-0.860752	0.0494626	-1.25281	0.625222	0.0340007	-6.18801	0	-0.24264	0	-1.70935	-0.0993172	-0.766576	-1.03174	-0.304678	-0.907384	-0.656993	-0.499793	0.314865	0	0.333542	3.88928	4.94821	0	-0.51313	0	1.4248	-2.18449	0.342139
Pooled	Regularized Random Forest	131	4.20895	78.7262	45.0632	28.4595	24.3395	25.0617	19.8097	26.5014	18.1467	27.5991	20.4508	23.7006	13.2178	22.5171	25.2014	22.2309	27.4784	25.4779	20.7178	39.2168	21.7489	-2.08962	3.41535	26.6354	23.7823	35.0227	24.8553	47.2107	51.801	57.7834	47.9777	17.0716	22.4157	24.2247	27.2154	25.9306	24.4033	28.7709	23.5098	21.7784	29.7311	25.9564	30.8801	34.1259	50.3481
Gut	Regularized Random Forest	131	-0.239427	15.121	-2.03935	2.66013	-0.784773	1.08595	1.27155	1.0903	5.85291	1.5005	11.4778	5.25378	1.92769	1.25305	6.87745	1.53928	2.19116	6.3712	0.275708	6.11221	1.73029	-3.66846	-1.19007	37.5002	28.9401	11.1744	9.58418	1.16648	6.54395	4.04173	15.6818	7.28505	6.12188	25.1658	9.99956	9.15954	6.8425	6.93811	9.26448	30.6866	10.5744	5.38418	3.23524	4.65781	8.78246
Mouth	Regularized Random Forest	131	7.31916	42.1583	34.6548	27.037	22.7935	29.7711	13.9946	19.7745	19.3798	21.7768	17.9599	22.2129	11.6686	20.0251	24.7261	17.9138	25.7257	27.8102	16.0044	44.859	20.2124	4.41843	8.48702	33.1706	27.18	19.9713	20.9793	45.7391	52.2288	41.435	25.6242	18.2771	13.2821	24.0248	23.3072	19.6139	19.4011	17.965	20.0634	23.2164	21.7392	27.7207	23.5283	45.2429	69.3214
Skin	Regularized Random Forest	131	-0.756737	-1.7687	0.761057	0.848135	6.96322	4.29143	-0.272044	0.830553	3.22133	1.7143	2.66881	2.99396	-0.00828851	0.677403	2.28826	2.73604	1.25366	7.47198	-6.63343	2.42259	-0.232076	-2.98967	-0.0332392	4.36425	6.59496	-1.50623	1.51468	5.32669	28.5125	14.4608	21.9489	-0.688659	3.01208	6.88951	4.58839	0.359024	1.47603	0.0689348	1.20166	5.46011	1.20904	3.09003	10.569	3.43055	0.977834
Skin	Regularized Random Forest	131	5.00122	4.00533	4.02456	3.86739	7.15649	3.77511	12.6271	5.92294	12.2864	6.31664	9.06166	5.99016	10.9975	3.35662	7.76734	8.69983	8.36773	12.3948	5.4918	21.5975	10.0738	-1.2771	6.90239	5.37987	3.35875	6.68494	1.77375	15.6162	40.9598	28.4907	34.5544	13.5274	7.39159	4.10478	1.29288	13.3663	16.4772	12.0649	17.1884	3.59045	-0.435617	3.79478	0.57101	13.0772	37.6331
Soil	Regularized Random Forest	131	-0.968317	78.8842	17.8063	9.73663	2.00151	15.167	4.01457	12.2724	14.6562	10.2827	13.9361	14.1108	8.82038	11.0508	9.3459	15.9807	10.0818	15.9747	12.4673	20.3719	11.1568	0.251124	-1.91433	22.59	18.2519	10.929	17.7426	40.9486	15.212	9.89405	19.3478	1.9781	8.05745	16.2091	12.2769	6.19811	3.10987	4.69382	2.46081	22.2537	9.30068	11.3775	5.76141	15.2235	10.2392
Vagina	Regularized Random Forest	131	6.22599	14.2284	10.1663	4.05125	8.86538	7.26471	4.76617	-0.549354	5.90659	-1.57575	3.66946	7.83312	6.79768	6.50138	11.0272	9.92052	8.34501	15.2539	5.37523	10.4846	9.74388	-5.11134	1.73648	7.11458	3.7732	13.4466	2.69914	8.65544	0.7164	1.34886	4.96886	17.8488	16.4223	3.35798	8.45745	21.0667	8.05451	23.456	10.4607	5.193	0.68625	3.50419	8.63447	2.84135	21.4272
Water	Regularized Random Forest	131	6.58717	33.4635	1.31434	4.31715	3.40878	7.30405	5.14546	6.57623	5.47095	7.42697	9.29306	10.1232	6.19059	11.4921	14.9558	15.4922	15.4194	10.6216	2.70847	10.0162	5.95505	2.7676	2.27613	15.9545	16.3175	11.9396	1.81846	42.5265	27.9895	51.0396	37.1993	4.46674	2.81072	13.0877	6.39688	8.33351	3.42793	7.74257	4.27189	12.9378	8.07274	4.81991	2.38544	2.06332	1.00992
Pooled	Linear model	133	0.0219574	0.330102	0.0820598	0.0157909	-0.215185	-0.0574461	-0.146317	-2.23447	-0.531569	2.10291	0.445918	-1.3124	0.288691	0.338435	0.0902648	0.453949	0.0357212	-0.260328	0.165339	1.82806	-0.41585	-0.0496038	-0.0143636	0.140975	0.0780081	-0.0429367	-3.56798	-0.0446952	0.0337222	-0.220667	0.0230326	-0.214265	-0.00633903	-1.36686	0.418933	14.3524	0.100949	-10.6924	1.59556	0.804487	1.95413	-0.0558154	0.257057	-0.217265	-0.338595
Gut	Linear model	133	0.61119	0.608584	0.362776	0.184942	0.816487	3.05058	0.366532	-9.76154	-0.766977	10.6177	-0.799449	1.05161	-0.615067	0.0846513	-1.65463	0.406986	1.4974	-3.92823	0.123838	3.68442	-1.71461	-0.0817518	-0.324072	37.6803	-105.856	0.172713	-5.43483	0.570967	-0.365998	-0.166096	0.625502	2.2167	1.71837	4.00483	-0.0450464	166.149	14.491	-135.115	16.3974	50.2592	2.13828	2.07039	-0.252599	1.19382	1.30984
Mouth	Linear model	133	-0.32315	0.705991	0.164873	-7.21382	-3.67627	3.90916	-0.401881	-3.22439	-0.810247	4.2297	1.09414	-6.42281	0.514839	0.0276494	-0.0923343	0.379332	0.0849018	-0.613803	-0.104327	2.57343	-1.0586	0.00283734	-0.0107828	-13.748	43.0391	-0.265853	-5.55114	-0.0180981	0.424608	0.310667	0.0489542	0.416617	0.128906	-3.2259	-0.215284	18.8643	-3.50494	-13.6781	5.65886	-18.606	3.39042	7.4356	3.45239	-0.089744	-0.265988
Skin	Linear model	133	2.18355	0.314749	-0.211784	0.35545	-1.85396	-0.690391	-0.382504	-25.97	0.981299	24.7232	-2.10853	-8.36975	-1.3541	2.21141	-1.6302	-4.69548	-0.0621033	-0.440332	1.91089	9.90128	4.605	-0.0999649	-6.89744	1.45947	303.567	-2.71023	-12.7394	-0.596195	0.229099	-0.0394657	-0.806935	2.7785	1.99608	-10.2459	1.03253	3.43298	-20.6236	3.47885	13.5618	-266.869	7.94611	-2.29929	1.16338	-0.166459	-0.763793
Skin	Linear model	133	0.152746	-0.170037	0.00542433	1.37512	0.689704	-0.519144	-0.462578	-0.0370295	0.00519722	1.68616	-0.284781	-0.969468	1.33361	0.119173	0.86505	0.46807	-0.408342	0.421999	-0.0828582	0.879486	-1.02023	0.0591159	-0.0228004	-6.36961	-35.1861	-0.0911008	-1.24644	0.237458	-0.407993	-0.23609	-0.313663	-1.14101	-0.725564	0.444867	0.458999	-12.7606	0.674267	11.4173	-2.42749	39.8192	0.0217074	-0.453174	-0.284151	-0.613065	-0.463833
Soil	Linear model	133	-3.01678	1.58012	0.147064	-7.75345	-0.194305	-5.699	1.58255	-1.00989	1.98364	-6.46813	-0.989359	7.07645	-5.90279	1.26546	-0.318101	-4.8688	-4.25323	-1.17123	-0.411193	-2.19734	12.784	0.0673794	46.5797	-7.1247	2.12727	-0.201056	4.66028	-0.121937	-0.916719	-0.44042	0.135563	0.0621827	0.50425	-1.57487	-1.43504	-74.7853	-2.45442	60.4846	-11.7547	5.86152	0.0460759	4.0259	-0.719063	0.242577	0.348419
Vagina	Linear model	133	0.110128	1.23196	0.0537529	4.08612	0.0619458	0.771231	-0.397119	1.22727	-0.148365	-1.55345	0.582537	0.487295	0.883842	0.82454	0.537814	0.42759	-0.640803	0.221482	0.764264	-2.29021	-1.8594	0.0627398	-0.135311	-53.0275	-84.1496	-0.123134	-3.64632	-0.227577	0.409254	0.708645	-0.261974	-0.0398405	-0.0396597	-8.38833	0.850176	1.90475	0.940756	0.424484	-0.855571	168.83	1.13997	-3.36455	0.282225	-1.07318	-0.700196
Water	Linear model	133	0.126756	1.1088	-0.0928284	1.9121	0.325664	0.575971	0.284386	-7.2873	-1.23225	6.2393	1.843	1.96845	-1.36848	1.99355	8.70246	-4.79681	-16.8987	-0.0884992	-0.899821	-3.48259	2.32897	-0.0350633	-2.57478	-5.80554	-47.3784	-0.175967	-5.3043	0.806521	-1.29083	-0.710997	-0.371616	-3.11016	-1.83775	1.72736	0.970649	50.409	9.78151	-37.9737	6.53596	50.2222	1.61188	-1.26711	-0.809815	-2.54258	0.133909
Pooled	LASS-regularized linear model	133	0.00561913	0.243785	0.0613845	0	0.111223	-0.0622289	0	-0.0315682	-0.0134398	-0.152327	0	0	0.0908929	0.430304	0.0811183	0	0	-0.175538	0.200618	0.601949	-0.348414	-0.0521234	-0.0105849	0	0	-0.0233907	-1.69667	-0.0468023	0.0499712	-0.253075	0.0100089	-0.271589	0.0249687	-1.08476	0.144929	0.610975	0	0	-0.342512	0.842952	0.98887	0.164009	0.00377439	-0.0754671	-0.311808
Gut	LASS-regularized linear model	133	0	0.208462	0	0	0	0	0	0	0	0	0	0	0	0	0	-0.0300443	0	0	0	0	0	0	0	0	0	0.0141465	0.0178349	0	0	0	0	0	0	0.0901007	0.0311102	0	0	0	0	0	0.0316617	0.00612078	0	0	0
Mouth	LASS-regularized linear model	133	-0.258441	0.645255	0.15421	-0.599724	-1.06441	1.97334	-0.32728	0.0730298	-0.474489	0.363238	0.780893	-3.96026	0.411777	0.0935138	-0.0189382	0.614676	0.0427936	-1.00719	-0.130384	2.34121	-0.633422	0.0139922	-0.0239222	-8.63593	14.3721	-0.326476	-2.16851	-0.0778591	0.399895	0.247017	0.0821265	0.134887	0.0276721	-2.45338	-0.151542	0.925059	-3.4402	0	3.06232	0.0616894	1.68011	0.369549	0.701213	0.0865088	-0.184225
Skin	LASS-regularized linear model	133	0	0	0.00701796	0	-0.0482011	0	0	0	-0.141836	0	0	0	0	0	0	0	0	0	0	0	0	0	-1.13614	0	0	0	0	-0.0167114	-0.293518	0	-0.336873	0	0	0.290103	0	0	0	0	0	0	0.112365	0	0	0	0
Skin	LASS-regularized linear model	133	0	0	0	0	0	0	0	0	0	0	0	0	0	0	0	0	0	0	0	0	0	0	0	0	0	0	0	0	-0.0174513	0	-0.310747	0	0	0	0	0	0	0	0	0	0	0	0	0	-0.0751199
Soil	LASS-regularized linear model	133	0	0.870826	0	0	-0.351466	0	0	0	0	0	0	0	0	0	0	0	0	-2.31048	-0.33177	0	0.0637049	0	4.71192	0	0	0	0	-0.283941	0	-0.198071	0.274667	0	0.175141	-0.0487904	0	0	0.454912	0	0	0	0	0	0	0	0.621382
Vagina	LASS-regularized linear model	133	0	0.539374	0	0	0	0	0	0	0	0	0	0	0	0	0	0	0	-0.0528615	0.05621	0	0	0	0	0.404844	0	0.0991855	0	-0.0240594	0	0	0	0	0	0	0	0	0	0.224813	0	0	0	0	0	0	-0.0845105
Water	LASS-regularized linear model	133	0.0958344	0.928493	-0.0644898	0.83841	-0.244646	0.070024	0.399733	0	0	0.845509	0.891651	0	0	0	5.31299	-3.3774	-12.873	0	-0.431391	-0.440434	0.970946	-0.0305483	-1.98392	-0.420136	0	0	-2.25495	0.190632	-1.19677	-1.33146	-0.299597	-2.35615	-1.22461	0	1.17524	0	2.47749	2.6751	1.6989	0	0	0	0	-1.08801	0.586518
Pooled	Regularized Random Forest	133	8.85333	80.1252	40.5159	25.8482	23.0323	24.492	27.7623	27.3281	24.768	24.889	22.4729	25.2852	15.9014	18.985	25.1964	26.2322	24.1151	30.1607	26.5749	44.9043	24.5027	4.54958	4.67322	34.365	30.4618	21.6495	28.2128	43.4992	55.032	62.7026	56.1319	15.4611	18.8351	24.9274	23.996	26.4052	20.7766	23.4751	23.9831	28.5916	32.7408	21.7794	30.8679	36.1222	58.9835
Gut	Regularized Random Forest	133	-1.47795	10.0983	-0.521672	6.65279	2.74546	2.82874	-1.14995	3.91922	8.18712	5.03464	11.3343	5.49253	2.10239	13.6579	10.0404	0.226984	9.39108	12.1293	7.95974	7.03027	6.23489	-2.5138	-2.47839	19.7991	20.4962	14.4944	13.1115	3.83433	5.84657	5.13444	16.9468	11.2087	10.0226	18.7683	4.89642	11.1487	14.8855	12.8769	11.5527	21.0687	14.8065	9.29789	3.81927	4.36274	4.76953
Mouth	Regularized Random Forest	133	9.6976	51.8156	38.1415	21.3839	27.9534	26.6013	14.7987	17.3411	21.0496	18.0358	24.5938	19.2547	17.4336	20.8563	22.1999	19.753	24.4514	27.7979	11.5119	37.3395	21.7467	5.48903	8.02978	40.1975	31.3951	24.6611	15.7933	53.231	50.7789	50.7775	29.9134	24.1542	19.2197	23.7707	18.8581	19.2657	21.358	22.3957	19.4044	30.7332	17.2908	23.9491	26.5588	31.5674	80.5922
Skin	Regularized Random Forest	133	-1.8021	3.56119	-5.85239	-0.881328	3.51648	2.79202	0.0662258	0.711404	9.28377	-2.00734	4.90709	-0.719832	0.391426	0.155032	6.87826	-2.31457	-4.72547	2.55359	-1.2081	1.46322	-2.78719	0.0419912	2.12127	7.25919	5.10658	0.316522	0.170711	13.1805	28.8983	9.82046	34.6955	-0.110718	-1.06286	7.56788	3.48654	-0.359118	-0.467824	0.377613	4.36573	3.68197	2.75365	3.56501	6.58531	2.97706	2.30429
Skin	Regularized Random Forest	133	4.99958	0.451518	4.14986	3.26572	3.89609	1.906	2.71962	5.47121	6.80467	5.20922	7.39345	5.3218	1.46503	4.05064	6.20949	10.401	8.75973	8.90434	7.43274	11.5763	3.12331	-3.34915	10.7583	7.05455	4.41327	10.3578	10.7583	15.6644	33.1335	30.8846	48.1523	6.96466	5.51853	2.21273	-2.34283	10.8157	9.70949	14.0732	8.13141	5.30347	-3.21486	2.6521	-0.336432	16.371	30.7963
Soil	Regularized Random Forest	133	0.725205	88.2783	5.98177	11.7362	6.85414	8.4966	8.92825	4.58541	13.3328	4.16077	10.2556	7.71114	8.2186	4.5758	7.65233	9.74487	14.3101	16.4366	10.5744	15.2657	11.0343	0.398913	1.39355	18.6269	22.3364	-0.597817	17.6471	35.847	7.33736	4.22828	30.1969	1.96724	3.22044	21.6999	16.5654	2.71211	2.84023	3.57313	4.07082	18.4333	12.7748	12.6855	7.02171	10.6318	7.7317
Vagina	Regularized Random Forest	133	2.46473	13.4927	8.6029	4.79572	10.4382	8.21877	5.2629	2.40257	4.21948	2.61515	5.17466	5.15367	2.88893	7.03165	12.8923	8.33309	8.70483	15.1929	5.1513	5.19624	10.6932	-1.58453	1.39084	6.09009	3.25393	17.1984	0.890815	1.57313	-0.420243	-1.07862	1.50275	18.9729	13.3122	-0.63148	1.4926	25.9243	-0.414844	26.8209	6.93531	2.54067	-3.27087	3.54691	8.82322	1.7159	29.5333
Water	Regularized Random Forest	133	1.24411	35.0624	5.31924	5.49722	4.95642	12.3724	9.50772	10.4689	8.27813	12.4751	9.53783	16.6873	3.82763	10.4929	12.9795	10.6122	16.2866	9.51115	2.66474	5.68791	7.97103	-0.802583	-0.706991	22.8738	17.6362	5.97956	7.69091	35.9703	25.0271	46.3529	29.2606	1.81878	7.4659	14.8833	5.91434	9.74458	1.35298	7.48259	2.2099	19.5419	6.71981	7.33508	2.70471	0.708286	-1.62079
Pooled	Linear model	134	0.0288778	0.53702	0.0531852	1.36352	-0.272675	0.266617	-0.174282	-3.22114	-0.933255	3.55177	0.680434	-1.98225	0.372205	0.386993	0.0772417	0.413885	0.0710288	-0.326137	0.221837	2.04808	-0.601321	-0.0199139	-0.0500785	0.369001	0.776875	-0.189785	-3.69936	-0.0172078	0.254457	-0.0884318	0.0688464	-0.303574	-0.0720897	-1.78498	0.33009	10.3371	-0.99469	-6.87734	2.14041	0.0966985	2.11112	-0.986233	0.495111	-0.300518	-0.289751
Gut	Linear model	134	0.445444	0.541267	0.319156	-3.18486	-1.57448	-0.329736	0.36057	-2.64986	-1.61776	2.70244	0.886651	3.68602	-1.34396	0.138625	-0.850815	0.710189	1.51795	-2.40951	0.117628	3.29694	0.4493	-0.0828416	-0.118995	27.8496	-41.9471	1.04944	-2.35991	0.475359	-0.0953432	-0.188907	0.520861	0.359631	0.422873	1.14299	0.0250926	46.7566	10.7614	-39.7563	-2.69219	5.42036	0.667101	4.70542	2.26191	0.43405	0.176828
Mouth	Linear model	134	-0.202033	0.604965	0.118086	-5.50656	-3.68485	2.68363	-0.222839	-4.09789	-1.80879	5.04441	1.92258	-5.72468	0.533971	-0.0397723	-0.060516	1.11521	0.179724	-0.443104	-0.190013	3.02115	-1.26876	-0.00154553	-0.0628157	-6.73802	32.9554	-0.416953	-6.34987	-0.202894	0.509835	0.12641	0.171683	0.182887	-0.0351452	-2.88091	-0.0627169	11.7078	-2.82681	-7.10227	3.62003	-18.7835	4.00063	5.53833	3.5748	-0.0198309	-0.234958
Skin	Linear model	134	-0.811244	-0.719269	0.0694763	6.18534	2.39448	-3.66463	0.590873	4.00816	1.28362	-10.0521	-0.804553	11.1223	-2.42258	0.323825	2.01209	-0.966942	-1.72312	-0.594687	-0.310019	-4.55208	3.18997	0.0446154	0.0109848	1.44874	293.185	0.00497205	14.6756	-1.32223	-0.0484317	-0.784905	-0.961458	-2.00189	-1.01952	-6.96319	-0.596382	-48.5255	-3.79526	37.3479	-2.74379	-259.557	-7.82055	-6.66633	-2.02096	-1.09262	-0.603407
Skin	Linear model	134	0.166604	-0.191806	0.0259932	0.977423	1.00346	0.0461572	-0.493712	5.33385	-0.0736353	-4.30191	0.0474502	0.673329	1.94133	-0.102689	0.5917	1.12201	0.329112	0.256061	-0.0346695	-0.515532	-2.26822	0.0500408	-0.0218638	-4.10053	-32.9768	-0.0661279	-0.555886	0.213828	-0.425167	-0.248192	-0.366878	-0.710775	-0.411373	0.362931	0.331523	0.104162	3.8695	0.0736297	-3.73026	35.4387	-0.262116	0.0306334	-0.61809	-0.583698	-0.420475
Soil	Linear model	134	-0.274913	1.85138	-0.20154	-8.84725	0.00513281	-3.02343	-0.989228	18.6912	1.37773	-26.9891	1.14289	8.82584	-1.20011	1.7501	4.09951	-0.618963	-3.94496	-2.31828	-0.271116	-3.44476	2.99888	0.119472	-3.56241	-1.72051	5.70703	-2.58756	7.7133	-0.521352	-0.622718	-0.831154	0.504921	-5.17476	-1.589	-2.26119	0.899922	22.1137	4.04717	-17.2196	8.0476	-2.98925	-6.85371	6.85611	-0.219484	-2.67926	-1.34476
Vagina	Linear model	134	0.0914317	2.32	0.192991	0.784984	-1.39192	-0.295619	-0.485708	-3.28692	-0.959144	4.63081	0.90589	-1.74028	1.16334	0.42724	1.15565	0.865256	-1.44402	-0.767071	-0.16885	0.777208	-0.915597	0.0136617	-0.0622294	1.56036	10.5962	-0.687463	-3.3513	-0.102001	0.421695	0.851656	-0.321214	-0.987759	-0.532195	-5.69806	1.03096	12.7237	0.755038	-7.78033	1.8308	2.03442	0.817616	-0.342732	1.55165	-0.0156562	-0.0780429
Water	Linear model	134	0.35022	1.0062	0.0526775	7.26371	-0.609404	2.29907	0.420511	-26.8751	-3.00152	23.4659	2.82708	5.09901	-2.34776	4.4281	12.4277	-6.96707	-21.4927	1.43641	-0.211737	-7.83836	3.01397	0.04062	-7.59978	-4.59492	-71.7114	0.932856	-2.63202	0.427975	-0.77585	-0.291739	-0.839359	-2.51951	-1.34708	1.54283	-0.0115993	60.3873	14.9722	-50.5277	1.74352	73.2085	1.98629	-8.02857	-1.27173	-1.2122	-0.268255
Pooled	LASS-regularized linear model	134	0.011494	0.450176	0.0366611	0	0	0	-0.0370267	0	-0.360054	0	0.236365	-0.203347	0.100785	0.43537	0.0722175	-0.0602426	0.0482185	-0.144753	0.228268	0.742551	-0.325131	-0.0256558	-0.0399911	0.117107	0.286168	-0.152225	-1.29186	-0.0290535	0.231571	-0.133752	0.0575517	-0.399781	-0.0251731	-1.49977	0.116706	0.783533	-0.0765824	0	0	0.664085	0.693701	0.411241	0.284131	-0.10518	-0.246489
Gut	LASS-regularized linear model	134	0	0.26921	0	0	0	0	0	0	0	0	0	0	0	0	-0.0850048	0	0	-0.053718	0	0	0	0	0	0	0	0	0	0	0	0	0	0	0	0	0	0	0	0	0	0	0.0467296	0.0636728	0	0	0
Mouth	LASS-regularized linear model	134	-0.146721	0.548138	0.107032	-0.385737	-1.52858	0.924278	-0.118264	0.081166	-1.4181	0.218579	1.65875	-3.17592	0.377105	0.0215131	-0.0284092	1.23745	0.170689	-0.844283	-0.191437	2.78327	-0.878257	0.00136178	-0.073301	-0.930408	3.24509	-0.460876	-2.73884	-0.247925	0.503117	0.0766876	0.189691	-0.0229473	-0.0488056	-2.09681	-0.0266446	1.55691	-2.14273	0.0638338	1.90452	0	2.04753	0	1.29612	0.124013	-0.193411
Skin	LASS-regularized linear model	134	0	0.0596957	0	0	0	0	0	0	0	0	0	0	0	0	0.0299022	0	0	0	0	0	0	0	0	0	0	0	0	0	-0.22517	0	-0.295072	0	0	0	0	0	0	0	0	0	0	0	0	0	0
Skin	LASS-regularized linear model	134	0.0789036	0	0.00402125	0.230831	0	0	0	0	0	0	0	0	0.0957216	0.0770895	0	-0.0693857	0	0	0	0.252011	0	0.00685485	0.00724495	0	0	-0.0783738	-0.167837	0.272511	-0.260978	-0.00620859	-0.271852	-0.0190806	0	0	0	0	0	0	-0.353921	0.203189	0	0	0.055561	-0.254236	-0.239875
Soil	LASS-regularized linear model	134	-0.115777	1.57557	-0.0815587	-0.0439032	0	0.495338	0	0	0.0832012	-0.337966	0	0	0	0.546215	0.223746	0	0	-2.08661	-0.160657	0.43644	0	0.0202268	5.78286	0	0.00329537	-1.09366	0	-0.152823	-0.408321	-0.292906	0.250266	-1.12823	0	-1.87095	0	0	1.60797	0.735937	0	0.888447	-0.244007	0	-0.32101	0	0
Vagina	LASS-regularized linear model	134	0	0.324686	0	0	0	0	0	0	0	0	0	0	0	0	0	0	0	0	0	0	0	0	0	0	0	0	0	0	0	0	0	0	0	0	0	0	0	0.380033	0	0	0	0	0	0	0
Water	LASS-regularized linear model	134	0.326597	1.03762	0.0648434	0.936028	-1.83667	3.32775	0.412635	0	0	0.327606	1.23536	0	0.110602	0.77365	5.57404	-3.9293	-12.1712	-0.17994	0.145178	-2.44794	0	0.105083	-7.51215	0	-0.473865	0.0147759	-1.22561	0	-0.712849	-0.872317	-0.329663	-1.23026	-0.907935	0	0	0	2.33064	2.66553	2.54319	0	0	0	1.01198	-1.5417	0
Pooled	Regularized Random Forest	134	11.1117	70.2555	48.2284	30.2288	32.1097	23.8488	27.2104	23.0186	14.388	24.5978	22.6031	27.4088	13.1062	17.3131	24.382	28.7372	27.3873	30.4247	25.3847	37.5663	18.2935	-1.20578	11.2461	27.349	25.7487	30.6735	22.9626	45.7289	47.0328	51.9727	55.8057	17.8886	18.4036	25.1035	30.9974	24.7888	19.479	27.6147	21.325	26.4614	35.602	25.1663	36.0937	36.7653	49.5325
Gut	Regularized Random Forest	134	-2.5628	16.0744	-0.909688	8.46036	0.358318	5.98987	-0.213533	3.5336	8.95256	2.95673	10.9608	4.11168	2.98785	2.50884	9.61352	0.577387	4.84876	8.56599	-0.80902	6.44461	-0.218661	-3.41343	-2.71267	20.9793	14.7051	14.9474	10.7748	3.87387	3.73584	5.60236	18.5853	8.37645	6.88864	11.7592	4.33612	9.37285	7.12339	10.8066	7.26152	18.492	10.0935	9.74128	8.65187	2.55316	6.50812
Mouth	Regularized Random Forest	134	9.05048	55.1341	45.9808	22.5378	20.2378	24.5685	15.3503	18.3378	25.1155	20.3001	21.668	22.5137	15.9766	18.7196	20.958	18.2573	23.9029	24.9893	16.5798	36.2897	20.5685	9.42976	8.45243	31.6001	27.5345	25.3825	21.1624	50.3855	57.9246	37.7609	35.3696	17.9458	18.8991	21.8132	20.8205	16.562	21.5101	18.608	22.3754	27.7856	21.1073	22.1932	21.0115	32.1258	62.0884
Skin	Regularized Random Forest	134	-1.99938	2.12874	-0.126641	4.39466	0.678624	4.34424	-0.968896	4.25535	6.28668	4.11252	7.60238	3.93988	1.26519	5.12365	4.01003	3.03963	0.879699	1.87147	1.01636	3.33822	1.19489	-1.83237	3.05561	4.27215	7.63503	2.33483	3.57545	5.76072	38.6772	10.5075	31.7725	-1.48438	-2.09891	9.14447	3.0362	-0.0753179	4.14259	1.4157	2.20553	5.12733	-0.490102	4.17495	1.11471	2.53428	-3.13308
Skin	Regularized Random Forest	134	3.16531	4.83915	5.30956	4.4334	5.7066	4.01908	9.24702	10.4532	8.12108	10.2312	3.83589	8.13333	7.42282	5.24163	12.6021	8.2031	11.9701	12.2569	8.03277	13.7386	5.28357	-0.914763	5.09753	8.04232	6.16681	11.5015	1.86555	11.5064	37.7866	23.9841	39.8497	10.4889	11.126	5.44583	3.97781	12.3343	14.0634	14.0549	14.8212	5.89786	1.45608	4.93879	2.2982	21.8389	30.4398
Soil	Regularized Random Forest	134	-0.481846	84.2307	11.4668	17.881	4.57956	13.562	11.2742	8.89733	11.7435	8.12314	13.1599	8.19883	10.2886	2.13073	8.75795	6.82612	4.91552	13.5925	2.3653	10.3652	10.8464	-0.937841	1.41231	26.2079	25.7456	8.64702	12.843	32.4134	11.8377	6.13558	20.7193	4.40001	7.25523	21.6716	8.52228	6.40672	2.53867	6.08574	2.84458	24.2953	8.4398	17.4295	3.9379	6.95559	2.78152
Vagina	Regularized Random Forest	134	6.06865	17.9713	12.9797	-1.82639	3.18405	5.43387	6.63639	-2.14219	3.47542	0.440479	8.45429	7.50362	9.00209	9.35118	8.87541	9.13648	9.09749	23.0728	8.16172	9.96922	10.0105	0.798657	1.95862	3.16021	4.86475	8.65388	-2.83973	-1.57588	4.81366	8.44603	10.3425	11.5862	9.79459	5.38519	5.78548	15.931	1.29677	22.4794	4.6215	2.85996	-6.24559	-4.53002	-1.60964	3.26393	17.8793
Water	Regularized Random Forest	134	-1.79408	30.178	6.01286	8.25903	3.72791	8.23397	2.40771	4.38387	5.17452	7.02216	7.11634	10.6192	3.26807	10.4362	11.7831	8.9282	18.0398	10.2427	6.73864	9.34873	4.86443	0.028306	-2.46505	18.3627	15.7333	8.49446	4.86496	36.8871	23.6541	52.7085	21.9596	2.24775	4.1667	13.7883	4.99947	11.7306	3.59171	7.3547	5.99391	15.2841	8.0729	8.03735	4.97404	0.94499	0.22097
Pooled	Linear model	136	0.0212189	0.400954	0.078673	1.03863	-0.113411	-0.31823	-0.333703	-3.45114	-0.671506	3.46391	0.374505	-1.21467	0.666815	0.246317	0.188401	0.546454	-0.129319	-0.33686	0.192096	1.83893	-0.517638	-0.0231927	-0.0314371	-0.430655	-2.41793	-0.175107	-3.38351	0.078466	0.00645919	-0.144855	-0.0264786	-0.648895	-0.171876	-1.6144	0.616327	11.2087	-0.566365	-7.78428	2.17946	4.01037	1.62614	-0.965332	0.173798	-0.336418	-0.309624
Gut	Linear model	136	0.309569	0.548931	0.169385	3.62223	-1.00272	2.90984	0.956487	-12.6622	-1.3255	18.0894	0.527094	-6.3909	-0.623639	-0.200746	-1.01801	0.630153	-0.239914	-1.32852	-0.195959	7.09331	-3.31686	-0.0119895	-0.0251641	23.3303	-15.3317	0.518565	-1.06879	0.0494291	-0.158445	-0.472459	0.474965	0.130125	-0.165517	-0.747134	-0.30922	22.1935	-2.46471	-16.0111	8.01444	-12.571	0.448346	-0.869897	1.45854	-0.910682	-0.233197
Mouth	Linear model	136	-0.23423	0.658177	0.132366	-7.29086	-4.02559	1.96757	-0.207709	-4.85787	-1.67191	5.455	1.71621	-4.81267	0.410341	0.0750437	-0.0316217	0.825151	0.0452959	-0.750075	-0.193991	3.52117	-1.08251	0.000502312	0.02781	-4.5449	39.952	-0.614019	-5.90483	-0.022054	0.504154	0.304739	0.115839	0.185529	-0.067356	-3.1166	-0.0654784	12.3837	-3.07506	-7.39886	4.20849	-27.6165	3.69948	7.00683	3.8292	0.0143663	-0.183324
Skin	Linear model	136	0.816577	-2.12037	-0.287728	18.3045	0.979174	-5.48009	0.260309	22.0643	2.56808	-34.5015	1.71161	20.4173	-2.63482	-1.84082	-2.46975	0.344387	0.0917973	1.0899	0.692889	-14.2459	2.60663	0.0375423	0.125353	-64.22	571.082	1.014	6.38725	-2.52312	0.162804	-2.03949	-1.17903	0.614021	0.888598	-22.5245	1.06944	-147.936	-5.61436	120.291	-25.9832	-413.295	-1.43643	-21.1601	-2.06311	-2.47848	-1.30447
Skin	Linear model	136	0.0987283	-0.028806	0.0311048	1.16332	0.0117771	-0.641971	0.00461757	2.99104	-0.0165911	-2.6359	0.0974173	1.81431	0.286422	0.731797	0.662994	-0.219904	-0.0267674	0.38142	0.114632	-0.89063	-1.02927	0.0457794	-0.0268867	-3.72102	-29.5593	0.0667305	0.453502	0.314286	-0.356327	-0.248795	-0.146393	-0.230554	-0.125723	1.02262	0.0795714	3.47841	3.43928	-2.95654	-2.54015	30.6854	-0.289664	-0.618121	0.291948	-0.245812	-0.311982
Soil	Linear model	136	0.542176	1.45615	-0.369619	4.44203	-1.24412	5.96345	0.144143	13.4022	-0.327812	-17.4636	2.11324	3.60571	0.119266	-0.573944	-2.01659	-0.770068	-0.232845	-2.36637	0.495908	-7.72088	-3.12579	-0.0805189	12.1634	-8.44753	21.8242	-0.644948	-2.40065	0.143332	-2.11773	-2.14026	0.955267	1.00039	0.710623	-2.40344	-0.756584	-159.443	-18.8023	140.278	-11.9497	-11.959	1.49607	-1.18847	1.39047	-0.139644	0.603056
Vagina	Linear model	136	0.452776	0.925331	0.0513218	2.13496	0.408178	0.384276	-0.685937	-1.66184	-0.67289	1.94781	0.160232	-1.38052	0.519418	0.265137	-0.541711	0.322088	0.926214	0.109663	0.358316	0.192154	0.398887	0.0969713	-0.647959	-2.29349	43.6044	-0.492679	2.05299	-0.068386	-0.121162	0.378242	-0.467145	-1.08757	-0.634598	-1.1175	0.690506	-4.85263	-1.60863	4.76575	1.59405	-34.0051	-2.70479	-1.30114	-0.211688	-0.308043	0.0490728
Water	Linear model	136	0.373831	0.589569	0.311307	-3.12209	-2.76018	4.12084	0.131126	-57.0606	-4.94364	51.5144	1.46017	1.0331	-3.82075	1.01893	8.02535	-4.58564	-16.3706	0.724483	-0.0031375	-3.89055	9.8818	0.110317	-10.4799	0.674314	-45.2149	-0.271991	-4.67887	0.0742409	-0.705528	-0.934473	-0.305354	-2.29218	-1.22033	2.29615	-1.21517	-29.6145	-4.22894	28.2282	2.57742	41.0696	3.07779	2.45307	1.62035	-0.841518	0.0444913
Pooled	LASS-regularized linear model	136	0.00246058	0.289088	0.0643762	0	0	-0.00997854	-0.126018	-0.129016	-0.104575	0	-0.00246644	0	0.319464	0.294579	0.115785	0	-0.0773396	-0.203406	0.22486	0.476893	-0.323679	-0.027683	-0.0247385	0.0151699	0	-0.0811757	-1.26127	0.0426079	0.0193091	-0.189496	-0.0229496	-0.476128	0	-1.09481	0.203193	0.423253	0	0.108333	0	0.830662	0.625087	0.214445	0.0872774	-0.126135	-0.258966
Gut	LASS-regularized linear model	136	0.0984742	0.0639583	0	0	0	0	0	0	0	0	0.068909	0	0	0	-0.146455	0	0	0	0	0	0	0	0	0.187442	0	0.0177557	0	0	-0.0125818	0	0.0535309	0	0	0	0.0148071	0	0	0	0	0	0	0.092499	0	0	0
Mouth	LASS-regularized linear model	136	-0.149831	0.634681	0.136064	-0.719871	-1.12093	0	-0.139962	0	-1.09227	0	1.2172	-1.80617	0.337534	0.0802566	0	0.964803	0.0269504	-1.19283	-0.199015	2.91222	-0.657544	0.00979718	0.00197159	0	2.12589	-0.590334	-1.02307	-0.0179395	0.47339	0.316038	0.126866	-0.0331062	-0.0793794	-2.23223	0	0.988859	-1.25139	0.105951	1.2392	0	0.975478	0	0.795966	0.174366	-0.14219
Skin	LASS-regularized linear model	136	0	0	0	0	0	0	0	0	-0.135381	0	0	0	0	0	0	0	0	0	0	0	0	0	0	0	0	0	0	0	-0.186235	0	-0.280782	0	0	0	0	0	0	0	0	0	0	0	0	0	0
Skin	LASS-regularized linear model	136	0	0	0	0	0	0	0	0	0	0	0	0	0	0	0	0	0	0	0	0	0	0	0	0	0	0	0	0	0	0	-0.0993036	0	0	0	0	0	0	0	-0.0282493	0	-0.0321479	0	0	0	-0.113969
Soil	LASS-regularized linear model	136	0	1.05434	-0.0316989	0	0	0	0	0	0	0	0	0	0.0513236	0.182981	0	0	0	-0.883964	0	0	0	0	12.6185	0	0	0	0	0	-0.335928	-0.0718879	0.243918	0	0	-0.179457	0	0	0	0	0	0	0	0.102207	-0.141751	0	0
Vagina	LASS-regularized linear model	136	0	0.42089	0.0111407	0	0	0	0	0	-0.00704064	0	0	0	-0.0519241	0	0	0	0.00286541	-0.440958	0.0601395	0	0	0	0	1.07829	0	0	0	-0.174325	0	0	0	0	0	0	0	0	0	0.100539	0	0	0	0	0	0	-0.119587
Water	LASS-regularized linear model	136	0.0245385	0.695953	0.113404	0.665642	-0.275012	0.767991	0.217851	0	0	0.496274	0.283495	0	0.639151	0	3.73678	-3.30669	-9.93732	-0.673744	-0.0671806	0	1.5403	0.048063	0	-0.382664	-0.0055835	0.392107	-0.435627	0	-0.892913	-1.26217	0.0348457	-0.0754166	0	0	0	0	0	0.183536	1.95285	0	0	0	0	0	0.548263
Pooled	Regularized Random Forest	136	6.51309	62.9294	43.5508	28.4986	28.1645	24.7689	35.9366	29.1844	32.2507	26.6848	27.5928	26.5965	19.8993	18.8129	24.7194	24.2467	30.7788	24.2902	21.0109	39.2702	26.1657	-5.60858	13.5244	28.8961	25.0238	22.5139	24.8355	50.8158	51.1692	67.3583	58.793	18.0188	20.8968	25.2329	25.1501	18.6233	20.0776	17.3112	25.0123	25.7275	29.8954	26.1046	38.375	27.8678	65.7034
Gut	Regularized Random Forest	136	-2.7962	11.6015	1.661	7.59966	0.786658	10.5316	4.05577	2.21528	6.9943	4.33948	15.8256	10.7506	4.26513	6.02551	7.64258	-0.129171	12.5403	9.38825	6.66776	5.25369	-0.692648	-3.62842	-0.531123	16.3702	13.5016	19.08	11.8417	5.32951	3.57785	9.13663	18.4261	10.2902	10.3576	8.36702	8.808	13.7168	3.55544	14.171	4.64922	14.9895	11.2438	11.9752	1.12545	2.45407	5.65144
Mouth	Regularized Random Forest	136	14.3187	51.5125	39.7507	29.8302	25.2987	31.1534	11.3521	21.4634	24.9433	21.3439	20.9632	23.2608	11.7161	19.288	23.6561	23.7018	27.2276	28.123	16.9291	46.9437	24.1059	10.3311	8.08546	30.6291	25.0343	25.5171	20.5491	41.8142	46.3204	40.3882	33.2078	19.6523	14.5945	23.5408	20.9795	20.8119	20.8626	19.0394	22.5983	25.8185	19.3355	26.7214	21.4604	32.0374	65.7092
Skin	Regularized Random Forest	136	3.69279	9.62699	-0.678536	4.87823	13.0788	6.60753	3.74146	2.66774	6.15995	2.4072	9.42308	4.75573	4.72989	4.35907	1.33341	2.40938	0.322314	3.90916	-0.658684	-0.294702	4.64794	-0.136484	1.12243	7.3648	5.38524	-2.48998	-1.29523	8.66793	31.2974	11.4266	43.0651	-3.71802	-2.54913	10.4301	1.72637	-3.20943	-3.10992	-1.51682	0.258406	7.80687	-2.47647	2.6308	8.86396	1.18369	5.05845
Skin	Regularized Random Forest	136	0.153797	-3.77107	2.23102	7.24366	7.50349	10.6445	7.14898	5.48208	10.6447	8.96107	10.5289	12.9456	5.60076	5.39513	10.3122	9.78763	5.99496	7.43043	2.87896	13.902	8.12054	-0.853191	4.4825	5.38622	6.7432	14.1689	7.31509	16.6664	29.7303	17.2086	20.0255	8.18909	8.78723	3.23445	2.4991	14.141	11.4436	12.1946	17.549	7.07598	6.89517	5.77671	9.09101	15.5736	37.2449
Soil	Regularized Random Forest	136	1.21979	84.4691	11.7052	8.13156	1.37714	11.2168	2.08117	4.32258	7.65697	5.93064	3.68675	9.54744	4.56005	3.52939	12.1376	4.35809	11.7425	15.5997	3.36788	12.7263	10.6114	2.71182	-1.47545	18.8306	27.4943	6.78647	20.5574	18.6001	15.3725	5.28375	25.2463	-1.69927	9.49304	25.1687	12.5543	7.26659	-2.30122	8.81155	2.76448	21.7721	8.72417	15.6233	3.48816	8.98583	4.87727
Vagina	Regularized Random Forest	136	5.20261	14.4869	2.28226	7.31586	10.1803	6.58229	2.46377	8.28895	13.6938	7.66636	14.3387	8.0943	8.8056	8.45015	10.889	8.79856	11.5109	24.0047	27.1292	11.3181	9.95292	1.88003	4.31014	7.07723	6.04478	9.20731	5.57229	13.0826	4.5376	7.38048	11.3652	18.9519	15.1996	4.29666	6.69791	20.1137	11.2259	24.0095	11.6637	7.37407	1.00767	6.62336	10.9613	10.3629	45.9064
Water	Regularized Random Forest	136	1.67442	40.9603	0.380955	7.76754	1.85949	6.13721	12.2741	9.74397	9.01551	8.05495	7.05598	11.8946	7.26554	8.30185	8.78067	12.4059	10.9046	15.4976	4.47887	8.06207	10.5239	-1.63454	0.418568	14.2462	16.4819	3.40146	4.04545	37.2802	19.8476	34.67	23.81	2.4705	3.52562	16.0555	7.63076	6.67453	8.61228	5.97218	6.27611	14.9382	5.70442	7.09075	-0.275985	2.93989	2.3758
Pooled	Linear model	139	0.0242562	0.468069	0.0672066	1.07895	-0.0404476	0.65835	-0.159123	-1.93485	-0.468739	2.08003	0.347837	-1.73085	0.301166	0.464312	0.0772731	0.221582	0.0226165	-0.217471	0.217844	1.40402	-0.614272	-0.0313385	-0.0349251	-0.328163	0.437254	-0.0103737	-3.59148	0.132341	0.0599056	0.0123822	-0.00183783	-0.138002	0.0696955	-1.30854	0.341255	13.0743	-0.380533	-9.56963	2.01069	0.849498	2.01717	-0.694149	0.174108	-0.360166	-0.300516
Gut	Linear model	139	0.321382	1.03946	0.364736	-6.27714	-6.12971	6.56189	1.4003	-21.762	-2.47879	29.6396	0.840344	-10.5297	-0.696035	1.57776	-0.882852	-1.42414	-0.323849	-1.58733	0.499183	5.6333	-4.94806	-0.148829	0.0703736	11.3349	-25.0545	0.861505	-5.90149	0.222624	-0.263321	-0.707335	0.578837	2.41187	0.67926	-1.8586	-1.01036	23.558	1.14871	-16.7142	2.12518	10.9571	3.76067	8.66292	6.16416	-0.450657	0.684987
Mouth	Linear model	139	-0.291884	0.464098	0.0733072	-7.68678	-3.39487	2.622	-0.140679	-4.42096	-1.18063	5.14427	1.28849	-5.25083	0.345784	0.0209719	-0.0621365	0.968299	0.118675	-0.843339	-0.237866	3.28311	-1.00974	-0.0245052	-0.018341	-2.61087	10.0696	-0.545079	-5.88922	-0.295799	0.399838	-0.0659848	0.140261	-0.0547465	0.0243982	-2.94152	-0.423934	23.4636	-2.43619	-17.0959	5.75197	-3.07915	3.94318	7.66702	3.28395	0.125493	-0.397625
Skin	Linear model	139	-0.650647	-1.64839	-0.0221947	2.64096	-0.27	-5.45771	1.66015	27.8223	4.27083	-34.0122	-1.60449	16.6304	-4.33729	1.43675	0.864919	-2.31148	-1.08873	0.841574	0.167454	-10.3938	1.94246	0.0163467	0.872378	-18.4451	249.786	0.0887359	8.41033	-1.47072	0.0624668	-1.10889	-1.13213	-0.410363	-0.45427	-0.26929	-0.703893	-89.6276	-3.15762	72.702	-11.4107	-204.972	-2.73905	-3.36477	0.668778	0.99072	-0.118081
Skin	Linear model	139	0.0822578	-0.113155	0.0234536	0.301796	-0.0874189	1.40893	-0.492707	4.79335	0.0892506	-3.02335	0.126087	-0.0278831	1.65883	0.641263	0.781415	-0.0405317	0.268525	0.40226	0.202796	-0.538276	-2.93988	0.0521996	-0.0384137	5.04854	-24.1222	0.339974	0.611897	0.514533	-0.368124	-0.0555897	-0.342572	-0.335556	-0.143103	0.507213	0.0513061	8.43118	3.4509	-7.65843	-1.82387	17.0395	-0.806754	1.2202	0.579718	-0.555783	-0.539601
Soil	Linear model	139	1.27363	1.72284	0.00630198	-1.79669	-0.447463	-0.532077	0.796319	46.2904	2.45885	-48.6469	1.10095	3.00583	1.26362	-1.24062	-2.14713	0.939045	1.63632	-2.49412	-0.370293	-1.90488	-3.28293	-0.0458542	-3.59916	-3.83738	12.0201	-0.941433	3.36339	0.216926	-1.50213	-1.27905	0.272891	-0.262127	0.809653	-3.89554	0.40983	-60.5961	-8.94889	50.7266	-3.26842	-5.98652	-2.17961	2.48181	0.764456	0.991506	1.21336
Vagina	Linear model	139	-0.349526	1.77393	0.180431	2.20804	0.0797829	0.376448	-0.381654	-1.77655	-0.494323	2.57842	0.710168	-0.255841	0.486447	0.562445	0.066407	-0.303585	-0.489364	0.768565	-0.0637898	-2.26964	-0.801714	0.0167678	0.534941	-16.962	56.6167	0.165186	-1.63985	-0.252157	0.962362	0.232155	0.268312	-0.253341	-0.348687	-0.452835	0.178727	0.640556	2.959	0.87773	-2.04011	-29.5611	0.964358	-1.75453	0.199694	-0.867642	-0.612279
Water	Linear model	139	-0.196019	0.618751	0.240579	3.30122	2.42344	1.94019	-1.15851	-25.8895	-1.33335	23.5966	0.0905957	-10.3038	-2.05425	1.73284	8.83138	-4.2999	-19.0797	1.31053	-0.55687	6.85264	12.5674	-0.141086	5.2661	0.716127	-35.1417	-1.14217	-12.3117	-0.521358	-0.701238	-1.18945	-0.536585	-1.60453	-0.697016	0.617951	1.38464	70.0364	7.63393	-52.3179	6.8407	32.4868	5.06921	-4.5486	-3.75053	-2.5043	-0.39046
Pooled	LASS-regularized linear model	139	0.0112222	0.373281	0.0479925	0	0.0696947	0	0	0	-0.138973	-0.0303035	0.0595176	-0.144677	0.0860298	0.415849	0.0707887	-0.0715589	0.00123201	-0.0851762	0.195735	0.579372	-0.347307	-0.034997	-0.0276475	0	0.619473	-0.0519056	-1.56496	0.0985983	0.0778927	-0.041192	-0.00560994	-0.33051	0.0211647	-1.12796	0.201298	0.67951	-0.119129	0	-0.0552114	0.206711	0.832823	0.315146	0.0987984	-0.134089	-0.240038
Gut	LASS-regularized linear model	139	0.0712765	0.324515	0	0	0	0	0	0	0	0	0.0337429	0	0	0	-0.282734	-0.267327	0	0	0	0	0	0	0.00221185	0	0	0	0	0	0	0	0.0186609	0	0	0	0	0	0	0	0	0	0	0.103249	0	0	0
Mouth	LASS-regularized linear model	139	-0.252298	0.43933	0.0791331	-1.14081	-0.817088	1.053	-0.131817	0	-0.707611	0.168623	0.944409	-2.90907	0.36917	0	-0.0337698	1.16781	0.116052	-1.10214	-0.210769	2.60226	-0.721547	-0.0148434	-0.00803704	0	0.735018	-0.475079	-2.60522	-0.290487	0.394876	-0.0349373	0.149776	-0.161193	-0.00466531	-2.03097	-0.372079	1.14009	-2.43412	0	2.21322	0.934838	2.36687	0.729026	0.552948	0.216391	-0.34872
Skin	LASS-regularized linear model	139	0	0	0.0537819	0	0	0	0	0	0	0	-0.0239247	0	0	-0.109749	0	-0.00980702	0	0	0	0	0	0	0	0	0.48819	0	0	0	-0.327787	0	-0.49761	0	0	0	0	0	0	0	0	0	0.0267896	0	0	0	0
Skin	LASS-regularized linear model	139	0	0	0	0	0	0	0	0	-0.00894963	0	0	0	0	0	0	0	0	0	0	0	0	0	0	0	0	0	-0.00279388	0	-0.0271429	0	-0.173066	0	0	0	0	0	0	0	0	0	0	0	0	0	-0.108641
Soil	LASS-regularized linear model	139	0	0.655346	0	0	0	0	0	0	0	0	0	0	0	0	0	0	0	-1.2521	0	0	0	0.0198253	1.8966	0	0	0	0.173228	-0.156428	0	0	0.1643	0	0	0	0	0	0	0	0	0	0	0	0	0	0.0502527
Vagina	LASS-regularized linear model	139	0	0.827622	0.0990899	0	0	0	0	0	0	0	0	0	0	0	0	0	-0.0866392	-0.0527058	0.127132	0	0	0	0	0.211572	0	0.00190428	0	-0.0328945	0	0	0	0	0	0	0	0	0	0.371482	0	0	-0.0363617	0	0	0	-0.116327
Water	LASS-regularized linear model	139	0.0279584	0.89228	0.166046	0.383469	-0.811788	1.88764	0	0	0	0	0.824126	-1.24912	-0.172314	0	5.78315	-3.72566	-12.9814	0	0.111104	0	2.64958	-0.112644	0	-0.275836	0	0	-0.00085537	0	-1.04726	-1.1497	-0.346747	-1.34586	-0.525654	-0.42109	0.852597	0.0432225	2.66278	1.21983	0	0	-1.58912	0	0	-0.822432	0
Pooled	Regularized Random Forest	139	2.86344	64.3057	37.0322	26.5541	29.9723	29.4535	30.8731	29.865	26.2474	25.778	26.9259	28.5465	19.1588	17.5925	24.7749	23.9913	26.2689	24.1512	27.0372	28.4983	19.776	-9.28195	5.68477	29.5112	28.0425	25.1446	25.7975	46.5719	62.4784	58.4225	52.8779	17.5574	21.1123	29.8796	30.7179	24.6135	20.1398	21.3647	26.1617	27.5581	31.7456	23.2336	31.1671	35.2662	63.5196
Gut	Regularized Random Forest	139	-2.27348	14.5075	-1.54748	10.0214	1.06456	8.05139	5.45589	5.97092	4.04384	7.2611	8.78799	11.4869	6.06068	5.56061	8.72327	0.759239	2.68467	9.28473	-1.37054	5.12645	2.86684	-1.04226	-2.95346	13.7805	14.9028	13.8363	13.7827	3.89073	8.53687	3.99195	20.8881	11.6397	6.36552	11.4654	5.32558	10.6173	9.01267	11.774	11.9058	15.9256	13.3388	16.1579	5.96861	4.21996	1.42806
Mouth	Regularized Random Forest	139	12.4396	45.7347	42.7878	22.0825	22.1692	27.3569	15.4082	22.098	27.3161	20.7428	18.7741	22.1765	15.9087	21.8074	22.7079	21.729	26.5294	27.7061	18.1507	37.3809	23.0884	11.2012	10.9467	39.1251	28.1245	23.7025	20.2465	50.9105	43.5101	38.853	28.4163	23.4557	15.9486	26.147	23.3592	21.8647	26.4103	22.189	25.9693	28.6225	20.8813	21.252	21.9445	43.7484	74.3993
Skin	Regularized Random Forest	139	-3.52463	2.97874	-0.823481	4.68447	5.39623	6.31053	-0.16299	3.03266	9.64913	4.59052	9.27162	2.53924	2.12014	3.23962	11.0799	7.93374	9.50228	3.47899	6.18451	-0.553505	3.47627	-2.31062	0.506283	2.84023	3.43874	-1.61434	-3.5537	2.81819	16.4459	2.09441	26.4841	-3.08479	-1.90981	5.71104	7.00272	1.72382	1.2899	3.00641	0.109778	4.31778	-2.17615	3.4459	6.29751	2.25749	0.565156
Skin	Regularized Random Forest	139	3.96542	3.63375	3.25157	4.77614	4.80833	5.77007	9.49674	8.39037	6.29482	6.0993	6.59853	10.8689	5.55932	4.16534	7.01509	10.2207	11.8368	14.1577	6.37475	18.0569	8.58708	-3.65942	7.50052	6.35986	4.05329	10.8308	10.1983	17.6819	43.422	27.5573	40.4186	12.7489	12.7729	0.861833	7.4864	18.4106	12.8763	15.4123	16.0089	5.66241	6.48981	4.85863	3.8449	11.949	26.5324
Soil	Regularized Random Forest	139	-0.524272	77.9146	2.81615	6.29132	1.51067	15.2622	3.12884	11.5117	9.56701	10.5925	5.78624	18.9246	5.95291	9.43859	8.84297	11.7762	15.443	8.42067	7.30673	10.1303	12.8754	0.993464	-0.286668	19.2419	22.0132	4.6747	16.6094	31.9049	9.3253	5.28297	16.7626	0.379751	7.18008	22.1791	17.8814	2.84823	1.92819	1.74599	0.733141	20.7875	12.5322	8.4709	5.15118	14.3963	9.33984
Vagina	Regularized Random Forest	139	7.90779	9.81712	3.3292	6.49562	3.50589	4.31353	3.30607	3.54746	20.5241	2.78534	9.44237	4.54748	3.37436	3.81054	8.07259	7.61439	10.1673	22.1244	8.77597	4.45361	4.36726	-0.171726	8.37177	4.47096	-0.632484	11.56	-2.15904	-3.4149	-2.595	0.220861	3.38835	16.3435	16.5458	-0.0781099	6.01888	18.5255	6.66937	20.0207	8.12377	-0.678841	-1.51536	3.33498	3.81249	6.16584	26.2437
Water	Regularized Random Forest	139	0.508857	32.7012	3.70852	7.34785	4.62078	10.0003	3.1785	7.07166	7.12518	7.01136	4.55674	7.4967	6.132	6.3687	11.913	9.8449	14.2509	10.803	8.07042	7.1499	11.8887	0.00192232	-2.91901	14.2841	12.8707	6.33537	6.30057	42.0579	29.164	43.9673	32.9219	3.81605	6.57884	11.7701	4.01007	7.41808	2.35372	8.32375	0.6606	13.8574	5.97227	7.80555	0.20091	4.37575	1.97322
Pooled	Linear model	13	1.93237e-05	0.475299	0.0870769	0.109434	-0.428423	-0.187348	-0.170065	-2.80844	-0.71938	2.63181	0.604146	-1.12769	0.239523	0.399276	0.142184	0.36941	-0.0678266	-0.425483	0.147987	1.9035	-0.391868	-0.0445203	-0.00451454	0.578876	0.587811	-0.159773	-2.82101	0.114093	0.0785562	-0.00226903	0.00262712	-0.549078	-0.11824	-1.57598	0.520403	14.9771	-0.141969	-11.185	2.42043	-0.0931936	1.37218	-0.142596	0.465199	-0.320349	-0.334771
Gut	Linear model	13	0.490458	0.445695	-0.00985145	-0.928639	0.279291	-0.678675	0.526465	-6.81448	-0.138411	11.2249	-0.696684	-4.05821	-0.91707	1.91769	0.14694	-2.19485	-1.31528	-2.18081	-0.428604	8.27024	-0.557433	-0.040747	-0.174436	20.8624	-40.7022	1.25385	-1.09809	0.429231	-0.283642	-0.589308	0.54257	1.22268	0.931494	-0.54462	0.291322	33.2615	3.29927	-29.4869	1.82003	14.3466	-0.521676	2.18422	-0.043563	0.278017	0.213527
Mouth	Linear model	13	-0.219744	0.601222	0.0973083	-8.08315	-4.6382	2.05932	-0.304003	-2.37709	-1.5037	2.46334	1.95927	-3.83819	0.348929	0.246864	-0.0239384	0.71132	0.0988955	-0.917287	-0.20591	2.44117	-1.26865	0.0107524	-0.032507	-4.38095	19.9289	-0.406315	-6.06528	-0.0234708	0.441264	0.296503	0.0772093	0.306329	-0.00795515	-1.88072	0.0279456	13.3518	-3.60666	-8.49201	5.00252	-11.1951	3.53587	7.88583	4.48404	-0.0428517	-0.315196
Skin	Linear model	13	0.431486	0.0175145	0.0208245	-1.41295	-0.950881	-7.06616	-0.071286	7.82115	1.23765	-9.43981	-0.633594	1.73947	-2.42732	-1.10494	-2.43811	-3.48308	1.54649	1.19813	1.3498	5.1422	8.29423	-0.0490889	0.564789	-12.0472	345.913	-0.975556	4.24836	-0.408947	-0.199938	-0.0964641	-0.633462	1.59666	0.852964	-11.9705	0.756309	-57.3281	-4.1611	46.597	-9.58527	-285.371	-1.24812	-1.94263	0.0483872	2.39912	0.624958
Skin	Linear model	13	0.14631	0.0783016	0.0249892	-0.223056	-0.0693258	1.52347	-0.316074	2.82587	0.0189189	-2.38077	0.198539	0.591919	1.15525	0.402061	0.272588	0.0789792	0.31369	0.435567	0.283761	-1.80629	-2.1432	0.0540397	-0.0254674	-0.209905	-36.4345	-0.148286	-1.09962	0.180235	-0.186001	-0.0924315	-0.100268	-0.28126	-0.122341	0.254979	-0.115854	4.47021	2.07949	-3.63936	-1.22427	34.3802	0.454036	1.30031	0.392488	-0.530236	-0.666753
Soil	Linear model	13	4.00397	1.6987	-0.553703	-15.1645	-5.85666	9.03941	1.36755	7.85713	-2.96021	-11.8807	3.83303	-0.657945	-1.01182	4.85075	5.9677	-1.30941	-5.066	-1.68216	0.104862	-6.67376	-4.74804	0.0728574	-26.1641	-6.74276	3.98419	0.241296	1.7234	0.31928	-2.00866	-2.30938	0.89278	-3.09693	-1.35635	-2.48552	-2.53852	-59.5593	-7.06982	52.4926	2.59052	3.99577	-1.10546	16.9549	5.98929	-4.05411	-0.26249
Vagina	Linear model	13	-0.0135306	1.94517	0.2278	5.35245	1.50299	-1.86303	-0.549822	2.02086	0.189114	-2.09757	0.124952	1.77215	0.724011	0.290595	0.267111	0.171561	-0.400285	0.0406897	0.232105	-0.831478	-0.180493	0.0336962	0.0606557	0.511109	47.595	-0.0682782	-0.845094	-0.296863	0.247382	0.456193	-0.26967	-0.668967	-0.583599	-0.441346	0.999241	17.405	4.72012	-12.6826	-0.68777	-42.3302	-0.303217	-5.20783	-1.23522	-0.894261	-0.360994
Water	Linear model	13	0.55281	0.845746	-0.00462871	3.66535	-1.20967	0.810066	2.02305	-29.5698	-3.84494	24.4594	2.50873	2.08841	-6.84236	2.93943	5.87526	-3.85875	-11.4217	1.80437	-0.413466	-3.09487	9.47647	0.0647626	-13.1039	0.801139	-26.7783	-0.498082	-2.30963	0.118869	-0.655423	-1.04059	-0.755881	-1.91685	-0.92459	-0.425414	-0.724079	-47.118	-1.45916	43.7888	-3.37858	25.4525	3.02827	-4.08806	0.215054	-1.5774	0.561391
Pooled	LASS-regularized linear model	13	-0.0176963	0.384313	0.0718924	0	0	0	-0.0381496	-0.17384	-0.103986	0	0.0625777	0	0.114284	0.400146	0.0816666	-0.0199272	-0.0306415	-0.248223	0.206228	0.633552	-0.346048	-0.0450007	0	0.401367	0.278158	-0.121421	-1.2823	0.0862383	0.0901688	-0.0516933	0	-0.442708	-0.0139145	-1.25842	0.206357	0.626525	-0.0126306	0	-0.0894575	0.202389	0.652929	0.193217	0.111485	-0.120595	-0.285811
Gut	LASS-regularized linear model	13	0.00839027	0.356259	0	0	0	0	0	0	0	0	0.108705	0	0	0	-0.00313743	0	0	0	0	0	0	0	0	0	0	0	0	0	0	0	0	0	0	0	0	0	0	0	0	0	0	0.141716	0	0	0
Mouth	LASS-regularized linear model	13	-0.18434	0.572556	0.0937774	-1.07203	-1.9971	0.769642	-0.265875	0	-1.15753	0	1.53732	-2.48888	0.401541	0.193269	0	1.03943	0.0834643	-1.11486	-0.209275	2.43111	-1.0301	0.0186108	-0.036175	-0.967427	1.80157	-0.351782	-3.16673	-0.0434143	0.407387	0.273467	0.104509	0.220673	-0.0363694	-1.11292	0.0507782	1.69026	-2.82555	0.15322	2.60673	0.00118609	2.19668	0.609883	1.73381	0.0500004	-0.222738
Skin	LASS-regularized linear model	13	0	0	0	0	-0.0171346	0	0	0	-0.148074	0	0	0	0	0	0	0	0	0	0	0	0	0	0	0	0	0	0	0	-0.138649	0	-0.0747807	0	0	0	0	0	0	0	0	0	0	0	0	0	0
Skin	LASS-regularized linear model	13	0.0821162	0	0	0	0	0	0	0	-0.0075199	0	0	0.0163194	0.146935	0	0	-0.0230594	0	0	0	0	0	0	0	0	0	-0.180039	-0.0694165	0	-0.0919355	-0.129369	0	-0.141858	0	0	0	0	0	0	0	0.032186	0	0	0	0	-0.289618
Soil	LASS-regularized linear model	13	0.655157	0.883102	-0.0293985	0	0	0	0	0	0	0	0	0	0	0.600487	0	0	0	-2.6246	-0.60358	0	0	0.114631	0	0	0	0	0.00382861	0	-0.141882	0	0.205021	0	0	-0.0647069	0	0	0.322757	0	0	0	0	0	-0.207204	-0.260436	0.303652
Vagina	LASS-regularized linear model	13	0	0.879677	0.0913143	0	0	0	0	0	0	0	0	0	0	0	0	0	0	-0.184941	0.0401738	0	0	0	0	0	0	0	0	-0.109637	0	0	0	0	0	0	0	0	0	0.332593	0	0	0	0	0	0	0
Water	LASS-regularized linear model	13	0.00419032	0.804844	-0.0485772	1.04684	-0.0934934	0	0.597271	0	0	1.92829	0	0.174744	0	0	0	-1.62753	-2.00455	0	0	0.210935	0	0.0614719	0	0	-0.283276	0	0	0	-0.867181	-1.30233	-0.576556	0	0.27382	0	0.227316	0	0.979043	0	0	0	0	0	0	0	0.0969264
Pooled	Regularized Random Forest	13	8.51402	65.0542	39.9386	25.3958	26.9423	23.898	26.7089	26.6364	21.9602	22.5757	22.9759	25.5573	17.9535	20.0341	21.6188	27.8824	23.836	27.6902	22.6712	29.9939	23.1023	10.2405	4.32326	17.4381	20.5197	19.9218	20.4804	44.0643	52.9465	59.4544	53.6015	20.1264	25.4292	17.9593	21.583	17.6767	19.2842	24.6287	23.3316	17.585	31.9546	22.3498	34.8121	29.7082	46.0901
Gut	Regularized Random Forest	13	-2.64156	17.6859	6.5103	7.66291	1.77182	6.97824	2.98231	3.58246	14.2399	3.5868	22.4456	6.70911	4.40696	8.05153	9.25591	5.63128	7.54247	13.7464	5.20184	4.01621	3.15824	0.461254	-2.26814	22.4849	21.0918	11.6743	11.0441	4.44845	5.01829	5.29431	17.6993	7.72176	5.12808	15.5597	9.58386	10.3596	11.6425	7.96409	7.58995	20.6627	8.43733	12.3111	3.65851	5.7981	4.14268
Mouth	Regularized Random Forest	13	12.3329	45.0115	43.1976	21.3473	23.2424	24.9975	16.5088	17.2397	20.7061	16.0784	23.9268	17.5433	19.2972	18.2243	19.2913	22.8534	22.8722	23.4107	15.2361	33.3096	22.9632	7.46109	10.6273	28.7212	24.4524	28.2164	19.277	48.9761	44.2205	45.78	34.0108	19.0481	16.9095	21.9773	18.0356	23.4406	20.7989	22.3096	20.0861	25.2109	15.7761	20.7549	20.9592	37.6796	65.6973
Skin	Regularized Random Forest	13	1.49306	-0.840219	-1.39615	5.67814	10.9635	7.59474	4.9525	4.21543	6.74169	2.27517	9.82153	11.3481	0.749132	6.24465	-1.36978	2.28753	1.99929	1.72708	1.16438	-0.505161	6.67961	-0.567495	0.826858	5.86809	3.55828	0.227312	2.77659	6.5044	23.5917	11.6735	21.0185	-0.933926	-4.1789	6.86788	4.04412	-2.24353	1.55528	-0.25216	0.459777	6.45852	0.339929	3.97393	10.8496	4.29579	5.11729
Skin	Regularized Random Forest	13	3.25745	7.15163	6.39228	2.58229	10.1425	0.741557	9.20712	5.81804	0.239007	6.35018	2.61093	7.96586	5.79917	4.60525	10.7222	7.35643	9.25931	8.53147	0.192033	12.508	7.73305	-0.329135	2.79577	7.71914	5.69634	6.54235	3.72326	15.4063	30.9183	25.616	12.3214	6.84505	9.17111	8.3274	-1.93158	9.75392	8.18817	10.7308	10.7646	8.91107	-4.70118	1.50785	5.75148	24.9787	35.3044
Soil	Regularized Random Forest	13	0.888515	81.4312	12.51	13.8751	4.41851	13.0009	5.08987	11.6124	9.3611	10.0102	8.19464	19.3427	12.4012	10.9374	11.6767	12.2941	21.069	10.3744	6.97485	7.37518	11.3919	1.05864	0.640346	14.9723	27.0279	4.03981	9.80506	21.4619	6.53723	6.96374	16.4205	0.444661	2.33849	24.7948	8.11893	0.636872	0.724028	-0.298295	2.65576	23.0119	9.18516	9.1318	9.78671	15.0742	11.9491
Vagina	Regularized Random Forest	13	4.3136	12.6518	12.083	0.749461	-6.04204	7.8138	8.55061	5.72917	-1.19897	5.18416	1.04001	7.30033	4.12371	8.36672	6.98398	9.05433	10.3955	20.3925	8.86544	12.7806	13.1338	-1.36246	3.27629	3.48237	2.23585	13.3865	0.874008	2.63791	3.59319	3.29905	3.28538	13.4639	8.84455	-1.18162	3.74964	20.1947	-0.261827	26.3872	8.23253	2.75155	-2.30095	2.83946	-4.23113	8.9391	13.0703
Water	Regularized Random Forest	13	1.62887	40.3911	-0.589052	1.74775	0.681351	12.7021	5.08073	9.22505	5.68769	8.91305	5.18947	11.4023	6.49044	7.0519	6.27441	9.73594	8.68667	8.07175	4.23408	11.2275	11.3655	1.35742	2.13535	17.2505	14.0765	3.44232	5.9594	40.6774	31.1409	46.1914	30.6196	5.8167	6.3819	11.1986	8.48961	4.34692	0.231234	5.36658	1.14329	14.2194	7.11479	2.42389	-0.38582	1.66317	4.25011
Pooled	Linear model	141	0.0389379	0.434505	0.0476965	-0.566946	-0.509609	-0.324985	-0.204236	-1.91119	-0.359732	1.89581	0.141972	-1.34195	0.0830743	0.715046	0.12688	-0.111131	0.0478826	-0.353945	0.287242	1.83718	0.150917	-0.0278555	-0.00372174	-0.0999407	-1.2837	-0.575377	-3.39152	-0.00161492	0.136604	-0.0241135	0.0264647	-0.588562	0.10403	-1.42148	0.596439	9.95273	-1.32691	-6.86708	2.60609	2.39379	1.45794	0.804217	0.703392	-0.0698442	-0.17989
Gut	Linear model	141	0.0835602	0.714058	0.0601894	-15.9723	-6.37712	1.51868	0.34402	-11.5033	-2.7389	8.08721	1.76295	10.4677	-1.46129	0.463103	-0.676485	-2.4213	-0.646368	-1.33851	-0.378335	-4.14265	-0.472744	-0.0281301	-0.073242	12.0454	-5.78411	1.37919	6.48329	0.170055	-0.403244	-0.918975	0.482168	2.15401	0.887805	-1.9333	-0.764676	133.674	16.5915	-110.927	10.4448	-7.20438	-4.78541	16.1741	6.78135	-0.0290996	1.57342
Mouth	Linear model	141	-0.321617	0.480954	0.0551162	-6.05121	-3.60639	2.33598	-0.44418	-4.1331	-1.70398	4.92613	1.77188	-4.87976	0.832448	-0.203921	-0.125371	1.03424	0.0948156	-0.83332	-0.255482	2.78005	-1.30242	0.0158431	-0.0312911	-5.12782	39.4202	-0.468562	-3.95606	-0.259223	0.632488	0.0726842	0.137138	0.125103	0.0540735	-2.35822	-0.189131	5.71903	-3.78217	-2.89906	4.2177	-27.481	2.5154	5.9474	3.49819	-0.116632	-0.334344
Skin	Linear model	141	-1.22903	-0.433121	0.241011	1.17538	-1.75574	-1.39135	1.6694	-23.1565	0.315548	20.0893	-0.0315481	0.200901	-5.51048	1.0105	1.4599	-4.07137	-1.95026	0.149399	0.384506	1.79307	6.06442	-0.0202673	1.77315	-25.0964	112.994	-0.25528	-8.16409	-0.557717	-0.684032	-0.588672	-0.517297	-2.64936	-1.42948	-6.34128	-0.67614	-41.5492	-12.4938	37.9457	3.42901	-64.3126	6.77983	-3.14347	0.581799	-0.501712	-0.487999
Skin	Linear model	141	0.057577	0.149193	0.0328631	-0.635099	-0.294359	0.117507	-0.284903	4.63459	0.223963	-4.43164	0.326845	0.712514	0.699922	0.166556	0.183588	0.0229318	0.403786	-0.159783	0.0421174	-0.417695	-1.03093	0.0294992	0.0424648	-2.80651	-24.1382	0.443193	0.247176	0.425945	-0.260697	0.183122	-0.30856	-0.313877	-0.143628	0.750056	0.226509	11.173	3.15982	-10.2369	-0.945341	24.8563	-0.603382	1.13825	0.530552	-0.759305	-0.692568
Soil	Linear model	141	-6.40885	1.70393	0.0157758	-9.9535	1.77637	-5.60928	0.337634	25.8913	3.33394	-33.0142	-0.406989	12.4433	-2.66174	1.91304	4.6067	-3.48842	-9.54013	0.475766	-1.83057	-7.58858	4.30482	0.168254	90.1666	-6.02093	3.3509	-0.0937091	23.568	-0.152607	-2.01481	-2.51812	0.207646	-4.92436	-0.971233	-2.93435	-0.111915	-75.5489	-6.0118	56.1955	-0.709852	4.14998	-13.7819	8.28727	-1.28517	-1.11562	0.0247888
Vagina	Linear model	141	0.131423	2.25649	0.231724	5.60684	2.02107	1.11819	-0.924205	-1.96981	-0.635099	2.82037	0.58446	-2.16424	1.51233	0.404919	0.28214	1.08084	-0.251165	0.722413	0.102497	-0.980424	-1.04733	-0.0138043	-0.169493	-22.744	18.2486	0.0857541	-3.73903	0.308423	-0.0650955	0.283829	0.243359	-0.366436	-0.285765	-5.21161	0.982974	-21.291	-3.0286	20.0089	-1.00873	21.2108	0.906269	-4.55851	-1.62868	-0.794103	-0.676459
Water	Linear model	141	0.278854	1.44271	0.109049	5.642	0.230311	2.5222	-0.455313	-25.0661	-1.90935	24.9744	0.0595661	-1.4609	-1.16449	1.87009	6.56401	-3.94556	-13.31	1.60141	0.317965	-0.883962	3.07976	0.0221594	-6.42317	5.19489	15.6978	-0.58524	-1.37397	1.10603	-0.826037	0.0889312	-0.968098	-1.46128	-0.582796	-0.821773	1.03735	-32.8503	-1.70468	31.2301	-2.62455	-20.7387	-0.170822	-4.311	-0.553176	-0.322906	0.480341
Pooled	LASS-regularized linear model	141	0.0211576	0.343932	0.0334229	0	0	-0.357904	-0.00788986	0	-0.0820696	0	-0.0761477	0	0.0160784	0.525167	0.0502794	-0.320167	0.0695274	-0.206285	0.274948	0.664849	0	-0.0225941	0	0	0	-0.338987	-1.24292	-0.00305609	0.141072	-0.0483742	0.00906986	-0.544669	0.111481	-1.04392	0.276408	0.508249	-0.0539977	0	0	0.792592	0.482723	0.31935	0.195913	-0.0360667	-0.194247
Gut	LASS-regularized linear model	141	0	0.376305	0	0	0	0	0	0	0	0	0	0	0	0	0	-0.00712322	0	0	0	0	0	-0.0272969	0	0.0340507	0	0.00160242	0.203638	0	0	-0.102927	0	0	0	0	0	0	0	0	0	0	0	0	0	0	0
Mouth	LASS-regularized linear model	141	-0.257476	0.428124	0.0442539	-0.364818	-1.10208	1.10423	-0.369732	-0.0829446	-1.28897	0	1.48373	-1.70234	0.689428	-0.0827924	-0.100622	1.22963	0.10395	-1.18979	-0.274256	1.51772	-1.17182	0.0201938	-0.0467072	-0.559962	2.14614	-0.430807	-0.783761	-0.304156	0.614876	0.0211084	0.16148	-0.108107	0	-1.7155	-0.200809	0.599458	-2.31913	0.205411	2.73221	6.69994e-06	0.902898	0	0.875775	-0.0197891	-0.290309
Skin	LASS-regularized linear model	141	0.00284539	-0.055271	0.0862169	0	-0.0128023	0	0	0	-0.208748	0	0	0	0	0	0	0	0	0	0.0275478	0	0	0	0	0	0.871774	0	0	0	-0.381823	0	-0.451893	0	0	0	0	-7.26106e-05	0	-0.0863304	0	0	0.200283	0.104571	0	0	0
Skin	LASS-regularized linear model	141	0.0882779	0.0183323	0.00730251	0.203077	0	0	-0.0230738	0	0.0434365	0	0.0880663	0	0	0.385114	9.60798e-05	-0.315237	0.216071	-0.555796	0.0317382	0.481974	-0.0542534	0.0173999	0.00338059	0	0	0	-0.1865	0.0356419	-0.0117007	0.147692	-0.249692	-0.152739	0	0.111754	0	0	0	-0.187516	0	0.00652119	0	0	0.109574	-0.451634	-0.466373
Soil	LASS-regularized linear model	141	-0.759905	1.26613	-0.0896955	0	0	0.868744	0.0421349	0	0.0382288	0	0.286674	0	0.253065	0	0.969598	-0.822312	-4.2785	-2.88572	-0.891296	0	0	0	19.4741	0	0.0555015	0	0.0451732	0.542743	-1.44696	-1.47587	0.349299	-0.494168	0.273949	-1.62003	0	0	1.29817	0	0.159249	0.764013	0	0.124816	-0.572363	0	0.618467
Vagina	LASS-regularized linear model	141	0	0.416868	0	0	0	0	0	0	0	0	0	0	0	0	0	0	0	0	0	0	0	0	0	0	0	0	0	0	0	0	0	0	0	0	0	0	0	0.366017	0	0	0	0	0	0	-0.00879824
Water	LASS-regularized linear model	141	0.00508176	1.20106	-0.000609418	0.779399	-0.356181	0.560393	0.702292	0	-0.0513479	1.91995	0	0	0	0	0.639074	-2.48018	-4.49289	0	0	0	0	0	0	0	-0.000461823	0	0	0.0526587	-0.772018	-0.965017	-0.835645	0	0.0921392	-0.757398	0.216613	0	1.30618	0.846086	0.618389	-0.000377908	0	0	0	-0.0635385	0.155487
Pooled	Regularized Random Forest	141	1.18744	62.4328	52.7561	31.7083	31.0117	21.7123	32.9068	29.7464	20.9161	26.0442	21.0478	20.7808	15.1226	20.3513	28.3309	23.7011	22.9414	22.8167	29.6226	34.0321	23.3115	-0.119743	4.85815	22.5221	22.5989	21.4102	21.7559	46.2109	45.9119	63.7188	57.5848	25.754	20.7469	22.9596	30.8836	22.3226	17.4861	25.2117	20.9445	21.7774	30.5567	27.0904	33.8563	35.6458	49.2221
Gut	Regularized Random Forest	141	-1.05961	19.54	-1.60992	5.6179	-0.537884	0.752422	0.417009	4.07149	-1.41745	4.00786	2.31872	3.9953	0.738257	0.735928	10.6319	3.7636	3.3216	6.19401	-2.91945	7.65178	2.62603	4.75052	-3.67736	34.2437	27.171	6.76402	15.8641	0.225585	1.12065	2.22694	10.6083	5.30559	9.79332	20.7348	3.71104	7.29955	4.57726	6.78816	5.62265	25.3999	11.1525	9.38394	4.54634	3.55489	0.669486
Mouth	Regularized Random Forest	141	12.1278	49.8904	43.047	20.4552	19.9506	23.1214	15.9932	16.3353	29.4455	16.3281	23.9479	20.2016	19.6988	21.2666	23.4038	21.3038	24.4731	24.911	15.1185	34.3937	18.5252	3.63521	7.00595	39.905	30.5971	29.2087	21.6578	55.576	61.0854	41.9922	39.7786	21.6915	19.2825	30.3209	23.2196	18.9084	21.454	19.6785	20.4078	32.0749	20.1893	19.4292	19.7738	27.2503	65.8581
Skin	Regularized Random Forest	141	0.801363	2.19059	4.12918	8.1493	12.2229	7.42501	2.06903	-0.242563	4.79575	0.343734	3.1746	2.66804	0.00341457	-3.30065	0.875408	2.26168	2.30798	7.81404	-5.10422	1.21093	1.90552	-1.373	-3.19614	5.50878	5.49727	2.13434	1.60686	5.82857	17.3333	3.6538	28.638	3.33268	5.77044	8.40689	5.76287	0.158374	1.17376	2.47578	4.68095	7.68594	2.01547	11.4092	13.0751	1.34952	5.31376
Skin	Regularized Random Forest	141	1.79442	2.07637	6.0053	9.47065	7.65078	2.72408	5.45681	5.85426	15.8449	5.49238	6.5205	6.40842	6.50759	8.45486	16.1879	7.11053	10.9967	10.9018	4.8006	15.6993	9.70079	-1.69861	2.97839	6.81352	4.84343	10.1394	7.55438	14.8118	32.5618	27.7844	38.8617	10.1321	11.4095	6.39854	0.590233	15.1314	12.2564	13.3811	11.121	5.50924	2.95838	8.13451	7.796	10.1954	10.6437
Soil	Regularized Random Forest	141	-0.09106	84.3429	7.18156	6.50745	5.53018	16.4728	4.36935	5.64878	7.18492	5.59601	6.16569	11.8807	6.74441	6.08391	11.0627	7.50922	21.249	21.2119	10.1189	15.3605	11.4763	-1.31743	1.40992	20.3036	24.1599	8.41144	15.5455	35.0418	7.20954	9.84391	25.0152	1.51834	2.97048	21.6974	20.3314	6.05032	1.67489	4.31227	5.33689	18.7174	13.4886	8.93562	8.85355	8.40182	9.41985
Vagina	Regularized Random Forest	141	3.212	14.2816	6.77092	-3.53439	0.780939	5.47102	4.79297	-3.00575	6.24192	-2.6475	5.68358	5.92884	3.04038	1.92197	1.86041	6.11207	4.06608	14.8966	5.85914	7.0429	4.32538	-4.31259	0.465943	3.68352	5.08348	9.05746	-0.172194	5.55791	0.831651	4.92976	4.55104	16.1778	9.65618	5.2408	1.29447	24.7001	4.03281	24.0554	5.8537	4.31253	-7.20647	-2.3636	0.539665	-0.155948	25.343
Water	Regularized Random Forest	141	0.733115	33.143	2.82514	4.44301	5.37261	7.12183	13.6958	4.18473	9.174	5.52783	6.5321	7.38682	1.51324	4.56437	8.97406	10.2459	11.65	8.77605	6.1436	11.004	7.25531	1.69327	0.262372	16.6881	13.7394	6.50214	7.72748	40.1455	23.1422	51.5583	24.6661	1.29823	7.96771	11.2093	7.43785	4.35415	1.93947	4.35449	1.36428	15.0697	9.6055	5.64992	2.55421	1.93732	-1.19891
Pooled	Linear model	143	0.0746313	0.367917	0.0787628	0.719106	0.123225	-0.293815	-0.383161	-2.34236	-0.160337	2.40897	0.0200894	-1.59757	0.484837	0.107924	-0.0202905	0.383871	0.011981	-0.459477	0.130266	2.24656	-0.0386606	-0.0311307	-0.0329719	-0.0105755	-1.24133	-0.158456	-3.33871	0.0767101	-0.065646	-0.132748	-0.0127747	-0.321055	0.0476057	-1.34216	0.589611	12.4916	-0.52648	-9.19048	2.13046	2.25996	1.57878	-0.571605	0.00501688	-0.478171	-0.382848
Gut	Linear model	143	-0.135671	0.615064	-0.114062	0.3821	0.512111	3.38875	-0.0662711	-8.07549	-0.69561	10.4474	-0.676766	-1.2112	-0.0449592	0.385287	-0.278151	0.261629	0.525357	-3.03525	0.146026	5.27472	-0.208068	-0.0688559	0.119342	38.9776	-41.584	1.30533	5.38586	0.717614	-0.082743	0.0895525	0.598305	-1.29694	-0.215483	-0.17088	-0.201471	139.747	11.9604	-114.971	19.2903	-6.27307	-4.40664	2.57418	0.0329908	-0.674618	-0.0690499
Mouth	Linear model	143	-0.313855	0.529231	0.0893503	-6.29766	-3.46255	2.26857	-0.420446	-6.66729	-1.53482	7.73712	1.27927	-5.31779	0.724126	-0.073841	-0.00763696	0.774462	0.0180882	-0.770862	-0.227299	3.18204	-0.914276	0.0148583	0.0427617	-6.63812	38.3814	-0.544897	-4.93606	-0.0963282	0.445011	0.229684	0.0843902	0.319571	0.0340046	-2.89705	-0.169228	15.9353	-2.48165	-10.8732	4.24886	-23.717	3.17714	6.1265	3.25696	0.186765	-0.139135
Skin	Linear model	143	-0.0920213	-1.40304	0.0777143	-0.0430403	0.382345	-0.820827	1.05786	11.4854	2.91817	-16.5912	-3.26678	11.3919	-2.37593	0.606184	1.28703	-1.63996	-1.65122	2.13048	1.44676	-10.8204	1.03202	0.220514	0.671464	-18.0488	0.0900941	-0.297973	0.588021	-0.847639	-0.308364	-1.35265	-1.01979	-2.29879	-1.33966	3.92042	-0.370356	17.7729	8.08636	-12.4731	-0.543436	17.1976	0.192648	1.39392	1.08364	0.719745	1.3062
Skin	Linear model	143	0.105441	0.0548196	0.0626095	1.20251	-0.469016	1.0154	-0.193388	3.59814	-0.15727	-3.74079	0.690257	1.30787	0.834762	0.828823	1.15795	0.346077	-0.273752	1.08401	0.24139	-2.95213	-2.08347	0.0137648	-0.00495134	-4.37814	-36.9366	-0.0613208	-3.05598	0.464105	-0.286293	0.0620155	-0.419141	-0.130777	-0.133992	0.803237	0.0179518	6.90566	2.1343	-4.39141	-0.883789	38.8174	1.82625	-0.364768	0.663865	-0.827086	-0.575153
Soil	Linear model	143	-0.189179	1.66559	0.012563	-4.13978	1.14152	-6.15172	0.873522	42.5272	3.96768	-47.3768	0.448837	5.28733	-2.09834	2.04946	3.21351	-1.77096	-4.11641	-2.74206	-0.320587	1.366	2.58483	0.091785	12.4015	-3.01149	14.6141	-0.39904	13.2064	0.853209	-0.950543	-0.128289	0.447298	-4.25767	-0.894063	-3.15593	0.539548	-107.879	-7.7338	87.948	-9.83267	-9.86218	-7.49026	1.29674	-1.49007	-0.448095	-0.779085
Vagina	Linear model	143	-0.0127649	1.40113	0.064529	7.50291	2.74538	-1.06779	-0.546187	0.929612	-0.813567	-1.04495	0.6935	0.984464	1.18402	-0.00953813	0.102261	1.98514	0.0928149	-0.292252	0.165049	-0.892032	-0.600231	0.158107	0.0703738	8.55312	116.965	-0.557028	0.412077	-0.211163	0.660336	0.83356	-0.360368	-1.59374	-0.851543	-5.34806	0.5871	-3.66433	2.00149	5.05499	-1.67082	-102.766	-0.777445	-7.22096	-2.16927	-0.426788	-0.458234
Water	Linear model	143	0.10891	0.859456	-0.0131608	2.08642	-0.264898	4.25985	0.443407	-32.1948	-2.07903	30.353	0.197586	-3.59549	-4.20565	4.22898	8.73734	-5.78139	-16.1367	2.57145	0.0686012	-1.19476	7.75767	-0.0359697	-2.51359	-1.23599	-42.5247	0.385996	-12.7481	-0.0606482	-0.549679	-1.2489	-0.275228	-0.445682	-0.331596	1.21847	-0.700973	-45.5614	1.78764	42.9847	-9.43555	41.4063	7.73617	-1.4483	-0.51326	-0.994512	0.702766
Pooled	LASS-regularized linear model	143	0.0594787	0.248877	0.0612469	0	0.0928413	-0.148355	0	-0.0426308	0	0	-0.0288036	0	0.00603301	0.136485	-0.0282809	-0.126179	0	-0.310172	0.105851	0.618089	0	-0.0240535	-0.022189	0	0.204452	0	-0.508421	0.042756	-0.0121113	-0.184168	-0.00692289	-0.399689	0.0483978	-0.836193	0.109885	0	0	0	0	0.49316	0.239239	0.248487	0.0151439	-0.254325	-0.295074
Gut	LASS-regularized linear model	143	0	0.355416	0	0	0	0	0	0	0	0	0	0	0	0	-0.0261991	0	0	0	0	0	0	0	0	0	0	0	0	0	0	0	0	0	0	0.0247844	0.0682071	0	0	0	0	0	0	0.0556507	0	0	0
Mouth	LASS-regularized linear model	143	-0.209443	0.499246	0.0813435	-0.764899	-0.924029	0.605918	-0.336609	0	-0.86374	0.157849	0.914747	-2.33985	0.553707	-0.0172758	0.00562443	0.992175	0.0650784	-1.16086	-0.219967	2.34568	-0.495342	0.0172811	0.0345169	-2.47274	5.37302	-0.528503	-1.33928	-0.11874	0.438803	0.205656	0.110251	0.0805566	-0.0103715	-2.01428	-0.137518	0.892444	-2.05734	0.158863	2.00083	0	1.25831	0.212754	0.571258	0.315451	-0.0963513
Skin	LASS-regularized linear model	143	0	0	0.0180438	0	-0.000648855	0	0	0	-0.171045	0	0	0	0	0	0	0	0	0	0	0	0	0	0	0	0.227053	0	0	0	-0.105985	0	-0.328737	0	0	0	0	0	0	0	0	0	0	0	0	0.13601	0
Skin	LASS-regularized linear model	143	0.0646686	0	0.0409601	0.118427	0	0	0	0	0	0	0.0274465	0.0874648	0	0.442234	0.233416	-0.239983	0	0	0	0.00335117	0	0	0	0	0	-0.018427	-0.193179	0.294613	-0.168403	0.0229191	-0.378738	0	0	0.0505713	0	0	0	0	-0.264239	0.208893	0	0	0	-0.280337	-0.282893
Soil	LASS-regularized linear model	143	0	0.677282	0	0	0	0	0	0	0	0	0	0	0	0	0	0	0	-0.979439	0	0	0	0.0939759	2.9932	0	0	0	0	0	0	0	0.458988	0	0	0	0	0	0	0	0	0	0	0	-0.158534	0	0
Vagina	LASS-regularized linear model	143	0	0.57367	0	0	0	0	0	0	0	0	0	0	0	0	0	0	0	0	0	0	0	0	0	0	0	0.17089	0	-0.0253118	0	0	0	0	0	0	0	0.324665	0	0	0	0	0	0	0	0	-0.011575
Water	LASS-regularized linear model	143	0.00512851	0.956628	-0.0489484	0.878463	-0.0306151	0.537756	0.696925	0	0	1.27969	0	0	0	0	0	-2.39697	-4.16794	0	0	0	0.327894	0	0	0	-0.523594	0	0	0	-0.68564	-1.25069	-0.169615	0	0.157076	0	0	0	1.55336	0.592133	0	0	0	0	0	0	0.528767
Pooled	Regularized Random Forest	143	13.7714	67.6432	44.4058	26.21	27.2961	23.5862	26.7846	26.65	28.5182	26.2661	21.6967	24.8571	20.8215	21.41	27.0763	26.9403	30.1485	24.5397	35.2515	39.9852	30.9173	1.60444	11.3492	27.7715	27.3546	19.7444	32.4197	53.6568	56.2055	74.5492	61.1971	20.1782	20.0427	29.9893	27.9061	19.2642	17.127	23.9291	22.1368	25.4464	31.8435	21.1412	27.3519	24.0915	62.828
Gut	Regularized Random Forest	143	-1.98595	18.8566	-3.05852	7.33039	-0.483475	12.7671	2.59809	3.99879	1.09224	3.48003	3.90057	9.48831	3.38453	5.40067	11.6563	2.97252	9.42919	5.74081	3.03306	2.91201	5.20271	-3.26645	-3.65039	17.093	17.6825	15.5657	6.55873	11.1925	11.1768	5.4568	18.6416	8.38293	11.8377	19.0508	3.97761	10.4496	9.33069	12.7464	11.34	21.2891	7.69477	7.29599	7.48232	6.58489	6.32651
Mouth	Regularized Random Forest	143	14.7041	46.4742	39.7854	25.4495	29.121	28.9912	11.4762	20.7231	25.9839	22.7326	22.8726	25.1178	12.9233	22.7173	25.7047	23.5566	26.5656	31.2211	15.4818	39.3452	21.346	10.5778	13.6618	30.1268	27.2941	28.2777	18.3072	46.9943	57.2877	33.5033	31.7737	21.8947	18.5172	21.6766	20.1972	19.1633	22.3716	18.7348	22.0532	25.8394	19.0577	25.5734	25.5309	30.2478	64.2849
Skin	Regularized Random Forest	143	-4.39222	9.42552	-2.45325	-0.17834	4.00854	7.55594	1.55358	2.18407	13.1246	4.71242	9.34283	-0.418491	-4.69326	3.4106	4.15237	2.55986	3.67055	1.38497	1.5161	0.874505	-0.481857	-2.55323	0.845593	6.5834	7.93934	0.0295847	1.71937	8.28963	13.3999	4.19139	39.1121	-2.45235	-0.815755	8.63132	2.11572	0.0588082	2.41433	0.142816	3.89164	8.97087	6.72402	1.09294	4.78174	0.875605	7.22921
Skin	Regularized Random Forest	143	1.41125	2.80879	3.06099	1.90358	-0.82055	6.25885	9.05533	9.42262	9.62107	7.58903	7.30467	10.8802	4.78425	4.42513	10.6589	8.15819	7.90295	10.9494	2.60759	14.0142	5.55983	1.31832	4.71862	10.6264	6.74096	10.4078	9.71113	12.7298	46.5413	26.7639	31.9334	6.77094	4.91813	4.87654	3.76946	10.7294	13.2853	10.7404	16.2975	6.54579	6.50397	2.03568	-1.64225	7.20258	30.1528
Soil	Regularized Random Forest	143	-0.726747	89.7384	14.92	8.14795	5.51161	14.1923	6.97284	4.09231	11.3246	4.41988	10.471	6.66056	10.6081	7.25181	8.11174	13.3064	13.9549	13.6212	1.82952	7.03763	10.2953	1.0708	-1.45899	23.963	24.8999	-0.0888303	18.1844	27.7121	14.245	7.16393	24.0467	4.46605	3.0504	23.7979	16.5747	1.70306	5.55176	4.88849	5.30686	20.2587	17.1306	7.06263	4.47873	6.75429	10.33
Vagina	Regularized Random Forest	143	4.10038	10.3219	6.44957	5.54366	16.4202	7.82177	6.41992	-1.49953	-1.47598	-0.783812	1.68572	8.72765	2.40281	7.40325	15.31	10.0075	10.5387	16.2562	16.6527	12.5214	9.8144	-1.66934	5.55248	7.29686	2.49727	12.6515	-0.977746	10.1478	6.62993	4.17555	3.79994	19.8152	9.59139	3.45134	12.4395	29.8898	10.9838	24.1441	14.1513	3.59896	-2.1423	5.63866	15.3424	0.42216	32.0904
Water	Regularized Random Forest	143	3.01398	31.698	2.72882	4.72778	1.87342	11.3858	3.24843	5.75768	8.57709	4.05477	5.54092	12.397	5.9548	6.41777	9.8888	9.65169	10.9502	11.2108	1.42731	9.89801	6.61689	0.20105	0.450664	13.9767	13.3513	8.36976	8.03958	42.3449	19.9955	54.6252	28.7794	4.00418	4.28369	11.3152	10.9855	6.07984	1.96818	6.07227	1.5342	12.8635	11.5659	6.57976	0.886034	3.75797	4.23785
Pooled	Linear model	145	0.0442889	0.440125	0.0754718	1.43313	-0.0396099	-0.603373	-0.135201	-3.18019	-0.638399	3.34246	0.453085	-1.31774	0.457136	0.24193	0.0352553	0.531943	0.041454	-0.339857	0.174695	2.39599	-0.60352	-0.0417915	-0.0542544	0.723663	0.332825	-0.0699548	-3.1101	-0.0126087	0.116721	-0.100724	0.0411542	-0.321293	-0.0350814	-1.59978	0.602629	16.3486	0.0902887	-12.1987	2.22491	0.0702415	1.55878	-1.47735	0.0776155	-0.450571	-0.401473
Gut	Linear model	145	0.151056	0.637615	0.154074	3.74308	2.12825	1.07996	-0.419907	-8.24113	-1.42229	11.4966	-0.328269	-4.2537	1.20842	-0.253676	-1.45838	1.56707	1.62352	-3.02097	-0.49432	7.85202	-0.750986	-0.106488	0.131576	25.0532	-55.1144	0.472852	-3.16913	0.922802	-0.554527	-0.133099	0.504408	0.590365	0.435415	0.578625	0.58712	82.1187	6.54121	-65.323	10.0531	21.4326	0.646649	-1.69252	-1.50792	-0.596378	0.0766747
Mouth	Linear model	145	-0.215702	0.616083	0.0869278	-6.93721	-4.11952	1.6617	-0.0433515	-7.81014	-1.81904	8.35561	1.72491	-4.61958	-0.0124024	0.164371	-0.0424698	0.58963	0.0517846	-0.425654	-0.202278	2.69979	-0.583579	-0.0116742	-0.0731528	-10.8953	44.9764	-0.63323	-6.01064	-0.125275	0.446492	0.199279	0.116575	0.141816	0.0536503	-2.98681	-0.120497	19.6975	-2.06979	-13.6591	4.2895	-24.6563	3.9879	6.45676	3.87412	0.162424	-0.182944
Skin	Linear model	145	-0.606071	0.130614	-0.0166422	-0.185465	0.116066	-3.17005	0.0825495	-3.60977	-0.950559	-1.0784	0.602554	8.31798	-0.574863	-1.10367	-0.850456	-2.90352	-3.51749	2.12978	0.643062	-6.68908	2.607	-0.0272378	0.186182	-22.2081	122.402	-0.889024	5.76237	-0.656168	-0.41369	-0.711286	-0.749018	0.787896	0.915484	-10.7747	0.164788	-32.0595	-4.23419	25.1898	-0.359595	-71.6116	-2.61342	-1.81393	-0.567103	-0.369363	-0.534327
Skin	Linear model	145	0.105794	-0.0681868	0.00649551	0.851092	-0.404155	1.07211	-0.309414	-1.33876	-0.0401987	3.88199	-0.103811	-0.068385	1.96901	0.757002	0.987632	-0.342983	-0.66551	0.810992	0.269611	-1.26409	-3.71831	0.00507802	0.0733453	-5.34203	-37.0593	-0.140952	-0.709821	0.344822	-0.502634	-0.18265	-0.0999419	-0.632013	-0.296921	0.848837	0.00892566	1.47124	2.02054	-0.808341	-1.10085	39.8456	0.225076	0.379957	0.633711	-0.278883	-0.577808
Soil	Linear model	145	2.10898	1.78993	-0.284422	-5.80742	0.734979	0.077435	1.84595	31.1064	1.31331	-38.0531	2.27195	4.60345	-3.5387	3.37176	2.88065	-0.544382	-0.301754	-1.65912	-0.936212	-3.15203	1.9104	-0.0635572	-11.7333	-2.82626	14.996	1.60242	9.32118	0.846157	-1.50941	-1.51779	0.213129	-1.55308	-0.010522	-2.92459	-1.53888	69.6559	8.96531	-65.1977	5.17767	-10.6693	-3.68703	5.13114	-0.815056	-2.63156	-0.87489
Vagina	Linear model	145	-0.234115	2.27716	0.199573	1.29686	0.730463	0.536328	-0.356901	-5.89577	-1.25155	5.76855	1.02207	-0.738535	0.893402	-0.134567	-0.734147	1.01907	-0.0697801	-0.205798	-0.130852	-0.00467708	-1.66138	-0.0787289	0.358467	-26.054	19.4361	-0.113443	-3.9333	-0.0167258	0.477819	0.991656	-0.569817	0.901703	0.0197779	-10.5891	0.849829	-8.84614	-4.6464	10.1185	1.52506	38.5198	1.12335	-1.17186	-0.838189	-0.401444	-0.28079
Water	Linear model	145	0.361298	1.24149	0.205325	0.296005	-0.265515	1.59414	-1.71066	-46.209	-2.90306	45.874	-0.140263	-4.89497	-0.173033	0.81734	7.9332	-4.21347	-16.935	0.293439	0.21862	2.95823	6.13731	-0.0108127	-8.96923	6.59464	-37.4081	-0.590922	-12.8755	0.783226	-0.971903	-0.42844	-0.490348	-2.25516	-0.860621	-0.760177	2.07694	-15.8139	-3.59729	17.6881	0.62956	29.619	4.75905	-0.77552	-0.866561	0.39844	0.0695253
Pooled	LASS-regularized linear model	145	0.0114504	0.304755	0.0581257	0	0.0891417	-0.0110442	0	0	-0.0384545	0	0	0	0.210504	0.206799	0	-0.00422547	0.0296289	-0.144897	0.177383	0.636816	-0.426998	-0.0461717	-0.0335364	0.292651	0	0	-0.338939	0	0.103126	-0.137198	0.0266445	-0.39795	0	-1.13179	0.147229	0.228163	0	0.00933807	0	0.547316	0.0437101	0.210618	0.000346115	-0.219452	-0.336875
Gut	LASS-regularized linear model	145	0	0.342162	0	0	0	0	0	0	0	0	0	0	0	0	-0.0667337	0	0	0	0	0	0	0	0	0	0	0	0	0	0	0	0	0	0	0.0456128	0.0730203	0	0	0	0	0	0	0.00941846	0	0	0
Mouth	LASS-regularized linear model	145	-0.227351	0.494097	0.077187	-0.465037	-0.203423	0	-0.0424147	0	-1.78921e-05	0	0.21179	-1.143	0	0.126406	0	0.211195	0	-0.706374	-0.078032	1.95563	0	-0.0181968	-0.0200453	0	0	-0.320148	0	-0.217003	0.438821	0.118993	0.161996	-0.14811	0.0173679	-0.957177	-0.111434	0	0	0	0	0	0.267412	0	0	0	-0.346202
Skin	LASS-regularized linear model	145	0	0	0	0	0	0	0	0	-0.232711	0	0	0	0	0	0	0	0	0	0	0	0	0	0	0	0	0	0	0	-0.200001	0	-0.202635	0	0	0	0	0	0	0	0	0	0	0	0	0	0
Skin	LASS-regularized linear model	145	0.125891	0	0.0237306	0.1236	0	0	0	0	0	0	0	0	0.0250238	0.264437	0	-0.170966	0.0560793	0	0.0309468	0.325278	0	-0.0321696	0	0	0	0	0	0.215377	-0.304148	-0.0531865	-0.165531	-0.0722126	0	0	-0.0744944	0	0	0	0	0.144347	-0.00186138	0	0	-0.209388	-0.35562
Soil	LASS-regularized linear model	145	0	1.06824	-0.182351	0	0	0	0.000306292	0	0	0	0	0	0	0.887644	0	0	0	-2.3535	-0.702299	0	0	0	9.91364	0	0	0	0	0	-0.351138	-0.651248	0	0	0.126514	-0.261556	0.0378392	0	0.0180497	0	0	0	0	0	-0.256987	0	0
Vagina	LASS-regularized linear model	145	0	0.462894	0.0698238	0	0	0	0	0	0	0	0	0	0	0	-0.137444	0	0	-0.0193492	0	0	0	0	0	0	0	0.112332	0	0	0	0	0	0	0	0	0	0	0	0.357931	0	0	0	0	0	0	-0.0737404
Water	LASS-regularized linear model	145	0.0370941	0.940489	0	0.950011	-0.333058	0.38317	0	0	-0.0342053	1.35678	0.744948	0	0.869639	0	5.88156	-3.68551	-12.7848	0	0	-1.06615	0.674695	-0.0964542	0	0	-0.367802	0	-1.90259	0.0913333	-0.874866	-1.00331	-0.476568	-1.33125	-0.541004	-0.123272	1.05077	0	0.124283	1.78982	3.12799	0	0	0	0	-0.654149	0.0191929
Pooled	Regularized Random Forest	145	11.9934	73.2135	36.7769	20.9118	22.4655	28.0453	31.5387	23.5701	9.19693	20.3854	19.9778	19.7489	17.646	16.9754	22.6064	24.2824	29.5535	26.5317	25.7715	26.5524	22.9181	2.36715	7.00566	28.9339	18.7489	20.9083	22.8565	45.9025	49.2885	65.3876	46.6881	15.4042	21.2956	17.6439	18.875	16.5143	18.3129	13.0094	21.8456	20.4972	36.5845	22.3029	32.3018	25.3593	49.3438
Gut	Regularized Random Forest	145	-0.411143	25.0163	-0.507463	5.85359	0.252923	1.64967	-0.87494	2.86455	5.7428	2.83383	14.3553	4.88577	0.57682	7.1825	11.652	0.92561	6.80238	11.4356	6.0709	6.36036	2.95913	0.679414	0.244262	18.0962	21.5779	9.95654	9.4162	10.6001	6.28767	4.97207	18.1239	11.1562	8.01621	17.9915	3.61605	6.24062	7.50006	6.8727	7.26929	23.2761	10.5218	5.60957	5.06797	1.04511	1.52911
Mouth	Regularized Random Forest	145	12.7448	56.3239	40.6135	24.5825	28.026	27.959	17.0599	18.5582	21.4553	16.9647	21.6795	20.3552	17.9934	18.0758	20.1598	20.4022	23.2109	28.4318	10.5795	40.628	20.8051	12.5949	9.0545	38.67	30.734	24.1531	21.6943	53.7638	52.5078	43.9728	33.7154	20.7373	16.505	27.8627	21.754	19.0143	16.9347	19.4635	18.4988	29.218	21.0966	24.8268	24.7426	33.0607	67.9849
Skin	Regularized Random Forest	145	6.18025	-1.09432	-3.38204	-1.88134	5.67924	5.58895	2.91236	4.91717	14.781	0.576916	17.2129	2.15957	3.00114	2.38226	9.16492	0.587212	4.03292	2.14813	2.00982	4.44494	4.96547	-1.66928	1.76255	7.92699	4.34805	0.766276	-0.0673018	9.32825	31.9262	14.0136	37.1733	0.693623	-1.77004	3.66719	2.11438	-0.771638	3.77206	0.0667058	3.24118	4.09047	0.749519	-1.11499	5.17064	9.76916	15.0008
Skin	Regularized Random Forest	145	4.18983	1.93988	-0.773839	4.35222	11.5214	1.71061	6.67239	3.52927	6.03996	3.34972	6.01477	7.45417	3.46035	4.24565	12.2742	7.19256	10.7031	12.7095	9.21027	16.8533	5.14638	-0.423729	11.1417	4.03012	1.93324	9.60728	0.592643	14.9296	44.8484	29.4282	33.1265	9.53595	8.46694	3.08891	1.01923	12.523	6.95287	10.5217	7.95037	2.90217	1.30674	6.69821	4.8516	21.3872	40.3675
Soil	Regularized Random Forest	145	-1.04208	79.4022	12.6068	10.6251	2.47799	16.0121	5.08589	8.48445	12.0748	7.65071	11.2276	15.394	10.7351	7.07488	12.22	17.8675	12.9762	11.9846	6.05834	8.11294	10.2168	2.44316	-0.918772	24.3281	24.2654	11.2478	13.7894	29.7096	2.73399	3.20081	14.3269	2.57947	6.22834	21.0185	12.1359	5.15121	2.45926	3.19103	1.35865	23.3125	11.1357	12.4549	8.59159	13.5777	9.80761
Vagina	Regularized Random Forest	145	0.200729	8.04284	14.9939	0.31739	5.46286	6.04603	6.53888	-1.71031	-0.868617	-2.12208	1.84523	7.58921	3.22765	8.177	12.8995	14.0367	6.93091	10.2278	9.22313	9.44154	8.54723	-0.384583	1.77624	1.74088	-0.617596	15.2115	0.111978	-4.60754	-1.84775	1.24759	3.59695	15.4117	5.09859	-1.33827	5.57549	22.4935	1.11558	22.4374	5.63485	0.902382	-2.49678	-0.244419	6.17946	1.58496	24.6897
Water	Regularized Random Forest	145	4.94149	26.5973	1.16768	4.5996	4.60765	14.9538	4.69317	12.7691	6.00271	13.7435	4.36203	14.2136	7.9094	4.76588	8.95272	9.17206	8.50214	5.7678	-0.880649	3.97371	10.2486	3.52462	4.21814	18.19	16.9984	9.02958	4.57831	39.1193	21.8055	54.6904	32.8462	1.9335	9.30786	13.8838	6.99911	5.1077	-0.268771	3.74466	0.169267	18.6724	7.11471	6.99713	2.37436	2.116	1.41797
Pooled	Linear model	146	0.0274203	0.39406	0.0729237	0.631132	-0.336025	0.638634	-0.0683426	-2.87367	-0.657723	2.73166	0.599402	-1.39454	0.116571	0.439234	0.0885664	0.200756	0.0282406	-0.170747	0.265537	1.21576	-0.413565	-0.0339919	-0.0277575	0.255269	1.94586	-0.0894399	-3.07598	0.0106568	0.0930576	-0.0929053	-0.00805133	-0.526727	-0.0500703	-1.27354	0.270492	13.9442	0.577475	-10.3728	1.52144	-1.24343	1.79054	-0.428237	0.382439	-0.427417	-0.426131
Gut	Linear model	146	0.354629	0.750777	0.299512	2.10072	0.945156	-2.57988	0.237355	-2.88765	-0.180101	1.64236	-0.594908	5.76552	-1.27658	-0.450535	-1.37282	0.399679	1.33709	-1.52994	0.195525	2.72675	1.10199	-0.101588	-0.0949615	26.062	-61.0062	0.128527	-6.18325	0.747597	-0.0304539	0.413712	0.451736	1.33544	0.840126	1.26928	0.477693	109.161	17.807	-88.8505	0.756781	25.0776	3.31593	-1.47687	-0.354965	0.877948	0.866554
Mouth	Linear model	146	-0.0265949	0.62956	0.0919862	-6.90162	-4.16569	2.21667	-0.308033	-4.85332	-1.90293	5.62766	1.99657	-4.9965	0.606575	-0.00610242	-0.0342327	1.10113	0.0986644	-1.08356	-0.30037	3.06505	-1.30869	0.00933804	-0.101619	-7.2803	31.8384	-0.537653	-5.89371	-0.0710914	0.486654	0.164353	0.107997	0.121114	-0.0700965	-3.31056	-0.130668	10.8886	-4.56959	-6.30402	5.67533	-16.5593	3.78359	6.69904	3.96117	0.17948	-0.205813
Skin	Linear model	146	0.28062	-1.29439	0.106594	10.5849	-1.4427	-5.952	1.92701	6.02473	-0.307784	-14.0909	2.92502	15.307	-4.16451	-0.464525	0.184737	-0.337271	-0.699084	-1.3179	0.0691299	-6.01522	1.66374	-0.132409	-1.74091	5.30553	357.863	0.133867	5.52659	-1.5811	0.407314	-0.900765	-0.533051	0.378456	0.800967	-7.40644	-0.461011	-81.4319	-4.84494	66.6542	-11.5209	-322.712	-0.0308846	-12.5436	1.17931	-2.12529	-1.59725
Skin	Linear model	146	0.114993	0.0773957	-0.0147271	2.92548	1.33712	1.72275	-0.207513	5.6448	0.664222	-3.80743	-0.644329	-1.41293	0.933278	1.1796	1.03723	-0.326454	0.0945737	0.665372	0.221586	-0.313395	-1.69661	0.0274212	-0.0326512	-0.184051	-15.0662	0.102723	-0.0415952	0.442431	-0.309098	0.04121	-0.248824	-0.416556	-0.207934	1.24306	-0.28118	2.61942	4.19441	-2.40465	-3.47066	13.1472	0.245269	-1.33635	-0.795041	-0.474086	-0.446692
Soil	Linear model	146	-0.0855308	1.51942	-0.368577	-2.64096	2.32226	-4.44224	1.34407	11.34	4.40566	-19.9016	-2.13039	9.36211	-5.75857	4.2136	4.04865	-6.08232	-9.25307	-0.515458	-0.268697	-4.31173	8.65066	-0.0857717	20.8926	-5.61956	11.8095	1.80418	24.7422	0.217439	-1.5692	-1.59592	-0.122511	-3.92458	-0.796064	-2.87974	-1.51311	-31.4177	0.527521	14.758	-2.78601	-4.57697	-11.1936	-0.134957	-2.6612	-0.177079	0.409929
Vagina	Linear model	146	-0.0995621	1.25432	0.105523	4.37668	0.648864	-1.01893	-1.16053	1.2594	-0.972348	-0.954487	1.32292	-0.767254	1.3797	-0.0719448	0.239336	1.20487	-0.224948	-0.471123	0.152484	0.846107	-0.110387	0.0434639	0.119787	-29.4762	-24.6877	-0.0434842	-2.65652	0.132236	-0.482734	0.433587	-0.470131	-0.402177	-0.531871	-3.36627	1.04443	-6.07803	3.1446	7.33411	-4.38298	70.1418	0.56434	-4.47582	-0.44299	-0.490355	-0.230017
Water	Linear model	146	0.111677	0.983804	0.0922103	4.53666	-1.28574	0.488722	0.252553	-16.0954	-1.71025	14.3804	1.72298	-2.66841	0.0944965	-0.137523	7.35842	-3.58435	-17.9057	-0.187409	0.0931461	2.6612	4.07889	-0.036065	-2.25087	0.980675	-39.0191	0.215903	-8.22625	0.260673	-0.83616	-0.888784	-0.31139	-1.03261	-1.15513	0.886272	0.957129	24.1206	1.90812	-15.2193	5.38011	35.6972	4.00772	-6.10741	-0.284397	-1.04925	0.607013
Pooled	LASS-regularized linear model	146	0.0180901	0.291402	0.0549739	0	0	0	0	-0.185111	-0.114305	0	0.110717	0	0.0709808	0.31267	0.03649	-0.0573604	0.0435209	-0.156931	0.258001	0.525284	-0.181618	-0.0364005	-0.0172352	0.00800222	0	-0.122288	-1.2401	0	0.074195	-0.133121	-0.0184228	-0.50959	0.00723207	-1.11155	0.166949	0.611131	0	0	0	0.83998	0.670828	0.184748	0.0886658	-0.120795	-0.337486
Gut	LASS-regularized linear model	146	0	0.293632	0	0	0	0	0	0	0	0	0	0	0	0	-0.126432	0	0	0	0	0	0	0	0	0	0	0	0.0331998	0	0	0	0	0	0	0	8.07221e-05	0	0	0	0	0	0.101152	0.0418459	0	0	0
Mouth	LASS-regularized linear model	146	0.0676313	0.595397	0.0911409	-1.41297	-1.63877	0.563189	-0.262715	0	-1.34007	0.0140877	1.60891	-2.28589	0.525916	0.0160575	-0.00877768	1.24378	0.102806	-1.43181	-0.295476	2.44113	-0.944001	0.0161297	-0.124498	-3.6633	7.74931	-0.509971	-2.95336	-0.110525	0.466137	0.112281	0.13104	0	-0.103482	-2.64825	-0.0592037	1.76196	-3.659	0.1678	3.69005	0.000335011	2.24442	0.868648	1.32212	0.273912	-0.170706
Skin	LASS-regularized linear model	146	0	0	0.0554739	0	0	0	0	0	-0.179812	0	0	0	0	0	0	0	0	0	0	0	0	0	0	0	0.0400067	0	0	0	-0.150319	0	-0.249618	0	0	0	0	0	0	0	0	0	0	0.0350501	0	0	0
Skin	LASS-regularized linear model	146	0.0703281	0	-0.0146652	0.35944	0	0	-0.0106727	0.000132577	-0.0792219	0	0	0	0	0.332089	0	-0.21642	0	-0.0523646	0	0.325619	0	-0.00570018	0	0	0	-0.0999531	-0.0226418	0.354935	-0.300262	0	-0.266197	-0.198971	0	0	0	0	0	0	0	0.218003	0	0	0.161357	-0.373919	-0.290698
Soil	LASS-regularized linear model	146	0	0.931829	-0.380686	0	0	0.432551	0.208589	0	0.0218726	-0.226736	0	0	0.0333569	0	0	-0.381374	-2.50366	-3.71097	-0.617558	0.802874	0	-0.0797055	8.23731	0	0.740538	0	0.182528	0.198884	-1.31068	-1.43298	0	-0.513631	0.200773	-1.32977	0	0	1.77734	0	0	0.014808	0	0	-0.587699	0.153739	0.9253
Vagina	LASS-regularized linear model	146	0	0.404061	0	0	0	0	0	0	0	0	0	0	0	0	0	0	0	-0.00853064	0	0	0	0	0	0	0	0.0285116	0	0	0	0	0	0	0	0	0	0	0	0.333415	0	0	0	0	0	0	0
Water	LASS-regularized linear model	146	0.0125392	0.785808	0.0710687	0	-0.687175	1.60231	0.630798	0	0.00476797	0	0.840458	0	0.359873	0	2.40784	-3.25808	-11.084	-0.0264087	-0.273853	-0.87194	0.122934	-0.0230398	0	0	-0.463543	0.266001	-1.29875	0	-1.00641	-1.43298	-0.0693016	-0.315752	-0.250855	0	0.252194	0	0.487476	2.39715	3.15462	0	0	0	0	-0.732911	0.746372
Pooled	Regularized Random Forest	146	5.57176	72.4275	27.9226	21.7698	26.1992	29.764	29.7643	24.7674	20.576	23.2025	21.7196	19.4357	16.7909	22.6697	24.7628	24.3628	26.8953	28.3607	27.669	22.7472	19.579	-4.07289	0.315155	19.9793	20.6567	28.7544	23.4709	43.3959	54.4808	58.7476	52.7778	20.0773	22.2789	14.4465	28.4021	18.6123	19.3687	17.6677	23.1404	20.3286	36.6492	20.5429	28.9896	29.1832	54.7057
Gut	Regularized Random Forest	146	-0.576947	11.7715	0.631438	6.38931	-1.10156	11.6202	6.02225	2.28104	3.8851	3.2355	8.40289	13.0611	6.17528	4.28684	17.4822	-2.59403	11.4024	13.9846	4.41363	9.65605	1.73162	-3.39861	-1.62039	11.9473	11.0936	13.6665	19.9229	7.93558	8.58942	-3.84394	22.629	8.64272	8.2332	10.948	4.23333	10.6685	8.45699	12.3077	7.12425	11.7377	16.684	10.3671	2.5725	3.58559	2.55049
Mouth	Regularized Random Forest	146	8.70719	56.4325	33.1422	28.8457	25.6428	28.5576	16.0695	20.118	23.1788	19.7694	22.42	21.4789	12.8052	22.0575	25.6443	21.3189	25.9095	23.007	13.5569	39.0631	24.6552	6.46211	6.56312	30.9251	28.6569	24.244	19.3849	49.5321	46.0012	36.5532	30.8558	21.3422	15.1603	25.6446	21.4437	20.7563	22.8521	21.2156	21.0222	27.9216	21.4204	26.8844	22.8854	44.9223	61.2106
Skin	Regularized Random Forest	146	5.58775	-0.0171839	2.21788	7.59765	9.73276	3.62134	1.63166	2.35811	8.36289	2.47156	5.33681	1.65726	-1.76417	1.00057	-2.78603	2.14907	0.29011	6.19667	0.647768	1.95903	1.50662	0.511483	8.20187	3.69711	4.01845	-0.0241596	3.94885	8.41288	8.01717	6.19571	47.7837	-1.07188	-0.84557	4.28804	-2.31401	-0.409493	4.73045	1.11717	5.95004	3.08831	-0.762275	4.93174	10.2055	2.08782	8.33209
Skin	Regularized Random Forest	146	5.24806	4.68885	12.6627	10.029	0.869147	2.57818	6.1637	11.3879	7.94584	9.22337	10.7324	9.01207	1.05184	3.13777	13.1031	6.71443	8.12336	6.09914	9.49912	10.9821	7.47611	-0.669174	10.6094	6.167	5.56213	8.23333	14.6024	16.5576	49.2349	29.362	32.4701	7.1161	7.37128	5.37926	0.943244	8.72679	15.3491	9.13093	14.0919	5.26964	4.55232	8.65698	2.66859	21.0506	39.5414
Soil	Regularized Random Forest	146	0.0828327	69.7465	10.5529	6.15378	0.281472	9.3914	2.77666	2.41474	11.1355	5.08202	4.56816	7.77406	5.01879	10.1398	14.009	12.0139	18.1436	12.1275	7.70047	11.0298	11.5529	0.538082	-1.50892	17.9056	25.7967	6.79535	19.0441	25.9792	1.84621	0.39979	19.9711	-2.41243	5.29155	24.0598	20.6611	0.849035	-0.864626	1.69374	1.42186	21.7404	14.3974	5.89698	0.832421	11.0421	5.32418
Vagina	Regularized Random Forest	146	3.13399	13.3073	6.93439	-5.07366	2.12892	8.10515	-0.396752	-3.10957	5.23878	-3.61096	3.89961	5.48843	2.56069	5.69472	7.43495	10.0631	6.13601	24.2625	11.6146	12.2553	11.2812	-1.48656	3.06615	2.48172	2.87441	15.3827	1.25033	10.9251	2.98524	-2.07356	4.15717	20.6496	8.67261	3.83932	1.22358	16.7431	7.22147	21.0428	7.82031	4.80984	2.82773	-2.67324	0.205899	-0.144857	19.7779
Water	Regularized Random Forest	146	-0.873117	29.9766	2.24513	4.55727	3.60283	12.159	8.66418	5.46167	3.93684	6.57511	7.1193	20.3882	6.05673	11.2508	10.5035	11.7117	13.333	9.33634	6.91679	9.61453	9.19293	0.63165	-0.501498	24.3024	21.4858	6.59323	5.1414	40.6114	28.2053	53.8706	24.3583	3.53054	4.76593	16.9124	6.98623	8.97367	0.323667	9.23231	3.49633	20.5263	6.21567	6.17855	3.67238	-0.700173	-1.49513
Pooled	Linear model	148	0.0263902	0.361579	0.047482	0.655007	-0.0175175	0.140024	-0.322875	-1.87964	-0.128415	1.72897	0.0183418	-1.22725	0.475715	0.521546	0.112895	0.36782	0.00326371	-0.239294	0.302061	1.41775	-0.460582	-0.0147472	-0.00181654	0.438079	0.0431784	-0.310123	-4.31393	-0.0117122	0.0242725	-0.160186	-0.0371582	-0.31549	0.00516105	-1.2794	0.413037	8.76538	-0.369707	-5.55296	1.1783	0.468136	2.44053	-0.506579	0.127662	-0.270898	-0.330427
Gut	Linear model	148	1.133	0.9143	0.179479	2.21699	-2.54344	1.91165	1.52868	-4.63534	-1.56889	14.1649	0.341193	-18.9364	-0.695075	-0.715096	-1.79465	1.10908	0.681369	-2.65827	0.308182	17.4388	-1.85421	-0.0846256	-0.254937	18.5079	-19.6283	1.14431	-4.27902	0.42962	-0.569883	-0.0766543	0.327304	0.957317	0.0508404	-2.05204	-0.722639	7.31432	-0.345866	-3.97417	2.06171	-2.07594	3.54382	-0.102462	2.85694	-1.4102	0.250187
Mouth	Linear model	148	0.219186	0.554955	0.115697	-5.11283	-3.24698	3.07897	-0.369089	-7.0427	-1.60147	8.39741	1.52118	-6.43071	0.632884	0.290631	0.0586805	1.11077	0.00389564	-0.446011	-0.241829	3.71947	-1.54662	-0.00638894	-0.216902	-2.46002	26.1963	-0.476329	-6.70121	-0.139846	0.4071	0.0983305	0.101925	0.234298	0.0173411	-1.83583	-0.0167778	0.550869	-3.95703	2.26596	2.59466	-19.3924	4.19597	5.29515	3.18955	-0.0171393	-0.30858
Skin	Linear model	148	-0.417059	-0.2416	0.112535	3.97078	0.665031	-3.70553	1.29946	-3.04345	-0.391737	0.850477	-0.558556	4.99909	-2.92339	0.792074	3.06068	-2.93781	-2.70624	1.43362	0.691164	-0.861117	4.72212	0.189593	1.57364	15.3953	130.297	0.632643	7.30814	-0.419428	-0.574339	-0.641548	-0.648654	-1.0077	-1.19128	-1.07891	-0.480752	-16.0889	5.15612	12.5106	-5.66339	-136.09	-2.8654	-5.04418	-0.880045	0.385275	0.931208
Skin	Linear model	148	0.174609	-0.00514797	-0.0131548	-0.480315	-0.421444	0.18754	-0.380617	1.83582	0.169453	-0.818384	0.00751676	1.63367	1.1825	0.684167	0.165256	-0.647381	0.0871709	0.179033	0.293795	-0.663031	-2.44287	0.0545243	-0.0313353	6.17778	-2.96894	-0.0104584	0.856927	0.324294	-0.40101	-0.0533179	-0.191985	0.310952	0.00817883	0.124134	0.147009	14.5992	2.75739	-12.483	-0.367246	-3.70744	-0.943352	1.3913	0.774315	-0.226046	-0.4808
Soil	Linear model	148	-0.41055	1.56645	0.128917	-7.85311	-2.27878	-3.05124	0.840583	19.3912	-0.0484484	-28.3241	2.72913	7.52052	-5.76682	2.72954	0.471725	-0.822586	2.89322	0.287636	0.0393499	-2.97943	7.96066	0.0317333	13.3736	0.579795	25.9383	-1.8538	10.1777	-0.277947	-0.118717	-0.424667	0.354287	-4.24973	-0.582609	-2.95108	-0.239368	5.50226	2.02387	-6.82707	-0.754624	-25.0061	-5.00167	5.52055	1.78215	2.13422	0.16642
Vagina	Linear model	148	0.0995249	1.11432	0.14117	3.63152	0.725068	0.420186	-0.715231	-2.45658	0.0508115	2.95134	-0.109483	-1.19434	1.04165	0.170511	0.101303	0.210849	-0.694166	0.372411	0.19284	-1.24631	-0.646243	-0.00833518	-0.157533	-41.6125	-27.8008	-0.0610224	-4.04013	-0.201699	0.18279	0.446549	-0.561416	0.0573286	-0.356897	-0.93647	0.538253	-20.4469	-1.31979	19.3871	-2.54394	80.3207	2.0215	-3.19394	-0.593289	-0.671107	-0.401062
Water	Linear model	148	0.276439	1.16707	0.0541469	-0.649948	-1.44563	-2.24864	0.484491	-38.0857	-3.36495	37.4755	0.934229	-2.04387	-1.65788	0.0200544	4.5408	-2.16577	-10.8689	0.6954	-0.128993	5.17861	5.55531	-0.109097	-6.34255	5.15084	-77.2735	-0.394559	-18.0746	1.25239	-1.1172	-0.15205	-0.525085	-1.26191	-0.622805	1.79687	1.60759	-29.5736	-0.471676	31.1871	-5.80776	67.7264	8.86068	-0.263056	0.48105	-0.689448	0.127272
Pooled	LASS-regularized linear model	148	0.0200747	0.294319	0.0353274	0	0	0	-0.0701051	-0.109534	0	-0.166777	-0.0298395	0	0.137805	0.504293	0.0829501	0	0	-0.203768	0.272499	0.459196	-0.317244	-0.0180374	0.00647294	0.0375833	0.282469	-0.23646	-2.17306	-0.00299771	0.0125138	-0.185006	-0.0234828	-0.435882	0	-1.01419	0.105782	0.944623	0	0.0830221	-0.0523408	0.471258	1.36157	0.1594	0.108701	-0.113072	-0.275532
Gut	LASS-regularized linear model	148	1.55587	0.655264	0.0589163	0.0696146	0	-0.378027	0.763673	0	-0.144302	0	0	0	-1.39189	0	-1.5198	-0.769964	0	-1.46114	0.0807032	2.08628	-0.906037	-0.0478845	-0.384776	0	0	0	0	0.324993	-0.271044	0.151158	0.11365	0.261797	0.248389	-0.729656	0	0	0.668396	0.148502	0	0	0	0.213712	0	-0.505175	0.343192
Mouth	LASS-regularized linear model	148	0.24028	0.506165	0.113599	-0.213026	-0.695622	1.39085	-0.338492	0	-0.900563	0	1.19482	-2.14648	0.470921	0.282637	0.0412661	1.12796	0.0435026	-0.835391	-0.230641	1.78407	-1.15426	5.00807e-05	-0.203757	0	0.451615	-0.42016	-2.6864	-0.192937	0.411602	0.0587321	0.125709	0	-0.0185683	-1.14367	-0.0346981	0	-1.60822	1.24922	1.18278	0.145125	2.03081	0	0.512253	0.104365	-0.293249
Skin	LASS-regularized linear model	148	0	0	0	0	0	0	0	0	0	0	-0.0140689	0	0	0	0	0	0	0	0	0	0	0	0	0	0	0	0	0	-0.192084	0	-0.283925	0	0	0	0	0	0	0	0	0	0	0	0	0	0
Skin	LASS-regularized linear model	148	0	0	0	0	0	0	0	0	0	0	0	0	0	0	-0.0176522	0	0	0	0	0	0	0	0	0	0	0	0	0	-0.0235018	0	-0.126412	0	0	0	0	0	0	0	0	0	0	0	0	0	-0.0403312
Soil	LASS-regularized linear model	148	0	0.607738	0	0	0	0	0	0	0	0	0	0	0	0	0	0	0	-0.830238	0	0	0	0	2.39563	0	0	0	0	-0.278276	0	0	0.377861	0	0.0447979	0	0	0	0	0	0	0	0	0	-0.139554	0	0
Vagina	LASS-regularized linear model	148	0	0.694909	0.0834261	0	0	0	0	0	0	0	0	0	0	0	0	0	-0.203022	-0.470756	0.00827068	0	0	-0.0312901	0	0.438262	0.331234	0	0	0	0	0	-0.112927	0	0	0	0	0	0	0.160891	0	0	-0.0603361	0	0	0	-0.07087
Water	LASS-regularized linear model	148	0.0335606	0.683025	-0.0486491	0.767697	-0.251038	0.56242	0.808404	0	0	1.40392	0.188804	0	0	0	0	-1.92682	-3.44323	0	-0.269221	0	0	-0.0317947	0	0	-0.316478	0.318118	0	0	-0.880981	-1.34996	-0.245255	-0.0281831	0.313993	0	0	0	1.386	0	0	0	0	0	0	-0.0415154	0.461464
Pooled	Regularized Random Forest	148	5.33804	80.756	47.7162	27.7012	25.9692	24.0192	28.6987	28.9132	26.1116	24.7116	22.2013	18.1064	17.8234	23.5249	27.8012	24.0969	28.5527	21.6881	26.0683	33.8317	25.4449	-0.275601	7.68689	31.0773	24.1264	20.5339	20.1488	54.4405	61.5786	67.9987	58.7257	18.9522	18.5412	21.0812	25.6568	21.6602	19.0826	23.2431	22.9198	25.2876	33.4341	23.0573	27.0611	25.8052	57.8357
Gut	Regularized Random Forest	148	-0.101114	18.2074	-5.52813	8.35101	-1.05623	7.86606	2.25971	6.17964	0.67547	7.13789	11.3916	10.4606	1.86412	7.77791	10.2146	6.44629	10.7701	10.1297	3.91736	7.98542	5.035	0.843044	-0.327831	15.4547	15.2729	9.82149	9.9725	5.08633	13.8059	2.75562	17.9777	9.45267	5.85881	13.4357	5.26801	8.18207	9.80268	7.77407	10.4074	14.5798	11.5709	11.0092	4.20495	2.47286	1.45144
Mouth	Regularized Random Forest	148	8.24811	49.6169	37.854	29.1757	21.5003	28.3632	14.483	19.6574	23.827	20.1961	23.3887	19.8799	11.8458	17.6067	19.9002	23.477	25.6465	23.013	19.4978	34.7893	18.3182	10.9372	9.27283	31.3732	23.9794	28.2828	19.6072	46.8199	41.6956	40.3293	34.3392	19.2645	13.1319	18.8862	19.1104	21.2488	22.085	22.1609	17.9003	24.7589	20.6555	28.7041	22.615	50.7271	75.8977
Skin	Regularized Random Forest	148	6.33649	-4.57331	-3.6414	-0.22781	9.17298	2.07624	-1.83958	0.813038	2.83376	-0.14462	3.86743	-0.654303	0.277907	-3.34627	8.32621	-0.606992	6.04817	4.61909	-2.55447	3.34622	1.54484	0.672039	3.37674	3.41654	5.069	2.58389	4.85253	3.79716	26.9527	3.48241	42.0974	0.812053	5.27142	5.30574	1.73463	4.12855	2.82299	3.81871	6.89153	3.14348	1.1598	4.38341	10.749	6.05859	3.0866
Skin	Regularized Random Forest	148	-1.83407	5.58134	1.23965	5.29772	8.20324	6.22342	10.5461	9.11145	8.33295	8.47301	10.7569	12.3515	9.38171	4.67133	10.13	10.9525	11.3221	10.6367	11.5663	17.482	5.93096	-1.80005	2.57793	8.66271	9.59713	11.8079	9.45897	22.7609	32.5095	26.8135	35.2556	10.1103	6.66274	15.0391	4.78653	11.5819	15.879	10.1138	14.6138	9.84399	1.84829	4.52137	7.85106	29.1658	18.7448
Soil	Regularized Random Forest	148	-1.79818	91.3257	10.6932	16.0145	7.0461	13.2264	9.19108	-1.77494	8.13514	0.708204	8.81018	8.31064	10.1734	5.04873	8.28808	10.7701	7.91666	17.3901	9.92621	15.0637	1.5654	-0.50782	-0.0685001	18.2322	21.2215	14.8638	12.6265	37.7996	13.4327	5.41981	23.0724	-0.1071	3.85831	18.5904	14.139	4.47006	10.8125	8.04996	9.09571	17.653	9.37545	17.6874	8.99877	6.4169	7.27769
Vagina	Regularized Random Forest	148	6.99599	7.57905	6.36888	-4.0614	-2.71094	1.80041	2.50315	0.460881	9.13617	0.701052	4.44929	3.14563	-0.51099	-0.70917	2.29922	7.42922	2.13346	17.0195	6.74488	8.15102	5.63581	-3.19372	3.72559	3.30335	1.4176	4.80614	-3.5472	6.50363	4.33765	2.80519	1.43286	18.4701	12.4802	-0.619228	1.97799	17.7454	4.92237	17.2282	8.72376	-0.526445	-4.00905	-5.44558	-3.56317	-1.55576	17.9943
Water	Regularized Random Forest	148	1.11176	23.4701	0.858478	5.87273	2.67967	12.9971	5.22101	10.5011	10.0931	13.1572	6.6419	22.6719	5.59904	7.61071	8.50946	11.4745	6.97815	11.8628	4.98439	13.0974	5.57349	0.0784357	0.308731	23.1302	17.5304	9.45178	4.95103	36.5771	24.9883	51.0817	27.9796	5.75478	9.19276	14.6522	5.86767	9.11819	-0.238403	8.92927	0.110537	17.53	8.08332	6.17763	3.87446	1.16154	1.64469
Pooled	Linear model	14	0.0135068	0.439997	0.0738676	1.19402	-0.123116	-0.273904	-0.206339	-1.58316	-0.608239	1.50459	0.444318	-1.2896	0.298341	0.369569	0.0693662	0.348956	0.054276	-0.324428	0.260474	1.95961	-0.215062	-0.00825426	-0.0388514	-0.304014	-0.107844	-0.150068	-3.25472	0.0585484	-0.0462198	-0.19732	0.0189574	-0.291452	0.0325391	-1.57302	0.601195	11.8096	-0.614643	-8.3927	2.05868	1.54511	1.49478	-0.995866	0.244833	-0.318866	-0.223544
Gut	Linear model	14	0.26436	0.823342	0.487842	4.61582	3.22082	-3.6694	-0.0852108	-8.91128	-1.01842	6.09308	-0.414935	9.38471	-0.355425	0.972967	-0.520946	-1.38182	-0.511088	-1.60974	-0.18439	2.90888	0.67732	-0.0416805	-0.215888	20.659	-51.1651	1.21138	-4.28547	0.510138	-0.391462	-0.809738	0.871033	2.30643	0.604352	0.230976	-0.471356	83.0529	12.3183	-65.9083	4.26195	22.8723	3.77049	-4.70359	-2.7093	-1.14493	-0.329729
Mouth	Linear model	14	-0.0199997	0.460011	0.0993209	-7.21899	-4.31492	1.25472	-0.185597	-3.17093	-1.7393	3.33788	2.07668	-4.17145	0.26335	0.0828723	-0.00889008	1.0534	0.117731	-0.996903	-0.26932	3.68459	-0.875209	-0.0187917	-0.0781915	-1.07008	27.4148	-0.47141	-4.76524	-0.164189	0.384177	0.0784902	0.0989192	0.00625575	-0.121275	-2.55491	0.0959887	5.09825	-4.73544	-1.99448	4.68956	-21.2374	2.69404	6.74741	4.08269	0.0323729	-0.358828
Skin	Linear model	14	-0.264599	-1.38391	0.109653	8.05164	0.814479	-5.60725	1.52832	9.8604	1.93249	-20.179	0.674654	15.2568	-5.92284	0.219436	-0.670439	-1.74272	-1.26695	-0.655731	-0.00383714	-8.86003	5.85934	-0.0317959	-2.08817	-10.8756	303.045	-0.209657	4.85869	-1.77185	0.0209193	-1.28496	-0.531208	1.66674	1.06568	-0.698306	-0.987877	-149.403	-17.0371	122.249	-12.9777	-264.839	-0.308111	-10.0035	-0.828329	-0.362132	-0.823294
Skin	Linear model	14	0.136591	0.0596364	0.0747515	1.58871	0.0665699	0.266696	-0.578007	1.59663	-0.644466	0.339173	0.41314	-0.931862	2.075	-0.254977	0.266801	0.788303	0.394196	-0.0538123	0.0607614	0.866212	-2.11672	0.0545107	-0.033084	-3.40338	-18.6527	-0.312856	1.46899	0.363533	-0.373911	-0.162213	-0.179735	-0.712176	-0.224869	-0.239082	0.166593	2.78384	2.13627	-2.49211	-1.26217	21.6669	-1.21077	-0.867167	0.110511	-0.112842	-0.28114
Soil	Linear model	14	-0.377309	1.79885	-0.562967	-0.369312	2.71808	-3.43734	1.91016	-11.4931	1.46365	0.270241	0.000305717	8.47187	-8.35	7.0026	12.365	-5.2491	-15.1405	-2.34458	-0.915999	-3.30963	10.7615	0.200912	3.27372	-4.56122	4.65217	-1.52587	15.6778	-0.196515	-1.47672	-1.37825	-0.0167766	-5.10824	-1.60089	-1.73532	-0.846738	27.6851	2.7704	-26.973	8.88574	0.628784	-6.97054	-2.864	-3.85113	-2.98253	-0.512651
Vagina	Linear model	14	-0.0567197	1.41927	0.126294	2.6142	0.259045	0.925301	-1.33289	-5.44833	-1.89062	6.52337	1.89881	-4.86159	1.61015	-0.266481	-0.711739	2.35223	1.84482	-0.238803	-0.182526	2.28862	-0.147836	-0.0629589	0.113321	-45.0564	-41.5119	-0.285682	-5.01382	0.029394	0.339992	0.554951	-0.113852	-0.985511	-0.82458	-8.86967	0.768088	-9.31807	-2.30389	10.7021	0.199953	116.744	2.21287	-2.39807	-0.140967	-0.521075	-0.533464
Water	Linear model	14	0.166241	0.677578	0.0424772	3.29656	-1.27394	5.68788	0.00321847	-36.9778	-1.58215	32.3211	-1.16051	2.50074	-3.80826	2.02787	2.58086	-4.8737	-10.6599	3.74457	0.521232	-8.0442	6.51359	0.0527885	-4.02281	3.22745	-40.0867	-1.0003	-1.95777	-0.272009	-0.272227	-0.640122	-0.801104	-0.662701	-0.257429	1.75278	-0.721828	28.5883	4.38074	-19.6418	6.66695	34.26	1.7037	-1.38787	0.95239	-1.60204	1.34422
Pooled	LASS-regularized linear model	14	0.00173052	0.328721	0.0549429	0	0	-0.349089	-0.0496983	0	-0.268646	-0.122819	0.153022	-0.10505	0.0783888	0.356619	0.0724546	0	0.0179326	-0.136073	0.208752	0.942199	-0.0889629	-0.00968941	-0.0342612	0	0.367779	-0.113766	-1.17522	0.00385372	-0.0154519	-0.243343	0.00896184	-0.448821	0	-1.28035	0.317317	0.620638	-0.165529	0	0	0.581078	0.389385	0.258628	0.164549	-0.12621	-0.189124
Gut	LASS-regularized linear model	14	0	0.323403	0	0	0	0	0	0	0	0	0	0	0	0	-0.0903366	0	0	0	0	0	0	0	0	0	0	0	0	0	0	0	0	0	0	0	0.0907049	0	0	0	0	0	0.0263569	0.0374666	0	0	0
Mouth	LASS-regularized linear model	14	0.0200651	0.433039	0.104366	-0.744719	-1.56853	0.00180433	-0.115489	-0.00696559	-1.28011	0	1.60728	-2.53901	0.226201	0.0337221	0	1.23859	0.121771	-1.2417	-0.290705	3.3122	-0.567114	-0.0114592	-0.082044	0	1.8381	-0.344234	-1.10171	-0.172249	0.362629	0.0649922	0.122461	-0.0974938	-0.116253	-1.97891	0.0848172	0.00143227	-3.2302	0.762724	2.91502	0	0.807653	0	1.22365	0.139917	-0.297155
Skin	LASS-regularized linear model	14	0	0	0.098055	0	0	0	0	0	-0.152293	0	0	0	0	0	0	0	-0.0639691	0	0	0	0	0	0	0	0	0	0	-0.154747	-0.0154591	0	-0.266919	0	0	0.127586	0.00880874	0	0	0	0	0	0	0.0960399	0	0	0
Skin	LASS-regularized linear model	14	0	0	0	0	0	0	0	0	0	0	0	0	0	0	0	0	0	0	0	0	0	0	0	0	0	0	0	0	0	0	-0.0360671	0	0	0	-0.000205913	0	0	0	0	0	0	0	0	0	-0.089582
Soil	LASS-regularized linear model	14	0	1.47562	-0.742116	-0.179874	0.761834	1.54649	0.350087	-1.05321	0.478973	-0.443346	0	0	-0.455479	1.74997	4.17073	-0.925853	-3.96672	-4.42914	0	0.759018	0	0.0610664	2.87678	0	0.770871	-0.944264	0.0021402	0.0383677	-1.32158	-1.2581	-0.0388948	-1.39092	-0.0027611	-1.66117	0	0	1.65087	0	0.222918	0	0	0	-1.87702	-0.576558	0.184978
Vagina	LASS-regularized linear model	14	0	0.942587	0.128752	0	0	0	0	0	0	0	0.152122	0	0	0	0	0	0	-0.350176	0.0971148	0	0	0	0	0	0.691482	0.0528806	0	0	0	0	-0.0227115	0	0	0	0	0	0	0.00682161	0	0	-0.0467416	0	0	0	-0.309104
Water	LASS-regularized linear model	14	0.135169	0.798884	0.138758	2.40756	-1.2996	2.67943	-0.686998	-0.353595	0	0	0	-4.53842e-05	0.694375	0.591702	4.06591	-3.7063	-12.7122	2.83411	0.197307	-4.29153	1.22633	0.0159473	-3.27571	0	-0.300448	-0.888184	-0.847635	-0.852091	-0.184412	-1.09144	-0.544051	-0.972629	-0.408042	0	1.50137	0	1.32896	4.07531	3.52856	0	-1.66444	0	1.53473	-1.68987	1.14156
Pooled	Regularized Random Forest	14	5.68152	72.7647	40.0198	30.9288	26.3163	20.8208	29.1232	29.6594	23.7524	26.3179	19.2356	26.4109	18.857	19.0848	29.0912	26.5675	28.8176	23.1652	25.4705	35.1457	16.6913	-3.74473	8.37397	31.6646	29.3352	21.8498	20.7642	45.5614	62.6476	70.1209	61.4677	21.8764	18.1596	29.3517	27.3063	26.2065	21.3037	24.7268	21.5376	30.4124	31.1208	29.1621	31.1745	38.3159	53.2351
Gut	Regularized Random Forest	14	-1.51173	21.2087	3.82412	9.91948	-0.0465089	8.07614	0.953112	7.28853	2.51212	6.38505	8.69933	8.48593	4.27927	8.62034	14.3456	3.8183	8.61284	13.2886	1.65854	7.84447	4.26141	-3.8855	0.218775	29.1115	20.1009	8.90482	11.6495	-1.56225	3.85478	-0.80604	8.64814	8.36984	10.6054	16.9851	11.574	11.9008	8.42637	11.7469	8.12974	20.4212	11.5704	14.2438	4.82738	5.13764	4.29691
Mouth	Regularized Random Forest	14	9.75833	41.9977	36.6743	26.5536	25.5114	23.6991	14.9744	18.0765	26.5422	19.7023	24.2431	22.914	15.0583	17.7785	21.6815	19.6534	20.158	24.4323	15.0007	42.1753	18.2616	14.7416	12.7428	26.7357	23.7398	24.1351	18.7291	45.6524	52.9179	45.6045	30.1544	19.6362	15.1509	20.0045	21.7811	18.6416	19.9506	20.2267	19.0532	23.086	20.8317	26.1288	22.7391	41.362	65.779
Skin	Regularized Random Forest	14	6.1588	1.60008	0.767457	7.26887	6.43888	1.663	-0.244085	-0.830511	5.40927	0.784379	4.10637	-0.113168	-2.32725	-0.0265916	4.43159	2.22547	6.64628	0.392092	-2.89662	1.19212	-0.0482636	-0.705025	3.60694	4.60568	5.7966	2.91839	-0.0839291	8.91988	6.69208	10.3473	34.7924	2.61903	4.41525	6.4848	-0.213201	-2.9835	2.23286	-0.41658	2.94132	4.80907	2.79496	8.30325	7.22823	-0.0162125	7.50485
Skin	Regularized Random Forest	14	1.43386	6.01012	6.04325	5.66243	7.40648	7.66744	7.64532	9.22958	7.01934	9.94571	5.80059	11.5843	9.36678	7.54683	9.60518	12.4551	15.3782	16.7866	9.26764	19.822	8.93562	-0.980965	3.4783	2.2221	2.44784	13.916	5.56442	12.6218	27.0289	17.3207	17.9945	13.453	10.1684	1.09347	6.50026	22.4193	11.0568	23.6021	12.838	4.88588	0.813184	7.96892	8.00286	29.4285	36.2882
Soil	Regularized Random Forest	14	-2.49153	85.0118	15.3318	4.42163	2.16821	13.8247	4.00745	5.56899	8.30683	4.09923	8.9562	7.51627	11.4615	6.95852	16.7425	13.0375	14.8563	25.7637	6.48386	13.2348	11.8595	-1.60824	-0.425946	21.2124	25.9877	14.0777	15.1691	25.7161	3.54619	7.57202	22.2872	2.26178	7.36293	22.3455	13.2871	10.5402	3.40214	9.63532	2.64974	26.0896	16.5003	9.58042	6.82917	6.59116	8.73335
Vagina	Regularized Random Forest	14	2.48074	14.2699	6.9382	2.66135	1.79246	7.5309	2.38219	7.73268	20.6924	3.32866	17.7823	6.53727	4.46678	2.23455	14.1379	7.92237	5.28549	19.0563	11.6722	13.2639	9.61758	-3.59728	1.57597	3.51165	1.54608	8.87622	3.16714	14.6049	7.25296	8.82202	5.13973	13.9706	6.96901	3.10462	8.44114	16.5744	12.307	15.93	14.4257	1.24346	-2.48509	3.37532	3.19903	14.5052	33.5033
Water	Regularized Random Forest	14	2.04993	31.2622	-0.549706	2.49462	0.724825	9.33019	2.42102	4.13506	4.01321	8.67075	8.4153	11.8456	8.618	10.7653	7.12229	5.96881	9.4869	7.18921	1.66673	14.4321	8.09854	2.2591	-0.185743	20.8913	18.17	6.5955	2.88694	39.8515	16.8701	43.5124	28.7405	1.01768	-1.66112	18.5001	7.52372	8.26611	2.76662	5.5101	5.60104	21.5536	5.04263	4.30656	1.03431	0.0463466	-1.46119
Pooled	Linear model	151	0.0217206	0.455368	0.0604122	1.23146	-0.0610851	-0.226911	-0.176955	-2.89757	-0.632519	2.92857	0.4666	-1.15281	0.337711	0.391379	0.166603	0.228671	-0.122142	-0.107678	0.229893	1.54284	-0.391549	-0.050721	-0.0364658	-0.237624	2.22772	0.00449471	-3.18197	0.0676735	0.0865455	-0.0736196	0.0171861	-0.34026	0.04643	-1.332	0.623498	15.0096	0.876597	-11.3943	1.15189	-1.01805	1.55719	-1.12626	0.114163	-0.409172	-0.350046
Gut	Linear model	151	0.445957	0.595678	0.337414	0.886129	0.372966	3.60968	0.128533	-7.90607	0.22443	12.6415	-1.37547	-6.09398	-0.172806	0.994039	-1.03975	-1.46603	0.528883	-2.09182	0.118387	5.02854	-1.92509	-0.16052	-0.0896861	17.0905	-25.0847	-0.146515	-14.3658	0.224563	-0.114099	-0.004998	0.262591	2.12634	0.976795	-1.60103	0.196026	102.92	10.0011	-80.172	5.89383	4.8398	8.24515	1.34096	0.0135424	1.77492	1.29422
Mouth	Linear model	151	-0.293416	0.569591	0.108565	-6.12166	-3.77988	1.67702	-0.438418	-8.97099	-1.87675	9.70237	1.65455	-4.91124	0.719886	0.0119792	-0.197029	1.03063	0.15795	-1.02371	-0.277514	3.38355	-1.19898	0.0465921	-0.00826099	-6.14378	42.9541	-0.535099	-6.92145	-0.0379738	0.557332	0.207956	0.159999	0.506423	0.0708106	-2.5635	0.0788263	23.9825	-2.48772	-16.6031	5.56701	-28.9624	4.23224	5.71007	3.51226	-0.125134	-0.229745
Skin	Linear model	151	-1.1505	-0.870989	0.137921	6.33623	0.617988	-3.06527	-0.0405934	5.18943	2.37886	-9.30184	-2.23377	9.2608	-1.28428	-1.04277	0.521194	-2.53216	-2.2756	0.203033	0.630398	-4.06153	3.52422	0.108189	-0.822591	0.0372993	334.196	-0.0534906	15.7722	-1.01247	-0.0473425	-0.731708	-0.72626	-2.68867	-1.40048	-5.92563	0.101614	-15.8154	-1.09958	10.9166	1.8914	-298.249	-9.59252	-5.85472	-0.14904	-0.614635	0.019629
Skin	Linear model	151	0.0798599	-0.141691	-0.0365659	-0.723496	0.00580679	-0.384987	-0.419834	6.3208	-0.334889	-5.38624	0.376379	1.69853	1.47013	-0.570612	-0.16775	0.203637	0.460122	-0.047299	0.180865	-0.451128	-1.64096	0.10174	-0.000417438	-0.335226	-25.0367	0.0128685	1.02035	0.255403	-0.43094	-0.172031	-0.298257	0.203686	-0.0391718	-0.141368	0.392488	11.8225	5.62967	-10.5088	-3.60412	24.645	-1.37416	1.57498	0.347949	-0.00929412	-0.091129
Soil	Linear model	151	-0.765906	1.78674	0.326338	1.21046	0.586012	-6.08976	0.852883	42.2586	2.06584	-49.2195	2.2651	7.79315	-4.16072	1.02764	-1.51152	-1.45548	2.30252	-2.19351	-0.714403	-0.857386	6.23341	0.102994	18.1965	-2.04305	12.5339	-1.0858	9.01105	0.214408	-0.381733	0.132983	0.557005	-2.24369	-0.462085	-2.7085	0.657801	-18.0535	0.941441	13.322	-4.15912	-9.19769	-4.66615	-3.93721	-1.57366	2.9144	1.57339
Vagina	Linear model	151	0.362456	1.4901	0.106779	4.8192	0.643836	0.832398	-1.24628	-1.47792	-1.01303	2.34614	1.06243	-2.61413	1.72767	-0.141099	0.182049	1.46802	-0.103958	0.406805	0.184499	0.241101	-0.530069	-0.0106615	-0.5282	-8.52968	54.2542	0.0593162	-0.985381	-0.0167706	0.39131	0.315296	0.183251	-0.395101	-0.156918	-4.48428	1.0904	-6.97667	0.553879	7.52173	-1.75587	-26.8602	-0.978882	-4.2277	-0.383499	-0.819951	-0.541636
Water	Linear model	151	0.430008	1.25959	-0.0488946	20.1566	6.25183	-1.35268	-0.693201	-35.0745	0.08582	37.3986	-3.31848	-4.71433	-1.55808	1.50474	3.89234	-5.36377	-14.4077	2.20158	0.203266	4.01768	6.3688	-0.0484522	-10.0461	4.60611	-54.936	1.02489	-2.30127	0.495555	-0.389455	-0.579066	-1.00737	-1.33023	-0.715257	1.17119	1.76132	68.3633	11.3252	-56.3106	4.04437	47.1579	0.905424	-18.8881	-6.40417	-0.882508	0.850062
Pooled	LASS-regularized linear model	151	0.00554129	0.277484	0.0486959	0	0.0567522	0	0	-0.0564748	-0.0849098	0	0	0	0.109918	0.276958	0.0359631	-0.139279	-0.0193136	-0.162048	0.185454	0.360546	-0.174272	-0.0502372	-0.0320192	0	0.467242	0	-0.401612	0.00374201	0.107231	-0.13919	0	-0.443501	0.068684	-0.923325	0.203435	0	0	0	0	0.247058	0.0638201	0.225367	0	-0.10647	-0.218659
Gut	LASS-regularized linear model	151	0	0.275183	0	0	0	0	0	0	0	0	0	0	0	0	-0.151552	0	0	-0.133805	0	0	0	-0.0321052	0	0	0	0	0	0	0	0	0.0053351	0	0	0	0.00616966	0	0	0	0	0	0.0685662	0.0051532	0	0.0145616	0
Mouth	LASS-regularized linear model	151	-0.252432	0.520972	0.104679	-0.740051	-0.878653	0.00212293	-0.381044	-0.429075	-0.99828	0	1.19836	-1.36597	0.549495	0.0370188	-0.13251	1.0513	0.147926	-1.49267	-0.265148	2.32533	-0.608771	0.0527011	-0.0140268	-0.0732659	1.48586	-0.534584	-2.35472	-0.0778992	0.546367	0.152946	0.189367	0.145489	0	-1.65076	0	1.25577	-2.23973	0.265312	2.31779	0	1.72724	0	0.516165	0	-0.242462
Skin	LASS-regularized linear model	151	0	0	0	0	0	0	0	0	-0.0772358	0	0	0	0	-0.0167316	0	-0.0128451	0	0	0	0	0	0	0	0	0	0	0	0	-0.16158	0	-0.278387	0	0	0	0	0	0	0	0	0	0	0	0	0	0
Skin	LASS-regularized linear model	151	0	0	0	0	0	0	0.0218243	0	0	0	0	0	0	0	0	0	0	0	0	0	0	0	0	0	0	0	-0.0248931	0	-0.0525394	0	-0.190261	0	0	0	0	0	0	0	0	0	0	0	0	0	-0.077898
Soil	LASS-regularized linear model	151	0.157447	1.20025	0.0922491	0	0	0	0	0	0	0	0	0	0	0	0	0	0	-2.11085	-0.376232	0	0	0.0343654	5.33183	0	0	0	0	-0.0923725	0	0	0.389379	0	0	-0.248594	0.0294327	0	0	0	0	0	0	0	-0.257781	0	0.529427
Vagina	LASS-regularized linear model	151	0	0.801621	0.0622041	0	0	0	0	0	0	0	0	0	0	0	0	0	0	-0.224151	0.0989586	0	0	0	0	0	0	0.0936621	0	0	0	0	0	0	0	0	0	0	0	0.0723342	0	0	0	0	0	0	-0.205937
Water	LASS-regularized linear model	151	0.00830745	0.84761	-0.0989512	0.613254	-0.385275	0.0171234	0.440374	0	0	2.12382	0.416095	0	0	0	0	-2.5975	-3.48645	0.239892	-0.0183775	0	1.34941e-05	-0.00875296	0	0	-0.397844	0.173089	0	0	-1.01791	-1.53844	-0.247209	-0.697609	0	0	0.328199	0	0.768705	0.412561	1.41851	-4.57394e-06	0	0	0	0	0.254242
Pooled	Regularized Random Forest	151	8.58911	72.697	37.424	25.4622	25.0539	26.2624	31.5429	22.1548	8.39978	23.584	21.1407	26.935	16.5457	17.4676	19.0317	19.4439	26.9604	26.5744	23.4966	28.9839	23.4045	-3.58601	7.26069	21.3753	19.2548	22.3621	27.2041	41.9661	50.9062	58.7764	58.7104	23.6458	22.5375	22.6593	28.475	14.8901	18.7495	15.5204	21.5149	18.3687	41.6097	22.7426	32.5896	30.1952	46.9796
Gut	Regularized Random Forest	151	-3.85661	12.3811	-7.78214	4.51248	-2.61767	5.72866	-0.859033	2.67562	3.50282	2.96998	12.0855	8.50751	2.95679	9.18725	12.8795	9.18356	16.2897	10.7713	0.706142	9.39825	5.9473	0.906174	-3.82755	15.1515	14.3895	8.91543	14.0197	6.76452	13.5122	0.272627	21.5759	4.84563	7.12168	10.5998	11.2529	10.7502	9.9305	13.7408	10.807	13.9709	16.3921	7.15196	-0.317732	-0.348348	-2.62157
Mouth	Regularized Random Forest	151	9.77053	39.5804	38.1969	25.6117	24.9464	24.5508	10.4756	17.5977	20.5885	19.2651	22.1895	19.6297	13.2602	18.84	20.5577	18.2734	22.2422	30.1144	16.0877	34.9999	19.7174	6.12474	10.9569	34.2224	27.7869	28.3972	16.1247	42.9315	61.4556	34.7081	27.797	20.2932	14.7008	23.5912	21.953	20.9149	19.7385	22.6227	18.8619	27.3262	19.0728	25.6369	23.8909	32.9779	65.057
Skin	Regularized Random Forest	151	-0.745979	6.06427	-0.660479	-0.786161	4.03579	7.10772	2.43201	3.35113	5.08807	5.68718	7.99162	8.03155	3.29199	2.66625	10.896	3.59555	5.65443	4.39581	-4.2971	1.77575	5.34937	-1.06882	0.609142	7.00792	7.09491	3.42678	3.08565	7.01149	22.3319	4.37374	49.1938	1.05042	0.119439	6.28171	0.816435	0.558037	2.23804	-2.01615	2.63065	8.65394	-1.06439	3.6115	5.74454	3.54646	8.34698
Skin	Regularized Random Forest	151	-0.620188	3.98274	8.87104	4.64472	4.5192	6.95647	11.2608	4.70747	8.67564	7.43474	10.4395	5.87507	6.24662	3.92965	6.96175	12.8621	7.16006	14.3939	5.40824	19.7357	5.45297	-0.485698	5.87015	4.66934	4.11525	12.5951	8.48879	14.2335	41.8364	28.6942	33.5071	10.639	7.97895	3.88104	5.20426	17.7997	8.41738	17.0492	11.4397	5.16139	0.0216353	3.51541	4.54952	16.942	28.2973
Soil	Regularized Random Forest	151	-1.23341	85.3142	11.7381	13.9518	4.33525	8.10321	9.63893	6.34712	10.6827	6.86259	11.5571	8.29637	8.41209	11.0396	11.7287	13.0658	16.6586	19.38	13.0974	10.7442	11.4289	1.47818	1.28976	19.743	20.304	4.61486	22.9571	35.6945	11.9745	4.2797	26.2191	2.71847	3.00102	19.307	11.3235	7.31458	2.03898	5.76573	7.86002	19.8643	10.5043	13.6713	5.38501	9.56075	5.20416
Vagina	Regularized Random Forest	151	7.25713	10.9942	6.02863	-1.40542	3.28214	6.85244	4.47658	-2.38212	-0.126876	-5.03964	0.804093	5.94729	4.15851	5.84961	6.31436	9.68227	8.48414	20.63	16.6854	6.73339	6.94714	-4.40243	1.0132	3.02574	6.23231	12.0002	0.536536	2.87915	0.645793	6.18916	7.44894	14.8844	10.5112	0.951778	1.23337	18.562	5.22929	22.0921	8.22157	4.45887	-6.35485	-3.0192	2.9329	-3.37786	27.8165
Water	Regularized Random Forest	151	1.2051	37.0659	2.95227	2.80975	2.53384	11.6839	16.1616	0.395547	4.37785	4.69263	8.82821	11.427	3.84161	9.70811	11.8647	8.36125	10.0347	7.69722	-0.995422	7.11348	6.10992	1.05806	0.778269	22.8299	17.3828	7.46317	6.98703	38.2719	22.4255	55.1914	22.6296	4.2293	3.62968	16.0489	5.04138	7.1571	3.33564	5.31471	2.69555	19.3527	5.46028	4.59517	1.73084	1.28671	1.21968
Pooled	Linear model	154	0.0322198	0.370914	0.0590498	0.730548	-0.0205184	-0.488241	-0.0729006	-3.59103	-0.502575	3.17154	0.459816	-0.662765	0.0226862	0.445695	0.0323784	0.241508	0.0578356	-0.684227	0.102879	1.82658	-0.166007	-0.00174872	-0.0447495	-0.414877	-1.20427	-0.148486	-2.29624	-0.0644243	0.12424	-0.146779	0.0114716	-0.575433	-0.0836294	-1.29138	0.459684	13.0165	-0.0327136	-9.9589	2.00519	2.5608	1.10578	-0.92559	-0.046491	-0.52887	-0.514526
Gut	Linear model	154	0.340811	0.288875	0.000144513	-7.73093	-3.38272	-5.39813	0.96082	-5.3188	-2.31506	1.29356	0.906068	11.7068	-3.19818	-0.912138	-1.25005	0.379825	1.86955	-1.49047	0.363115	2.14351	5.07673	-0.0559501	-0.102805	30.3897	-10.369	0.437981	6.56456	0.0970006	0.100664	0.0603084	0.188688	-0.846333	0.441522	-1.18403	-0.461489	75.8198	15.3036	-65.1258	1.92663	-23.9389	-3.38463	7.55564	4.02552	0.0119744	1.19741
Mouth	Linear model	154	0.221774	0.493983	0.0757852	-9.13415	-4.64498	1.29748	-0.405423	-1.96749	-1.40571	1.87767	1.70024	-3.15413	0.549795	-0.0557919	-0.0742576	1.03766	0.149145	-1.21001	-0.18964	2.52392	-0.820547	0.0223431	-0.201415	-3.74765	29.6419	-0.801739	-4.29735	-0.0409802	0.481453	0.18596	0.0203452	0.156615	0.0665989	-2.4492	-0.0425222	9.08787	-3.70407	-5.33893	4.55352	-19.8769	2.50434	8.60567	4.38938	0.252157	-0.300352
Skin	Linear model	154	-0.419615	-0.285286	0.212474	4.80044	2.19663	-9.37389	0.0534938	23.9415	1.66831	-30.792	-1.12834	16.8573	-1.57308	-2.03627	-2.41818	-1.24268	0.521549	2.306	1.29982	-4.8027	4.11651	0.236624	-1.59924	27.2295	212.906	0.563376	18.6135	0.0623215	-0.298363	-0.27215	-0.360167	-2.01816	-0.635438	-2.98766	2.3909	9.33758	9.39012	-12.6466	-4.50643	-222.775	-13.3915	-4.68699	-1.06253	-0.778865	0.654874
Skin	Linear model	154	0.0194096	0.179289	-0.00783245	0.539022	-0.0346109	-1.0991	-0.535727	0.743822	-0.175627	1.14189	0.173526	-0.45936	1.46265	0.0326931	0.629074	0.0749526	-0.099384	-0.403546	0.0227505	2.92809	-1.42074	0.0198279	-0.0101092	11.7233	13.9436	0.29451	2.24764	0.791521	-0.240805	0.471515	-0.509831	-0.621895	-0.372057	0.182518	0.791266	14.4426	4.67153	-13.0757	-2.52435	-26.104	-2.27202	-0.208843	0.0252829	-0.400716	-0.333689
Soil	Linear model	154	-0.298478	1.66081	0.0154102	0.395386	0.0882678	-0.816128	2.34762	18.5867	1.56794	-24.2405	1.22143	0.387997	-4.94877	0.499351	-4.11629	0.0172494	4.0274	-2.04919	-0.638302	1.38274	6.36813	-0.0343737	9.12726	-3.98935	15.0305	0.15092	0.164294	0.821552	-1.11052	-0.589957	0.497128	-0.200252	0.731711	-2.9208	-1.42105	30.2286	6.37817	-26.8111	-2.8571	-9.40561	2.1742	-1.03126	-0.293762	-2.28901	-0.486911
Vagina	Linear model	154	0.242323	0.924266	0.0539374	2.39418	0.855961	0.334282	-0.971396	-3.23573	-1.04694	2.72519	0.675251	-0.580134	1.84439	-0.898825	0.317718	1.7844	-0.800172	0.374269	0.0885401	-0.0628103	-0.367565	-0.16095	-0.327034	4.31369	20.8805	-0.0258865	1.85874	-0.209952	0.178703	0.184644	0.167265	-0.972833	-0.585406	-5.34946	1.052	4.91437	-0.0021242	-2.141	2.40432	-11.4272	-3.17747	-1.9686	-0.779767	-1.43071	-0.483482
Water	Linear model	154	0.371202	0.693029	0.00374895	0.688264	-1.18804	2.19072	1.03418	-34.1524	-2.33212	28.7945	1.95761	-2.37695	-5.33296	1.13231	5.61703	-4.46623	-14.6755	0.488967	-0.888552	0.702974	12.0543	0.0760767	-9.00208	4.74021	-52.0268	0.120311	-9.06573	0.739953	-0.993904	-0.471053	-0.333372	-1.1591	-0.882826	1.9503	-0.668033	25.0235	1.90639	-17.3996	4.74399	44.0379	6.61569	-3.10712	-1.02485	-1.39804	0.484668
Pooled	LASS-regularized linear model	154	0.0150437	0.308844	0.0511858	0	0.0161021	-0.000636522	-0.0255585	-0.510835	0	0.00115533	0.0440863	0.15993	0	0.384884	0	-0.0589715	0.0727325	-0.46877	0.216826	0.615844	-0.128321	-0.00424821	-0.039136	0.10526	0	-0.111402	-0.874787	-0.0655117	0.124002	-0.170926	0.0117852	-0.497965	-0.011479	-1.06296	0.178811	0.321788	0	0	-0.030392	0.690265	0.378484	0.0660996	0	-0.345203	-0.439192
Gut	LASS-regularized linear model	154	0	0.287036	0	0	0	0	0	0	0	0	0	0	0	0	-0.0986503	0	0	0	0	0	0	0	0	0	0	0.000614356	0.096003	0	0	0	0	0	0	0.117143	0	0	0	0.0001338	0	0	0	0.0635188	0	0	0
Mouth	LASS-regularized linear model	154	0.201243	0.447973	0.0797774	-0.808347	-1.28899	0	-0.389565	-0.0777822	-0.876322	0	1.05114	-1.93879	0.555418	0	-0.00783448	1.23003	0.101144	-1.41099	-0.19527	2.62379	-0.439681	0.0308218	-0.183892	0	1.59954	-0.686128	-0.810222	-0.076094	0.448681	0.142361	0.0486372	-8.48701e-05	0.0181871	-1.66079	0	0.994642	-2.47554	0.046708	2.43813	0	0.834943	0	0.879988	0.321225	-0.243524
Skin	LASS-regularized linear model	154	0	0	0	0	-0.029602	0	0	0	-0.166418	0	0	0	0	0	0	0	0	0	0	0	0	0	0	0	0	0	0	0	-0.17433	0	-0.183531	0	0	0	0	0	0	0	0	0	0	0	0	0	0
Skin	LASS-regularized linear model	154	0.0578451	0	0	0.191786	-0.00329144	0	-0.0440093	0	0	0	0.153672	0	0	0.0785566	0	-0.254154	0	-0.483133	0	0.61364	-0.00140789	0	0	0.396708	0	0	-0.0873413	0.269044	-0.000197486	0.356249	-0.423562	-0.108878	-0.0870813	0	0	0	0	0	-0.135841	0	0	0	0	-0.446225	-0.271073
Soil	LASS-regularized linear model	154	0	0.889855	0	0	-0.0396889	0	0	0	0	0	0	0	0	0.126194	0	0	0	-1.7934	-0.0140704	0	0	0	6.54591	0	0	0	0	-0.0624595	0	0	0.275269	0	0.00541475	-0.101143	0	0	0	0	0	0	0	0	-0.373389	-0.120948	0.171897
Vagina	LASS-regularized linear model	154	0	0.680849	0.0745137	0	0	0	0	0	0	0	0.00738915	0	0	0	0	0	-0.254808	-0.446993	0.0330064	0	0	0	0	0	0	0.160199	0	-0.222422	0	0	0	0	0	0	0	0	0.246822	0.133514	0	0	0	0	0	0	-0.236736
Water	LASS-regularized linear model	154	0.0858924	0.857313	-0.0173409	0	-0.77107	0.468867	0.398232	0	0.501976	0	0.803622	0	0	0	4.32754	-3.73226	-12.7859	0	-0.385151	-0.752311	2.03628	0	-1.43338	0	-0.434741	0.0888079	-1.5103	0.176134	-0.840198	-0.926136	-0.0889757	-1.43022	-0.640419	0	0.752908	0	1.58473	1.70843	2.14608	0	0	0	0	-1.18798	0.376063
Pooled	Regularized Random Forest	154	10.8671	64.323	33.8706	33.0198	29.305	24.254	29.523	29.2008	22.5261	21.0304	20.0506	26.3835	10.7983	17.4794	20.7118	16.0457	19.7541	25.7134	24.6832	21.8571	18.5572	0.435578	11.0207	21.7452	22.801	28.7381	31.1679	46.2328	57.6388	61.152	58.0435	21.2391	25.4397	25.3168	22.9561	17.4465	24.0895	18.8161	24.7621	23.5834	38.5901	30.6673	31.4815	35.7207	50.6025
Gut	Regularized Random Forest	154	-1.60302	16.6663	-2.57706	5.7254	-2.16972	3.7483	1.02669	2.2618	0.0527397	4.64779	7.69616	6.3238	1.05292	5.99373	16.3485	3.77087	8.23376	9.72228	1.56306	4.1713	5.50231	-1.84905	-1.53063	23.2736	16.9364	14.639	13.1466	5.54012	6.10694	4.50276	16.1099	13.2476	8.21285	12.7663	3.71546	10.5535	8.53394	10.1718	10.9306	17.0163	8.48811	9.63666	4.2336	3.30966	-0.852984
Mouth	Regularized Random Forest	154	9.44054	42.5551	46.6948	20.6628	23.5972	26.8772	10.8006	17.4612	25.0466	15.1603	24.0344	20.9682	11.9128	17.4011	18.2377	19.2719	27.3075	23.8817	11.7444	36.5486	19.5526	8.27555	8.28015	30.4461	23.0232	26.7142	19.6835	51.8712	67.7911	48.0902	27.49	18.1377	10.3934	21.4037	24.0932	18.9387	19.6816	19.0464	17.925	21.6266	20.4191	22.2983	22.2653	29.3999	64.2083
Skin	Regularized Random Forest	154	1.44113	1.831	0.123031	-3.28048	10.701	2.67263	1.2121	-0.287559	9.13307	-0.540049	9.43388	0.95348	2.10792	-1.56251	4.23314	-1.71731	-0.818356	2.35429	-1.68624	2.8097	4.49854	-0.429582	0.411741	6.36472	7.77584	-0.137877	2.94682	8.9406	25.234	9.46181	37.0502	0.420576	-1.14787	8.06341	4.54699	-2.04804	-0.58135	-1.47435	2.73289	6.61862	0.33549	1.13474	7.92316	0.867967	5.45675
Skin	Regularized Random Forest	154	6.91146	5.47717	3.02247	3.70222	7.61128	8.24916	5.78755	8.6413	7.69655	9.44767	5.87317	11.8823	0.618598	5.77731	10.3788	15.8458	14.9451	16.7928	6.81711	18.7072	7.7684	-1.97731	6.66425	7.44173	7.63199	10.0383	5.33078	17.8629	36.0331	31.5423	41.2543	10.8588	7.40334	8.15529	5.48873	10.5493	14.4244	13.1831	16.0643	7.26578	1.96054	2.36651	4.88616	15.8508	18.1585
Soil	Regularized Random Forest	154	-2.15956	93.0265	18.8551	17.1666	8.51963	16.4308	7.70866	8.38034	13.5014	9.37687	12.0091	10.8339	9.43429	11.033	15.9004	25.4465	7.9007	11.3064	9.00017	10.9349	16.8604	0.14758	-1.3145	18.7349	25.0358	4.10671	9.6607	27.6348	8.53905	2.5467	23.3372	1.94888	3.40215	23.2432	6.76828	4.44039	10.6724	2.42781	4.58756	23.0947	5.21415	13.9479	14.5221	10.6198	18.2962
Vagina	Regularized Random Forest	154	3.91127	7.7005	7.77612	-1.92889	3.48312	5.03492	-0.0529792	0.441826	4.19945	3.51559	5.7593	6.88829	3.48424	8.57029	6.88081	10.4731	10.3309	20.0696	12.0774	10.5004	8.42866	4.42786	-0.441796	-1.56768	-3.80583	9.7605	0.524922	5.56245	3.88151	2.89641	4.78604	12.1449	11.3903	-1.47714	-1.26933	18.2789	3.04458	24.7031	6.29118	-0.186089	-1.53484	-3.11354	6.52694	1.43924	29.2165
Water	Regularized Random Forest	154	6.32936	23.9411	3.55411	7.77585	3.54894	13.206	2.48909	8.89713	10.4793	9.40385	7.14105	15.8858	5.91922	5.64894	6.3677	9.70264	11.3243	8.85949	2.23404	9.28366	8.31771	2.37727	4.99797	14.8577	15.4372	8.06781	4.79395	28.3775	18.0086	49.3091	26.9309	3.16638	6.44297	15.6811	6.84155	5.82755	3.58092	6.06641	2.54493	14.4323	8.86315	8.24778	3.07604	5.48375	0.987537
Pooled	Linear model	157	0.0220743	0.315139	0.0608136	0.143481	-0.275473	-0.163584	-0.0800915	-2.79577	-0.4926	2.69296	0.531575	-0.861363	0.280632	0.321782	-0.00313171	0.450638	0.147641	-0.625534	0.122609	1.67254	-0.597852	-0.0378196	-0.0254206	0.0671129	-3.41784	-0.192725	-3.12333	-0.027591	0.0244843	-0.214841	0.00830692	-0.460208	-0.0697685	-1.47911	0.384256	8.24306	-0.680637	-5.84287	1.41162	4.44725	1.64273	-0.261982	0.220837	-0.193259	-0.430211
Gut	Linear model	157	0.43739	0.774311	0.594057	-0.345518	-3.47925	-4.63207	0.514619	2.58381	-2.43403	-2.06424	2.31519	2.53985	-1.10093	-2.4714	-2.24204	2.13297	1.99749	-0.671816	0.64645	6.17148	1.3655	-0.0867438	-0.0790813	30.1936	-65.4606	-0.177854	0.134053	0.239898	0.203032	-0.285728	0.5371	-1.3555	0.683097	1.28837	0.0973849	-26.0147	-5.98412	17.4784	1.40024	24.5354	0.529996	-0.0737008	3.32543	2.10249	0.332523
Mouth	Linear model	157	-0.0712828	0.582823	0.102923	-4.86645	-2.8006	3.70594	-0.601651	-5.66892	-0.885171	7.04085	0.873667	-6.59671	0.942165	-0.00816832	-0.0715008	0.864713	0.0449894	-0.580968	-0.156095	3.38232	-1.38651	0.0129027	-0.0475892	-5.6336	30.5685	-0.589053	-4.94783	-0.0605425	0.451686	0.293765	0.0600993	-0.061629	-0.0321619	-2.24404	-0.08574	13.3296	-3.37483	-8.86084	4.86777	-18.6718	2.99803	5.07442	2.6321	-0.0655988	-0.283429
Skin	Linear model	157	-0.39036	-0.104814	0.00662294	12.3447	1.19245	-3.80232	1.33124	23.7989	1.81471	-28.4147	-0.00927321	10.1746	-4.36432	1.67904	0.106801	-2.12936	1.67524	0.332095	1.12496	-4.38753	4.76446	0.0563434	-0.630078	8.71862	167.477	0.168173	9.98175	0.173963	-0.707752	-0.557815	-0.206979	0.740199	0.887301	0.0685807	-1.14626	-50.5781	7.34338	39.4701	-15.9207	-163.068	-3.34197	-12.4241	-0.668858	-0.429918	-0.0110137
Skin	Linear model	157	0.0835295	-0.0761448	-0.0191717	-1.42529	-0.402483	-0.142882	-0.479345	4.51547	0.0677978	-3.5328	-0.0110353	0.395254	1.14314	0.912748	0.979138	-0.191534	0.369554	0.330363	0.289631	0.248871	-1.45228	0.0619295	-0.00392798	0.0876508	-31.279	-0.0367858	-0.721209	0.551564	-0.33702	0.0953083	-0.495087	-0.199394	-0.230372	1.16026	0.478353	12.8748	3.56581	-10.3558	-1.27567	28.3739	-0.329444	2.23831	0.774136	-0.287705	-0.324568
Soil	Linear model	157	2.09911	1.52335	-0.770836	-11.6954	-2.52375	0.90748	1.54016	29.8489	-0.142689	-40.8426	3.68726	9.37406	-4.03457	0.235465	-2.2146	1.53707	7.39581	-4.78391	-0.167137	-5.5965	3.66156	-0.0816519	-14.6333	-1.45249	19.2831	-1.14028	2.26959	0.338189	-1.49519	-1.65237	0.034671	-2.25589	-0.542012	-2.03706	-1.52428	9.76962	13.579	-5.72529	-7.99343	-16.7401	0.0843383	10.5667	2.23518	-2.32462	-0.566495
Vagina	Linear model	157	0.566398	1.38838	0.114972	4.38041	0.66094	0.117946	-1.00864	-3.04356	-1.8539	3.7123	1.48533	-2.73825	1.18914	-0.626909	-0.0187734	1.49937	0.251305	1.10157	0.185765	0.810533	0.446157	0.0376049	-0.826892	-12.6226	39.2332	0.211313	0.135333	0.299477	-0.185861	0.617479	-0.305416	-0.506953	-0.587641	-3.8762	1.04897	-1.84618	1.17556	3.29808	-1.25815	-9.08198	-1.42335	-3.99187	-0.591128	-0.775449	-0.0928389
Water	Linear model	157	0.468972	1.04692	0.19277	-4.31986	-2.13813	0.463645	-0.264839	-43.631	-4.83561	36.4635	2.92519	4.54316	-3.04428	-0.289197	6.42025	-3.82569	-15.2062	-0.26291	-0.265367	-2.23454	9.27159	0.023861	-11.9013	10.9126	-64.2279	-0.473361	-4.16092	0.388475	-0.81085	-0.540315	-0.122064	-2.33178	-0.821603	1.10638	1.15575	1.91916	4.24415	0.36863	-0.405016	49.6954	0.319008	2.15259	0.198341	-1.20433	0.293198
Pooled	LASS-regularized linear model	157	0.00419416	0.268125	0.056029	0	0	0	0	-0.157393	0.00817786	0	0.0978078	0.051127	0.181657	0.316346	0	0.0677304	0.113663	-0.481969	0.196735	0.724533	-0.46409	-0.0364614	-0.0204041	0.588814	0	-0.102571	-1.58419	-0.00309621	0.00927902	-0.223684	0.000244283	-0.373833	0	-1.11053	0.146614	0.483563	0	0	-0.338988	0.271864	0.874499	0.0549175	0	-0.079611	-0.365928
Gut	LASS-regularized linear model	157	0.0778722	0.415879	0.219265	0	0	0	0	0	0	0	0	0	-0.00361428	0	-0.271548	0	0	0	0	0	0	-0.000282905	0	0	0	0	0	0	0	-0.0681398	0	0	0	0	0.032583	0	0	0	0	0	0	0	-0.106418	0	0
Mouth	LASS-regularized linear model	157	-0.0103559	0.527387	0.0937275	-0.14492	-0.270404	2.01664	-0.555712	0	-0.299241	0.078597	0.555611	-2.58268	0.712627	0.113653	-0.0284827	0.828067	0.0363094	-1.05547	-0.167889	1.9593	-0.948095	0.0248164	-0.0661028	0	1.28616	-0.587001	-0.924372	-0.106812	0.454738	0.260144	0.0821955	-0.375448	-0.115566	-1.50047	-0.0918181	0.761306	-2.2003	0	2.39081	0	0.775647	0	0.0242773	0	-0.303519
Skin	LASS-regularized linear model	157	0	0	0	0	0	0	0	0	-0.183209	0	-0.0315765	0	0	0	0	0	0	0	0	0	0	0	0	0	0	0	0	0	-0.203029	0	-0.284994	0	0	0	0	0	0	0	0	0	0	0	0	0	0
Skin	LASS-regularized linear model	157	0	0	0	0	0	0	0	0	0	0	0	0	0	0	0	0	0	0	0	0	0	0	0	0	0	0	0	0	0	0	-0.323483	0	0	0	0	0	0	0	0	0	0	0	0	0	-0.130997
Soil	LASS-regularized linear model	157	0.825862	1.05451	-0.263153	0	0	0	0	0	0	0	0	0	0.169244	0.00146723	0	0	0	-3.04132	-0.434153	0	0	-0.0178261	0	0	0	0	0.528541	0	-0.444334	-0.476579	0	0	0.0988866	-0.139593	0	0	0.718666	0	0	0	0	0	-0.110307	-0.0139237	0.466555
Vagina	LASS-regularized linear model	157	0	0.525684	0.0426365	0	0	0	0	0	0	0	0	0	0	0	0	0	0	-0.0544166	0.138953	0	0	0	0	0	0	0	0	-0.0893246	0	0	0	0	0	0	0	0	0	0.492814	0	0	0	0	0	0	-0.0571417
Water	LASS-regularized linear model	157	0.0276466	1.10896	0.108713	1.12663	-0.668502	3.64453	-0.0625571	-0.0148013	-0.165913	0	1.32906	0	0.343707	0.714723	5.46727	-4.18042	-12.6967	-0.00545023	0	-3.06863	0	-0.025442	0	0	-0.570922	0	0	0.117812	-0.881382	-1.05399	0.28867	-1.25536	-0.436326	-0.223216	0.658711	0	3.2888	1.44757	0.654402	0	-1.57872	0	0	-1.1677	0.297333
Pooled	Regularized Random Forest	157	3.49984	73.9375	24.7182	31.9824	26.2424	20.2866	28.478	28.2474	32.7574	23.2142	26.8934	27.3145	20.8653	21.4641	27.442	25.4748	29.9558	27.1093	24.4322	33.3035	20.3486	-0.734221	1.86384	30.7236	30.3515	29.739	23.1001	49.9132	75.8366	74.5356	61.0116	22.685	18.4131	27.2672	21.8083	22.5239	24.0006	23.2453	29.4043	29.4221	26.7321	30.2919	28.6803	26.206	50.9594
Gut	Regularized Random Forest	157	-0.242234	18.2154	-1.15143	4.74541	1.63801	4.93148	1.08306	3.33438	7.40129	5.5353	15.1871	7.48569	5.39811	4.59232	11.7166	-0.61067	8.96058	10.3577	2.40875	4.30477	1.81391	-1.17324	-0.729733	26.4751	16.9366	9.10172	10.8471	5.50465	11.6859	2.39859	18.9702	8.24223	7.12248	14.5107	6.38418	9.10913	12.6343	8.33623	12.5186	19.183	9.34412	8.41641	2.81241	4.50257	1.77672
Mouth	Regularized Random Forest	157	13.5046	44.5353	36.1688	26.4667	22.6416	28.6845	15.2359	16.1723	23.3291	19.7556	25.1028	23.0875	18.9641	18.5658	20.9507	22.3137	23.6727	29.8541	12.0794	47.7295	21.6795	10.3775	12.2041	31.7092	25.3778	24.2537	23.9191	40.7523	47.4728	34.914	31.1982	23.9853	19.0029	22.4655	22.9096	23.613	16.0857	23.7054	18.4873	27.2442	22.9166	27.3292	24.0018	36.7248	67.3146
Skin	Regularized Random Forest	157	0.907126	9.49213	-0.450665	0.58964	1.3454	6.9806	5.48337	2.04093	15.196	3.22958	18.0227	5.63847	11.6131	9.01477	3.47022	4.41468	3.30765	4.8297	1.72294	3.54539	8.07579	-0.747763	0.0649053	5.61655	6.54249	2.97415	1.67228	4.79544	37.0078	2.61357	31.714	-1.37134	-1.16723	7.22581	-0.378633	3.02004	1.60298	0.137469	3.14673	7.1589	-1.6605	-0.133631	0.431819	1.29163	5.43579
Skin	Regularized Random Forest	157	5.50826	8.54846	5.81011	4.82733	7.45285	8.70926	11.0363	8.80591	7.73655	6.06347	7.48383	11.9886	8.9715	3.50105	7.57828	8.4976	7.91901	17.2763	6.05254	17.4435	5.83401	-0.356717	6.08062	9.86756	8.19968	17.6806	9.81154	16.5942	49.9645	26.447	34.8392	11.0541	7.11992	5.72705	3.18181	19.2587	13.646	19.8912	14.0255	10.265	2.11994	3.90629	5.78907	15.0772	34.241
Soil	Regularized Random Forest	157	-0.750752	76.7258	11.6821	8.16269	0.390546	10.3701	2.50915	2.07066	7.7861	4.04734	6.12973	7.3447	14.6053	5.66112	6.4387	13.1558	8.09434	17.7906	10.5301	10.3271	9.88899	-0.147313	2.41779	17.8407	24.423	3.69656	21.8492	28.7708	9.73415	5.0926	23.5743	-2.79511	0.978494	22.6874	15.0738	-1.38831	-3.00905	-2.58628	0.501534	24.4429	10.9435	10.5924	1.48988	6.72991	12.794
Vagina	Regularized Random Forest	157	5.21958	8.39795	7.04662	0.365073	4.73038	5.09096	1.41112	-0.625284	11.927	-3.69327	13.9728	8.09085	5.79475	5.11968	6.00288	6.99871	8.8246	21.4825	17.1878	9.39134	8.75893	-4.34503	5.16821	4.17275	0.621389	8.58555	3.18604	6.67962	4.24802	3.38084	4.32328	15.0159	7.73361	2.36371	3.68997	24.8715	9.19946	19.7596	9.39822	2.53946	-0.82558	-0.282401	4.56924	2.20255	29.7246
Water	Regularized Random Forest	157	1.83263	32.8391	-1.94977	5.17479	3.00138	13.6528	12.5197	13.9128	1.13946	12.1139	8.65775	12.1802	9.50189	9.83237	8.53247	10.4553	10.2003	9.25958	3.5482	7.74012	13.6171	2.43794	2.95759	19.9384	17.5539	8.87433	1.89303	39.7334	19.4223	41.9876	22.4996	0.872649	4.01425	13.3952	3.6098	8.22321	6.0847	7.28473	6.25021	18.8984	3.71327	5.70066	2.53029	-1.8487	-0.672021
Pooled	Linear model	158	0.0189818	0.426478	0.0899081	1.52822	0.244009	-0.0753435	-0.249775	-2.7214	-0.522098	2.7238	0.297257	-1.28246	0.589672	0.0892375	0.0152121	0.641949	0.0350271	-0.214409	0.25385	1.78196	-0.588321	-0.0662007	0.011639	0.476719	1.96638	-0.0459588	-3.40038	0.0899499	-0.0150121	-0.0546507	-0.0553743	-0.432245	-0.0463858	-1.47367	0.401501	12.3436	-0.0175059	-8.94076	1.58307	-1.38248	1.99434	-1.41071	-0.135963	-0.309001	-0.329725
Gut	Linear model	158	0.269533	0.628464	0.210603	-19.55	-8.05132	1.91343	0.143311	-8.96998	-3.17239	10.1178	2.34968	1.4644	-1.39573	1.6298	-0.311845	-2.99078	-0.814934	0.0461409	-0.543621	-0.56626	-0.155542	-0.0321312	-0.0542858	6.6984	-34.9528	1.79098	-1.89412	0.317598	-0.156395	-0.660313	0.713888	1.87539	0.621945	-0.875818	-0.377072	107.502	10.8455	-88.4912	10.6308	24.9946	-0.530542	21.405	9.05532	-0.074496	0.685392
Mouth	Linear model	158	-0.370273	0.618578	0.105786	-5.93206	-3.22921	3.09739	-0.415822	-6.28325	-1.59808	7.22176	1.51504	-4.97844	0.71063	0.12725	-0.0380496	0.896031	0.0756933	-0.777592	-0.298698	2.42358	-1.54929	0.00274899	0.0127774	-7.53496	19.1396	-0.470462	-5.58184	-0.108108	0.391427	0.165807	0.104777	0.318655	0.0504097	-3.10393	-0.139081	14.5341	-3.12636	-9.74798	4.62664	-4.85714	3.46896	6.06323	3.10511	0.0680263	-0.26289
Skin	Linear model	158	1.42939	-0.125478	-0.183915	4.41403	0.621446	-3.24858	-0.0246849	7.88889	2.25292	-11.6348	-2.25981	6.83168	-0.78944	0.603896	-1.51953	-3.23348	-1.1352	1.1274	1.91043	-2.61424	2.06807	0.0615077	-0.548885	6.05606	317.77	-0.566111	4.89944	-0.459321	-0.127743	-0.571796	-0.530075	1.38124	1.09497	-9.0319	1.17962	14.6079	1.06615	-12.1392	0.558845	-285.958	-2.88462	-5.33995	-1.00255	0.201867	0.771338
Skin	Linear model	158	0.156358	0.00659697	0.0424643	-0.368432	0.177438	0.595779	-0.434401	9.40456	0.647867	-7.71851	-0.258107	0.420886	1.12955	0.283124	0.731504	-0.192683	0.45489	1.01212	0.233844	-1.17042	-1.50159	0.0550534	-0.0280468	-2.36251	-26.0596	0.430134	2.39327	0.329187	-0.260416	0.041774	-0.362656	-0.117863	-0.162979	1.89914	0.138327	7.89424	6.74792	-8.39167	-5.24711	25.1585	-1.91011	1.6041	0.224351	-0.0130546	-0.254909
Soil	Linear model	158	2.10266	1.93782	0.367863	-8.70173	-1.24606	-7.05343	0.493164	24.673	1.92903	-31.1063	1.84064	10.7211	-3.12509	-2.55012	-1.99474	-0.328183	2.12611	2.30805	-1.09436	-5.65263	6.1052	0.10529	-10.4197	-4.9349	22.7352	2.38108	12.1343	0.676273	-0.564487	0.117479	0.732569	0.0248465	0.484402	-2.17616	1.16128	-154.387	-10.5548	122.746	-24.8218	-16.6947	-7.3889	6.80779	1.17285	1.0117	0.212823
Vagina	Linear model	158	0.364638	1.7089	0.165693	0.983337	0.241347	1.41868	-0.804549	-1.41463	-1.17723	2.55565	1.32941	-1.72845	1.66926	-1.0692	-0.459228	1.19128	0.871319	0.675614	-0.170119	-1.43247	-0.332145	-0.0480099	-0.211719	-8.82023	-19.5335	0.396723	0.985683	0.178297	0.472622	0.523561	0.147141	-1.93484	-1.34715	-3.13253	0.604755	0.739259	1.77517	0.35743	0.5946	38.653	-2.08504	-0.0980886	-0.137613	-1.07908	-0.553222
Water	Linear model	158	0.0373257	1.37548	0.305569	14.6955	1.31461	8.05549	-0.576486	-22.0807	-1.99287	16.2642	0.688895	3.2213	-1.24136	0.768146	6.31206	-4.68119	-15.0923	-0.223172	1.46366	-8.64946	2.63519	0.0943199	-0.977804	4.97783	-9.50104	-0.458424	0.813627	-0.334951	0.00146879	-0.813925	0.0215318	-2.01149	-1.3927	1.87324	-0.374224	69.1614	8.74138	-53.1104	11.97	1.45746	-1.03372	-11.5043	-1.37064	-2.19851	1.23298
Pooled	LASS-regularized linear model	158	0.0061086	0.26035	0.0735325	0	0.051817	0	0	-0.0923121	-0.0732818	0	0	0	0.137172	0.0885713	0	0	0	-0.0633249	0.226833	0.449764	-0.18311	-0.0613848	0.020398	0	0.432798	0	-0.243128	0.0485942	0.00598834	-0.124566	-0.049877	-0.515182	0.00734944	-0.93471	0.0192359	0	0	0	0	0.279941	0.222246	0.148013	8.21611e-06	-0.0278312	-0.213569
Gut	LASS-regularized linear model	158	0	0.318868	0	0	0	0	0	0	0	0	0.0651474	0	0	0	-0.0317743	0	0	0	0	0	0	0	0	0.0158576	0	0	0	0	0	0	0	0	0	0	0	0	0	0	0	0	0	0.13588	0	0	0
Mouth	LASS-regularized linear model	158	-0.314587	0.580346	0.0999619	-0.487747	-0.676787	1.51085	-0.45374	0	-0.987686	0	1.18633	-1.84426	0.702983	0.1298	-0.0131443	1.0393	0.0816487	-1.16304	-0.286451	1.59092	-1.20538	0.0155698	0	-1.41623	0.786865	-0.489016	-1.56017	-0.142768	0.376004	0.138263	0.119298	0.0716346	-0.00969876	-2.38931	-0.0458232	0.219806	-2.49226	0.654761	2.19066	3.22738	1.19264	0.27386	0.427502	0.185767	-0.247256
Skin	LASS-regularized linear model	158	0	0	0	0	-0.0135008	0	0	0	-0.0969497	0	0	0	0	0	0	0	0	0	0	0	0	0	0	0	0	0	0	0	-0.223238	0	-0.0870881	0	0	0	0	0	0	0	0	0	0	0	0	0	0
Skin	LASS-regularized linear model	158	0	0	0	0	0	0	0	0	0	0	0	0	0	0	0	0	0	0	0	0	0	0	0	0	0	0	0	0	0	0	-0.184966	0	0	0	0	0	0	0	0	0	0	0	0	0	-0.113881
Soil	LASS-regularized linear model	158	0	0.856866	0	0	0	0	0	0	0	0	0	0	0	0	0	0	0	-1.51345	-0.016219	0	0	0.0961283	4.97048	0	0	0	0	0	0	0	0.500214	0	0	-0.069941	0	0	0	0	0	0	0	0	-0.125532	0	0.162117
Vagina	LASS-regularized linear model	158	0	0.355718	0	0	0	0	0	0	0	0	0	0	0	0	0	0	0	0	0	0	0	0	0	0	0	0.134039	0	0	0	0	0	0	0	0	0	0	0	0.174377	0	0	0	0	0	0	-0.107403
Water	LASS-regularized linear model	158	0.0023793	1.30708	0.177881	2.97033	-0.725897	6.03966	-0.300165	-0.491906	0	0	0.553766	0	0	0	4.2135	-3.20893	-9.1454	0	0.688815	-4.17531	0	0.0043496	0	0	-1.00011	0	-1.57047	-0.0853936	-0.536419	-1.06327	0.0728303	-1.04884	-0.778237	0	0	0	0.960636	3.47236	3.66758	0	-0.730024	0	0.759648	-1.62	0.360632
Pooled	Regularized Random Forest	158	8.36901	84.1192	43.8834	20.9466	26.4735	30.2298	24.7662	25.9409	23.4992	22.3806	22.2586	25.8898	17.1357	19.514	21.0839	23.4867	24.8477	24.1899	27.3633	38.1679	26.0992	1.53885	4.1556	28.838	28.0297	30.3198	25.5087	42.9366	59.5118	72.0515	54.5702	19.5264	18.8306	24.7275	23.9874	22.3072	19.1404	20.6892	25.1577	26.0466	33.1788	19.1551	29.3473	26.3969	63.838
Gut	Regularized Random Forest	158	0.880869	15.9579	2.52917	3.40476	-1.40145	7.05821	4.28102	5.64605	19.7667	2.6189	21.6589	7.42554	5.48847	7.24168	14.8937	4.65754	9.56879	14.2218	7.98415	5.88103	3.47253	0.579361	3.9999	29.3888	25.4774	6.55906	8.04539	0.725505	3.29746	1.6806	21.5965	6.01877	5.18347	20.2388	7.26022	9.14674	10.8679	6.30867	6.03486	26.0102	10.7259	9.87012	2.15484	4.84043	4.23205
Mouth	Regularized Random Forest	158	9.51055	46.1891	44.106	26.7812	27.0468	27.5734	12.5795	19.5049	24.0356	21.5853	21.6012	19.63	15.5735	19.1083	21.2745	18.3227	25.275	29.0012	19.0089	43.7418	22.5116	12.0027	11.1909	30.9682	24.9266	21.9258	18.5718	47.3956	51.3085	43.9106	30.7112	21.1537	18.6375	22.9945	21.085	22.2341	20.9007	21.0119	20.5069	27.9683	23.0088	26.7758	23.7337	35.4083	76.6054
Skin	Regularized Random Forest	158	-0.179939	0.658145	-1.45356	-1.45575	8.65531	1.17339	-0.0589432	-0.333592	13.0611	-1.77516	16.4815	1.52025	6.03342	2.82371	6.65782	-0.601455	-4.20897	2.91019	-2.91385	1.958	-0.516167	-0.92486	2.67206	2.71075	4.26469	-1.13557	5.71974	13.6957	14.8351	21.0366	30.1018	1.01727	-1.80993	7.05729	0.96096	-1.3293	1.33095	1.07218	2.43271	4.4017	1.02986	-1.52542	6.95438	1.06643	5.33602
Skin	Regularized Random Forest	158	-0.206218	0.769698	1.32204	2.53481	4.46195	5.72203	10.2483	5.29561	6.94095	4.22211	6.67366	6.77602	7.55559	3.37088	8.3698	11.0838	7.24446	13.6117	6.40769	18.0291	4.84169	-1.95117	4.29559	7.74024	3.74966	14.482	3.10659	14.0222	47.8854	20.6128	31.2588	11.8936	12.0707	3.67874	-0.702352	16.0968	15.1531	16.5438	14.2376	5.76024	0.763806	3.91205	1.79705	10.5369	33.2065
Soil	Regularized Random Forest	158	-1.45027	79.1486	16.1079	5.30264	2.02234	9.94224	4.3508	7.77752	10.4494	5.31648	8.90838	9.66418	4.85737	4.41972	13.3469	3.89544	18.2443	13.1689	4.7623	6.9495	7.53887	1.01223	2.80347	19.5152	23.1207	5.40129	25.3339	31.6046	9.95041	4.16791	25.0586	-1.23052	2.60658	21.8026	13.2384	4.96037	2.16262	4.67218	2.639	20.7389	11.1435	5.6631	0.216541	7.53723	7.00434
Vagina	Regularized Random Forest	158	7.48457	16.9661	5.85034	7.87967	8.86593	7.36982	4.65453	8.13797	12.4772	6.71155	8.9253	7.57668	4.13253	5.89471	6.71742	7.75329	7.6244	19.8926	7.81429	8.20674	8.0615	3.94827	3.79505	6.53194	4.69735	13.2583	2.37519	0.916144	-0.0599121	3.3416	7.97702	17.4919	12.3163	2.39826	6.18493	21.734	8.10343	24.6922	10.4061	5.1822	-2.55346	8.66746	8.28984	12.3099	30.0908
Water	Regularized Random Forest	158	2.76002	34.1444	4.39991	7.98661	3.3083	5.00919	5.52438	-0.0970016	12.556	2.62967	8.65117	6.09924	11.112	11.945	10.7262	10.5744	16.2882	9.55205	12.7112	7.54963	6.7838	1.97876	-1.47536	19.1502	17.1458	5.24598	5.79626	43.4451	28.1271	44.1776	31.1183	1.10505	3.2167	14.1034	4.77836	9.95853	0.14585	8.763	2.75816	15.9531	5.25479	6.83148	3.46935	-0.244289	0.18098
Pooled	Linear model	15	0.069077	0.413837	0.0561659	0.89692	-0.214703	-0.234895	-0.0790391	-2.67266	-0.678952	2.43825	0.586858	-0.787503	0.095768	0.486425	0.0994668	0.192078	0.0118636	-0.608898	0.13984	1.66965	-0.301051	-0.0154652	-0.0298677	-0.21141	-0.610606	-0.120651	-2.31961	0.0523486	0.03763	-0.10558	0.0385701	-0.734726	-0.179676	-1.30311	0.512361	13.478	0.147043	-10.2191	2.08011	1.76473	0.991746	-0.841346	0.21671	-0.419106	-0.336371
Gut	Linear model	15	0.159936	0.431645	0.161476	2.84354	-1.22573	-0.217582	1.14811	-4.05013	-1.26024	10.1845	0.145737	-9.24873	-0.782276	0.830588	-0.491573	-1.40231	-0.346453	-2.28114	0.262469	11.7128	-0.333958	-0.056067	-0.139301	18.6056	-32.6294	2.5073	-7.02701	0.162624	0.00548057	-0.660805	0.802331	3.40964	1.13947	-0.943532	-0.905812	66.0475	9.22096	-54.5428	0.708208	9.44933	5.31077	-1.23269	1.69252	-0.596588	0.00271823
Mouth	Linear model	15	-0.168826	0.604797	0.126361	-6.78614	-4.02535	1.74883	-0.416416	-4.90335	-1.52897	6.0115	1.69077	-5.84787	0.555187	-0.0144171	-0.0547935	1.00294	0.1233	-0.647462	-0.317057	4.15897	-0.867845	0.0200037	2.25105e-05	-5.36804	45.8962	-0.512205	-5.30366	-0.123181	0.510029	0.140224	0.12739	0.12159	-0.0795398	-2.47818	0.377791	11.9636	-4.24655	-7.29429	5.11434	-33.0562	2.59933	6.59793	3.75533	-0.0587986	-0.231042
Skin	Linear model	15	-1.21671	-1.35038	-0.113476	5.41807	-2.07729	-1.53498	1.26921	-2.13801	4.62564	-1.2405	-4.36182	2.65452	-3.58962	-1.36086	-2.02358	-1.8151	1.24709	0.747413	0.515289	-1.51307	5.73983	0.0551477	1.17288	-50.2743	182.835	0.96973	1.32263	-1.0744	-0.553017	-1.06604	-1.01443	-0.889422	-0.169336	-7.57762	-0.250072	-68.9752	-6.48269	55.4377	-8.36422	-95.2906	0.726212	-6.28807	1.61282	-0.926524	-0.220813
Skin	Linear model	15	0.101912	-0.0991292	0.0607898	-1.61568	-0.748709	1.02385	-0.552338	4.44361	-0.527606	-2.83613	0.674655	-0.482144	2.18488	-0.0749371	0.600801	0.608037	0.0626579	0.0688469	0.126431	-0.745635	-2.98264	0.00849734	-0.00697806	-5.81091	-46.967	-0.254397	-1.52603	0.31877	-0.338612	-0.0146507	-0.418652	-0.622874	-0.214217	0.585116	0.229398	11.0087	2.23949	-8.66334	0.506963	50.0406	0.412016	2.61293	1.07385	-0.34078	-0.310052
Soil	Linear model	15	-0.602657	1.24458	-0.163023	-14.9054	-2.13362	-5.16425	-0.237957	36.954	0.812354	-49.7032	3.52078	8.60324	-5.29769	1.83795	-1.21577	-0.932935	1.96695	-1.11788	-0.338721	-4.03909	10.6347	-0.146823	20.4564	-5.37417	1.48477	-1.05376	10.6948	0.121763	-0.946483	-1.38677	0.643577	-3.25643	-0.346232	-2.6736	2.26927	-106.426	-18.7689	87.7562	1.51119	5.28712	-10.3414	12.0002	1.70359	-1.78703	-1.18643
Vagina	Linear model	15	0.0382464	0.766137	0.120918	1.7621	-0.0359962	0.267847	-0.851186	-3.33133	-0.854945	3.50338	0.849171	-0.973953	1.17217	0.797464	1.35769	0.843916	-1.66553	-0.30755	-0.139974	-0.580982	-0.761724	0.0442299	-0.0857077	-36.2879	-48.4148	-0.365551	-2.82506	-0.116811	0.183443	0.127941	-0.250677	-1.56745	-0.939809	-6.05357	0.863942	-14.7488	-3.22744	15.0472	1.40141	105.131	0.317678	-1.15109	0.257796	-0.668915	-0.303799
Water	Linear model	15	0.135279	0.884918	0.0596377	6.29976	1.02212	0.615551	-0.696819	-33.2363	-2.28216	31.7363	0.627977	-7.5996	0.719898	-2.67181	2.74682	-1.29554	-13.391	0.146064	-0.611966	6.697	7.75771	0.0019401	-2.97441	6.17732	-52.8874	-0.646986	-11.1754	-0.124894	-0.474728	-0.761849	-0.232323	-1.40956	-1.18481	1.68863	1.27912	60.451	2.47598	-45.0078	9.992	43.0917	5.42732	-8.39123	-2.87946	-0.887001	0.66316
Pooled	LASS-regularized linear model	15	0.0519104	0.240762	0.0372344	0	0.00108258	0	0.0127352	-0.0229963	-0.0209831	0	0	0	0.0337312	0.35863	0.0298749	-0.202174	0.0308958	-0.425541	0.120514	0.597291	-0.17597	-0.0179464	-0.0180195	0.000169572	0.453937	-0.0311647	-0.391266	0.00396848	0.031974	-0.157394	0.00875929	-0.502724	-0.00804276	-0.73618	0.19837	0	0	0	0	0.147875	0	0.209082	0	-0.134798	-0.240157
Gut	LASS-regularized linear model	15	0	0.235681	-0.0108926	0	0	0	0	0	0	0	0	0	0	0	-0.24012	0	0	0	0	0	0	-0.0306581	0	0	0	0.056544	0	0	0	0	0	0	0	0	0	0	0	0	0	0	0	0.114712	0	0	0
Mouth	LASS-regularized linear model	15	-0.122821	0.546605	0.119122	-0.551185	-1.02341	0	-0.280527	0.243057	-0.827898	0.00017623	1.09698	-2.40294	0.297349	0.100561	-0.0114813	0.91851	0.107045	-1.10423	-0.273475	3.08734	-0.341492	0.0247806	0.00928056	-0.19089	1.06926	-0.476532	-0.528487	-0.174885	0.504809	0.101126	0.165495	-0.0659838	-0.100107	-1.45603	0.238456	0.209336	-2.70312	0.595782	2.55541	0	0.103376	0	0.670283	0.120638	-0.20011
Skin	LASS-regularized linear model	15	0	0	0.0574401	0	-0.194119	0	0	0	-0.0749595	0	0	0	0	0	0	0	0	0	0.128749	0	0	0	0	0	1.12908	0	0	0	-0.368933	0	-0.51588	0	0	0	0	0	0	-0.0138247	0	0	0.153267	0	0	0	0
Skin	LASS-regularized linear model	15	0	-0.00984231	0.00877869	0	0	0	0.0114374	0	0	0	0	0	0.0275565	0	0	0	0	0	0	0	0	0	0	0	0	-0.00937887	-0.0373416	0	-0.023789	0.0187113	-0.26356	0	0	0	0	0	0	0	0	0	0	0	0	0	-0.112045
Soil	LASS-regularized linear model	15	0	0.86749	0	0	-0.050961	0	0	0	0	0	0	0	0	0.151713	-0.00753706	0	0	-3.04248	-0.401025	0	0	-0.0365479	8.17045	0	0	0	0	0	-0.275912	-0.174606	0.399773	0.211942	0	-0.0436456	0.171743	-7.73957e-05	0	-0.206496	0	0	0	0	-0.0124255	0	0
Vagina	LASS-regularized linear model	15	0	0.71977	0.127243	0.364582	0	-0.0229611	-0.722293	0	-0.0963851	0	0.135107	0.0219145	1.19419	0.304416	1.24761	0.415783	-1.58227	-0.427798	0.0552958	-0.28942	-0.519043	0.074018	-0.0284254	-3.22794	13.2579	0	-1.63378	-0.119871	0.132978	0.0894488	-0.288729	-1.04754	-0.738644	-2.43197	0.634041	0	0.678731	1.7772	0.142982	0	0	0	0.181346	-0.472652	-0.242649
Water	LASS-regularized linear model	15	0.0143211	0.858339	0.116129	0	-0.61886	0.298166	0.83142	0	0	0.40954	0.480929	0	0	-0.681158	0.0193877	-2.52869	-7.01354	0	-0.318431	0	0.790627	0.0199954	0	0	-0.516024	0	-1.34337	-0.0866402	-0.788701	-1.0863	-0.018922	-0.693513	-0.345897	0	0.532119	0	0	1.76539	2.66209	0	0	0	0	-0.214476	0.891932
Pooled	Regularized Random Forest	15	3.83321	70.5069	39.1523	28.3903	26.6234	28.3301	28.2095	27.4088	20.6397	29.0167	24.5627	28.9337	10.4814	20.1841	22.1198	23.6164	25.5519	24.3141	21.6151	30.9365	20.6957	2.17135	8.12608	28.4625	19.6483	24.275	25.5383	42.1088	41.4536	70.3301	54.8315	20.2165	19.1678	21.9512	33.039	17.5515	21.6525	21.8181	24.4624	21.3073	41.8341	26.5819	34.8839	32.4566	49.4766
Gut	Regularized Random Forest	15	-4.06223	13.8921	-3.01302	5.84127	1.20461	9.37185	2.79546	8.66718	7.65357	8.48746	11.3717	9.03287	6.46921	12.9664	15.6756	4.41001	12.0872	8.69327	3.60123	6.18864	4.49246	-4.26688	-2.36016	19.9322	19.0484	19.7377	14.425	0.659066	2.46037	4.65664	12.5733	9.74673	7.18613	13.8858	-0.616888	6.81537	8.46875	9.3358	8.94871	18.6581	11.1603	4.56784	3.00285	5.64569	3.00727
Mouth	Regularized Random Forest	15	10.0372	47.1511	44.8077	25.9683	29.3033	24.5819	13.2693	19.3966	25.7234	19.6935	26.7878	20.7779	15.7667	15.8737	21.4127	19.0385	21.6923	27.0349	18.4081	38.4186	19.0304	5.03678	7.70795	32.9176	25.2986	23.9944	20.9689	44.0988	54.4526	40.0809	28.062	21.2673	16.6423	20.4429	19.2368	21.3064	19.2122	23.2881	19.0153	24.0692	19.0453	25.7804	25.2049	30.1021	63.9041
Skin	Regularized Random Forest	15	2.65751	-4.05662	-1.37246	0.961841	7.81613	2.98852	0.419959	1.48128	4.45458	2.56042	3.06946	3.05087	4.31567	0.0651074	-0.100966	0.822998	-1.07995	2.96815	-2.55424	-1.20186	2.91743	0.563175	-0.0530444	4.79518	5.64869	0.205183	1.09249	6.03241	27.046	1.83805	41.3775	2.46132	4.65629	5.76925	4.38773	0.800276	1.15093	-1.18586	2.44761	5.87915	-0.463031	1.19782	8.48996	-0.909189	3.86466
Skin	Regularized Random Forest	15	4.3056	3.81424	6.7903	1.2047	-0.858973	5.38141	6.05011	8.70759	8.70732	8.07001	8.4747	10.6471	7.36386	8.99676	7.98851	11.5893	10.2885	15.1568	0.207923	19.2418	6.20371	1.71007	4.25363	8.74611	6.50154	11.5599	11.6371	10.5933	35.3938	30.001	37.282	9.24933	11.5429	6.87868	-2.57253	19.5841	13.2155	14.911	13.4335	9.70774	3.99703	-0.830668	0.378358	23.6789	34.0728
Soil	Regularized Random Forest	15	0.197116	79.0156	17.5917	6.13537	8.00474	10.0172	8.02655	7.28974	11.5419	8.35256	8.33095	8.13094	10.6485	11.8949	14.5162	16.0816	26.8544	17.3606	9.50257	14.6655	9.7371	1.49066	2.53003	21.9047	23.0723	8.86344	16.8781	31.829	18.4178	7.36978	33.9076	2.5286	2.61521	17.7317	11.418	5.04537	2.70383	6.20963	4.96781	22.0882	11.9646	3.01766	9.61365	11.1691	13.2691
Vagina	Regularized Random Forest	15	2.8925	6.40462	5.6102	-6.3914	-4.77536	5.83998	4.21182	0.178345	3.85169	-1.19654	4.94693	7.67018	4.94649	7.56669	16.0849	7.8359	10.7545	16.5402	9.04498	8.98618	11.5407	-3.1464	4.37982	0.313758	-0.0994453	7.64563	-4.65421	12.7557	5.5968	6.10705	7.11053	19.9854	9.19797	3.21746	2.30629	14.3022	5.32501	16.8839	8.244	0.514676	-8.11185	-6.44268	-5.99182	-2.74407	28.857
Water	Regularized Random Forest	15	0.834506	40.8514	4.37914	14.3464	6.54574	11.7187	6.62975	11.1281	10.4323	11.8945	5.38336	14.6183	3.39391	7.90626	9.18045	5.98535	11.5916	9.73123	2.11063	3.90063	8.50831	0.42223	3.47465	20.9971	19.2093	8.26171	4.53169	39.9222	22.183	37.8375	15.439	4.71947	4.12669	18.204	2.78742	9.3785	3.20767	8.65712	3.72095	20.7754	7.26125	14.2216	7.35607	0.860674	0.217607
Pooled	Linear model	161	0.007284	0.456643	0.0671966	-0.019067	-0.48255	0.276258	-0.171316	-2.25813	-0.501073	2.19158	0.417683	-1.45428	0.164313	0.506381	0.0778643	0.150239	0.0379232	-0.191853	0.227526	1.50009	-0.230346	-0.057836	0.0235486	0.279569	-0.223044	-0.14303	-3.05435	0.0941477	0.0568662	0.0129387	-0.000327192	-0.646398	-0.0534866	-1.50405	0.359247	11.9295	-0.000143849	-8.71618	1.96387	1.03258	1.64111	0.247006	0.626534	-0.444577	-0.398757
Gut	Linear model	161	0.335903	1.31593	0.215627	-1.78676	-0.0220553	0.787655	-0.251655	-1.74455	-0.576558	0.233357	-0.254974	-1.45684	-0.654459	-0.767146	-1.16308	-0.503526	-0.0684989	-1.99519	0.0861925	6.50328	2.09605	-0.0416618	-0.183688	12.1639	-21.6838	1.32682	-5.67426	0.741931	-0.452759	-0.185053	0.563385	1.98852	0.201779	-2.2108	-0.459314	121.553	8.32943	-96.3678	14.6143	6.87132	3.4115	3.07976	0.640088	-0.820794	0.946003
Mouth	Linear model	161	-0.294241	0.681252	0.130224	-6.13189	-3.84505	2.16636	-0.339082	-5.23985	-1.45901	5.84169	1.54199	-4.40447	0.461497	0.206724	-0.00581303	0.820581	0.0576672	-0.798274	-0.222296	2.36334	-1.14536	0.0342044	-0.000826146	-9.37933	40.4802	-0.577212	-6.83602	-0.0529512	0.422069	0.0895722	0.155879	0.318723	-0.0398058	-3.47397	-0.0852835	16.8109	-3.00372	-10.8896	4.5893	-21.4553	4.47003	5.92997	3.63117	0.277727	-0.191744
Skin	Linear model	161	-0.431306	-1.7817	0.207971	13.7936	7.70271	-7.5294	0.559334	-10.7947	2.28102	3.04509	-2.339	16.1425	-2.77612	-1.66654	3.30666	-1.87144	-3.82355	0.164457	-0.77601	-7.35391	5.72876	0.198441	-5.58828	-37.7391	203.824	1.26424	12.1687	-2.54844	0.0733244	-1.74068	-0.800821	-5.28859	-3.25854	-11.0617	0.843226	-71.332	-3.7744	55.4877	-6.96489	-124.082	-7.56753	-15.8563	-8.29207	-1.79959	-0.570504
Skin	Linear model	161	0.216736	0.000143755	0.029901	1.54719	0.0433173	1.57174	-0.608714	2.81621	-0.51242	-2.04426	0.689139	-0.269242	1.99727	-0.434199	-0.15967	1.37301	0.78388	0.0747755	0.282417	-1.65803	-2.54461	0.0292954	-0.0221479	-7.8358	-44.0244	-0.541093	-2.94603	0.325645	-0.294974	-0.0572219	-0.249323	-0.695137	-0.270243	-0.0382947	0.059309	-0.762059	1.02568	2.04568	-0.959659	50.2264	1.46868	-0.325412	0.264295	-0.495201	-0.485111
Soil	Linear model	161	1.03757	1.67964	-0.62486	2.69438	1.67048	-0.863248	0.437618	30.389	3.29854	-39.3989	1.20934	1.77289	-4.28598	1.60738	2.60513	-1.17385	-2.42274	-4.21972	0.020852	2.01434	8.41679	0.0307169	2.45136	0.269035	20.4404	-1.24032	9.54801	0.666693	-1.23872	-0.697994	-0.194091	-3.05288	-0.44413	-2.84757	-1.16674	-63.9459	-1.93858	53.1353	-9.66715	-19.2004	-2.50995	-5.00901	-2.49441	-1.5041	-1.01425
Vagina	Linear model	161	-0.0407785	1.16899	0.132218	4.58421	1.46632	-0.399336	-1.35759	-0.0323361	-0.907688	0.988756	0.798051	-1.32589	2.25795	-1.37837	0.888352	1.1951	-1.19331	0.197414	0.070473	0.595708	0.120472	0.0421335	0.0343248	10.9988	150.59	0.41756	-0.759456	0.188222	-0.287392	0.138711	-0.172158	-0.889245	-1.11278	2.73676	0.668179	3.53831	5.87816	-1.39282	-4.39918	-155.644	0.0622701	-4.22037	-1.13989	-0.838892	-0.348092
Water	Linear model	161	0.633664	0.899137	0.229164	0.251248	-1.19616	-0.944846	0.75837	-29.3348	-3.49152	24.7399	2.16482	-1.56704	-4.18038	0.243591	3.78403	-2.28674	-9.87663	0.617304	-0.165301	3.46916	10.6751	-0.0308619	-14.8446	5.82461	-43.8759	-0.826589	-6.17077	0.215626	-0.673778	-0.694447	-0.518758	-2.37128	-1.15023	1.19374	0.747123	-0.626485	1.20872	6.05846	2.48373	35.2737	2.86928	-2.17425	-0.361559	-2.49937	0.0949431
Pooled	LASS-regularized linear model	161	-0.00163126	0.30841	0.0459877	0	0.0490602	0	0	-0.00327744	-0.0375203	0	0	0	0.0222988	0.345498	0.00128166	-0.220394	0.0351784	-0.133729	0.175338	0.439272	-0.166182	-0.0578013	0.0277214	0.0331055	0.0895813	-0.0249251	-0.703826	0.0608729	0.0489019	-0.0553218	-0.00670149	-0.464592	0.0708534	-1.09018	0.106968	0	0	0.112108	0	0.724796	0.361997	0.298859	0.100904	-0.152535	-0.305957
Gut	LASS-regularized linear model	161	0	0.326804	0	0	0	0	0	0	0	0	0	0	0	0	0	-0.0199681	0	0	0	0	0	0	0	0	0	0	0	0	0	0	0	0	0	0	0.0986232	0	0	0	0	0	0.00600609	0.0435241	0	0	0
Mouth	LASS-regularized linear model	161	-0.238855	0.645048	0.127373	-1.90796	-1.82724	1.13144	-0.334711	-0.108591	-0.964996	0	1.26981	-2.38441	0.39751	0.218795	0.00329626	0.966159	0.0826143	-1.03825	-0.217791	1.68533	-0.79311	0.0368623	-0.0205192	-6.59536	12.4172	-0.560468	-4.47168	-0.0883882	0.400009	0.0449917	0.182123	0.197197	-0.0557073	-2.9498	-0.0611805	2.39812	-2.97627	0	2.5018	9.04196e-05	3.21587	1.49505	1.5375	0.358729	-0.157865
Skin	LASS-regularized linear model	161	0	0	0	0	0	0	0	0	-0.122293	0	0	0	0	0	0	0	0	0	0	0	0	0	0	0	0	0	0	0	-0.243077	0	-0.179999	0	0	0	0	0	0	0	0	0	0	0	0	0	0
Skin	LASS-regularized linear model	161	0.0648671	0	0	0	0	0	0	0	0	0	0	0	0.0967897	1.93404e-05	0	0	0	0	0	0	0	0	0	0	0	-0.0638289	0	0	-0.113207	0	-0.205613	0	0	0	0	0	0	0	0	0	0	0	0	0	-0.258102
Soil	LASS-regularized linear model	161	0	0.602586	0	0	0	0	0	0	0	0	0	0	0	0	0	0	0	-0.75912	0	0	0	0	2.20651	0	0	0	0	-0.188354	-0.0730405	0	0.248807	0	0.0631623	0	0	0	0	0	0	0	0	0	0	0	0
Vagina	LASS-regularized linear model	161	0	0.521098	0	0	0	0	0	0	0	0	0	0	0	0	0	0	0	-0.157805	0	0	0	0	0	0	0	0	0	0	0	0	0	0	0	0	0	0	0	0.26114	0	0	0	0	0	0	0
Water	LASS-regularized linear model	161	0.0649984	0.871586	0.0895572	0.146201	-0.512308	0.2526	0.895598	0	0	0.754931	0.174301	0	0	0	0.0282464	-1.90415	-4.66777	0	0	0	0.372094	-0.116486	0	0	-0.411319	0	0	0	-0.770708	-1.17551	-0.424826	-0.650222	0	0	0.166036	0	0.741839	1.2242	2.24096	0	0	0	0	-0.680683	0.338995
Pooled	Regularized Random Forest	161	8.17909	70.7459	43.8025	25.0112	27.9305	23.0127	19.9415	26.4945	16.7727	24.6641	19.3686	26.542	13.886	19.292	17.049	21.6533	26.5783	22.9241	24.1505	28.8357	27.8219	-8.10604	5.78568	23.9417	23.5883	26.1634	22.1913	43.1597	45.2122	73.0729	50.6006	18.6531	18.1779	19.8304	22.0835	17.3514	19.5205	20.262	27.6609	20.607	26.226	22.5458	27.3954	34.0295	50.5291
Gut	Regularized Random Forest	161	-3.33735	14.7306	-6.07609	15.3962	-2.55093	8.23642	0.634404	9.98419	2.36905	9.82292	6.43929	12.6149	2.1307	5.86079	9.70321	7.57659	8.43368	14.31	7.65328	6.83842	7.48289	-4.67047	-4.63812	14.2904	13.5966	10.6661	14.9932	0.536819	6.58808	5.55674	15.9181	9.33724	10.3587	12.7795	16.3831	8.35728	14.4556	7.06973	10.7749	17.3784	19.7943	15.9902	1.56737	5.8252	4.69128
Mouth	Regularized Random Forest	161	10.6278	52.715	53.4224	22.2963	22.4455	26.7445	15.4327	18.6199	29.2513	18.3457	27.6229	22.8094	17.6902	19.9276	21.8545	19.4438	23.0233	28.4886	13.5979	36.6427	19.4565	11.7005	8.33428	31.976	26.2796	30.8807	22.3149	42.0068	42.7512	32.2016	32.5239	26.2019	19.2463	24.723	22.8963	21.8991	19.2803	20.8545	18.36	27.5233	21.2934	23.1484	19.9599	41.3047	79.2712
Skin	Regularized Random Forest	161	1.20594	1.00853	-1.74726	1.82354	3.19257	2.58582	0.840172	-0.980558	4.37382	-0.182732	6.02612	-0.00472399	3.17196	1.6029	0.946506	-0.14126	0.245083	2.15497	3.29824	4.08729	0.913735	0.252868	-1.41978	6.78379	6.76424	-0.807237	4.75304	6.33815	24.3923	4.67455	54.354	1.4987	2.88792	4.42568	4.6912	0.916295	3.70667	3.08596	7.24566	6.96878	0.657514	1.04228	6.70127	4.64473	3.8083
Skin	Regularized Random Forest	161	2.08274	4.78616	7.41922	1.04484	2.71853	2.44537	5.58761	4.76098	3.03312	5.18162	3.30785	1.9809	0.962043	4.01396	21.3263	12.3867	17.167	8.30928	9.25176	11.5104	4.51244	0.488597	2.86304	5.43627	5.58032	6.56885	3.52985	11.7164	43.6301	34.9165	35.7305	7.05102	10.3297	6.88351	-1.22451	7.32491	9.75953	8.46726	10.3432	4.52054	3.96043	-0.680731	-3.62419	17.8354	40.4899
Soil	Regularized Random Forest	161	-0.286098	78.0419	6.17779	1.88803	-4.78275	11.3328	0.201465	1.84415	15.2928	2.72509	15.1	9.06359	6.65258	5.55584	11.7988	6.84752	10.0884	16.2312	11.1512	14.6434	9.87054	-0.829047	0.258474	18.0179	22.0128	1.14108	14.363	35.9998	15.5553	5.30718	21.0911	-3.74223	0.503107	18.8101	20.6509	2.99929	2.23591	1.65061	3.4341	21.6808	12.2344	6.20043	-0.274051	5.03291	8.12242
Vagina	Regularized Random Forest	161	7.28337	23.2337	10.0492	-6.37924	4.23254	6.84826	4.06969	-4.02674	9.25658	-4.17137	4.73386	8.74612	2.10832	7.28917	3.32084	9.53616	7.35251	16.9829	19.3876	12.2114	12.0656	-2.90173	6.04965	8.25493	9.65216	7.94807	-2.56268	9.83188	-0.618463	2.76395	3.83419	13.3148	7.60045	7.06605	0.623893	20.0025	5.42248	23.6802	8.43299	6.92074	-0.854167	-5.24585	3.30437	1.90162	22.8338
Water	Regularized Random Forest	161	1.97418	26.4175	3.41211	2.77129	6.60627	6.91441	12.7579	6.9319	2.801	7.59201	2.56889	6.77976	4.43184	4.81181	6.21221	10.3863	9.80343	6.58896	5.27392	4.19863	9.55927	-0.0699695	0.407517	11.7377	9.07621	12.5102	1.82902	42.8802	20.6873	46.9625	23.6291	7.74693	9.33105	6.73613	5.32861	5.63831	4.52401	4.27953	4.33961	11.0854	3.27837	4.08196	4.17401	2.0156	0.490392
Pooled	Linear model	163	0.0311328	0.370477	0.0770846	0.503572	0.0933621	0.0619685	-0.218027	-2.67611	-0.445854	2.5159	0.262656	-1.14337	0.376491	0.337206	0.0993666	0.389369	-0.0244515	-0.4625	0.20102	1.56814	-0.359177	-0.0226736	-0.00665164	-0.433475	-2.39567	-0.219574	-3.11767	0.0471044	-0.0121144	-0.195494	0.0226978	-0.509895	-0.0885558	-1.50013	0.384976	5.6522	-1.33046	-3.39205	1.86941	3.91723	1.61195	-0.377342	-0.03874	-0.238959	-0.332505
Gut	Linear model	163	0.814275	0.235008	-0.117818	4.97746	5.14504	-6.35113	-0.146609	-5.75917	-0.485076	4.73714	-1.18775	6.27948	-0.312191	-0.698338	-0.854318	0.894421	1.23725	-3.0217	-0.597366	7.1597	3.3816	-0.0614654	-0.288997	26.9486	-33.0366	0.577439	0.812581	0.620375	-0.209498	-0.0894466	0.46496	0.0503989	0.621924	1.05296	1.01693	41.6029	10.7775	-36.677	-4.11107	-1.24591	-1.48196	-5.63798	-4.91818	0.45625	0.407689
Mouth	Linear model	163	-0.310896	0.561199	0.0978995	-5.16593	-3.50755	3.09456	-0.20526	-5.41145	-1.45957	6.51944	1.40641	-6.15838	0.360408	0.200394	-0.0322743	1.05604	0.0844327	-0.462724	-0.179851	3.8569	-1.16931	-0.00783484	0.0481243	0.670136	22.3111	-0.528868	-4.3713	-0.0431309	0.475317	0.18946	0.13886	0.233227	0.0265505	-2.65582	0.0693783	5.75927	-4.06864	-2.45075	4.04925	-18.7675	2.37357	5.25567	3.30428	-0.0264131	-0.204282
Skin	Linear model	163	0.314216	-0.157878	-0.131403	-1.79207	-3.79848	0.384155	1.0566	-3.23173	0.728869	0.526392	0.152029	1.60462	-2.1357	1.8763	-0.0684409	-1.81555	-1.15251	1.60863	1.45516	-4.04738	0.125506	-0.113522	2.23281	-28.7433	85.2779	-2.29278	-14.4138	-0.883936	-0.161345	-0.862283	-0.856228	0.982993	0.905572	-7.10453	0.00453442	-24.7982	-12.3427	27.0762	4.18256	-33.1707	10.2601	0.342679	2.77107	1.68945	0.407782
Skin	Linear model	163	0.144495	0.364153	0.045565	0.149237	-0.0235099	-0.343693	-0.303292	5.49336	0.431883	-4.15471	-0.138063	-1.50932	0.470827	0.392321	0.908134	-0.413708	0.0503804	0.292046	0.212408	1.75079	0.435706	-0.00205515	0.00153098	-3.06466	-21.1371	0.179755	1.56238	0.658347	-0.288993	0.286722	-0.124432	-0.476444	-0.221283	2.0386	0.367141	-0.677736	4.103	-0.198848	-3.91152	20.6415	-1.62275	0.283683	0.0164039	-0.496082	-0.384072
Soil	Linear model	163	-0.346686	1.73664	-0.355665	-6.06125	-0.723831	10.8755	-3.07695	38.397	0.367936	-35.7079	2.04447	-9.64225	6.3344	-2.78141	-4.91682	3.14165	6.26977	-4.48702	-0.568788	-1.28057	-6.49752	-0.103173	23.6683	-5.40923	11.8346	-3.62989	-22.8715	0.526702	-2.3448	-1.87236	0.940879	-0.270214	0.485902	-2.24719	0.0358683	-227.602	-25.0519	208.15	-17.9352	-5.29764	9.92983	11.3335	1.73703	-0.387588	-0.079548
Vagina	Linear model	163	0.290245	0.763898	0.114149	4.68763	1.30451	1.42229	-1.32779	-2.10248	-0.409004	3.228	0.26083	-2.69218	2.32705	-0.791436	0.378682	1.0166	-0.752406	0.836334	0.306224	-0.517272	-0.614143	-0.102155	-0.391528	-17.1271	-96.1142	0.29524	-2.56908	-0.109931	0.380818	0.285691	-0.277084	-1.177	-0.882958	-4.43791	0.70306	3.85173	1.47546	-1.40286	0.189624	120.864	0.562416	-3.8102	-0.946118	-0.788051	-0.657095
Water	Linear model	163	0.279406	1.09689	-0.00933024	0.561467	-1.28594	4.21213	-0.61421	-13.071	-1.78896	15.6541	0.683754	-9.78685	-0.0712092	-0.701365	2.37586	-2.24836	-7.19546	0.895108	0.125551	4.41482	5.32527	0.04545	-6.87558	1.81286	-58.0201	-0.60899	-12.5583	0.901223	-0.995959	-0.479676	-0.322029	-0.918587	-0.696168	0.560872	0.364201	49.5929	3.31077	-35.9418	8.52238	53.6857	6.07932	0.78778	0.703527	-1.16796	0.518518
Pooled	LASS-regularized linear model	163	0.0175143	0.281936	0.064515	0	0.049563	0	-0.023421	-0.204604	-0.092041	0	0	0	0.163713	0.24944	0.0381545	0	0	-0.255748	0.264584	0.550413	-0.212194	-0.0217282	0	0	0.263396	-0.0957011	-1.10506	0.0225814	0	-0.227493	0.00541917	-0.438258	0	-1.03379	0.1386	0.313131	-0.00276292	0.16602	-0.0251195	0.552354	0.593395	0.17189	0	-0.118893	-0.265354
Gut	LASS-regularized linear model	163	0	0.281718	0	0	0	0	0	0	0	0	0	0	0	0	-0.17838	0	0	0	0	0	0	0	0	0	0	0.0866145	0	0	0	0	0	0	0	0	1.83635e-05	0	0	0	0	0	0	0	0	0.00984222	0
Mouth	LASS-regularized linear model	163	-0.29254	0.547793	0.105073	-0.296204	-1.17865	1.742	-0.15315	0	-0.888138	0.199821	1.0899	-3.17147	0.256186	0.163515	-0.0328401	1.15997	0.104933	-0.737137	-0.181325	2.39642	-0.839399	-0.00100219	0.0591931	0	2.1517	-0.472702	-1.1983	-0.0603803	0.453088	0.177924	0.160732	0.0651741	-0.0172805	-2.2583	0.0253097	0.827019	-2.51083	0.387415	2.32902	0	0.798692	0.033573	0.835102	0.0957815	-0.183856
Skin	LASS-regularized linear model	163	0	0	0	0	-0.0232565	0	0	0	0	0	0	0	0	0	0	0	0	0	0	0	0	0	0	0	0.309915	0	0	0	-0.282028	0	-0.250198	0	0	0	0	0	0	0	0	0	0.100074	0.012893	0	0	0
Skin	LASS-regularized linear model	163	0.0800749	0	0.0138881	0.161441	-0.0338478	0	0	0	0	0	0	0	0.0837077	0	0	-0.0458904	0	0	0	0.114042	0	-0.0165677	0	0	0	0	-0.112464	0.0861671	-0.0164667	0.0815678	-0.301529	0	0.0437916	0.200697	0	0	0	0	0	0	-0.0484004	0	0	-0.331065	-0.319392
Soil	LASS-regularized linear model	163	0	1.26492	-0.291064	0	0	0	0	0	0.0760923	0	0.0784457	0	0.105013	0.231433	0	0	0	-2.60254	-0.583094	0.360948	0	0	16.7492	0	0	0	0.103881	0	-0.793579	-0.939	0.0267255	0	0	-0.237305	0.130932	0	0.12867	0	0	0	0	0.231201	0	0	0
Vagina	LASS-regularized linear model	163	0	0.642527	0.0366784	0	0	0	0	0	0	0	0	-0.0662949	0	0	0	0	-0.117252	0	0.173464	0	0	0	0	0	0	0.0968635	0	0	0	0	-0.0621524	0	0	0	-0.0176531	0	0	0.221597	0	0	-0.0315389	0	0	0.0277282	-0.140702
Water	LASS-regularized linear model	163	0.0207284	0.89654	-0.0973267	1.20969	-0.0764921	0.301565	0.291099	0	0	1.45167	0	0	0.024705	-0.458123	1.72806	-3.07529	-7.50927	0	-0.00325953	0	1.98439	0.0570447	0	0	-0.43334	0	-0.0698698	0.415966	-1.02655	-0.984803	-0.214704	-0.257035	0	0	0	0	1.49013	0.913503	1.50089	0	0	0	0	-0.374236	0.503724
Pooled	Regularized Random Forest	163	11.1891	67.575	38.1602	24.5435	22.6745	21.4404	29.1591	24.7993	28.1709	22.2431	24.4563	21.7106	17.8781	21.702	29.3578	31.9796	26.0418	27.4768	30.9326	34.6158	20.4383	0.357876	13.2748	28.8853	28.9765	19.1925	22.1688	43.2167	55.8816	57.9546	50.8754	17.0252	17.2139	22.8415	28.3118	25.2891	19.6518	22.9973	21.6836	27.9942	36.7208	20.0639	30.0719	28.9994	67.2168
Gut	Regularized Random Forest	163	-1.81771	15.4287	-5.11761	4.72216	2.06211	2.75431	-2.75074	-0.534003	9.86336	1.05911	12.6887	4.06904	0.151136	16.41	14.8087	3.79069	5.47268	10.0441	-0.0749661	2.75826	0.628082	-0.353352	-0.165495	12.1404	11.3904	22.7459	7.20794	13.9305	13.2381	2.85683	26.3679	16.1146	17.6989	7.4893	2.76969	11.2976	2.74102	10.7132	6.77594	14.9131	7.08213	3.10523	4.48393	-0.275293	-0.000222599
Mouth	Regularized Random Forest	163	15.3048	44.8707	45.214	29.6424	26.5025	24.8077	16.7775	18.0749	23.9675	18.6364	21.0976	23.4724	16.5328	20.5298	22.5061	22.939	24.5245	30.7733	19.655	45.6156	22.449	8.73088	10.1595	28.9066	21.5547	24.689	20.7599	42.6264	53.091	28.7306	35.0381	21.717	15.3023	17.0178	23.8958	19.134	21.4825	17.1372	19.7129	24.1189	20.9191	28.2409	27.6807	40.5102	74.6658
Skin	Regularized Random Forest	163	-2.47233	0.905895	-3.96071	2.8793	7.27645	1.40287	-1.24146	-1.08454	4.19763	-0.757648	1.57589	0.076621	2.11184	-0.265237	3.96483	-1.00084	1.40995	1.56323	-5.46723	0.467145	-0.273091	-1.24043	-2.66162	3.23119	4.48436	2.33311	2.4652	9.40495	14.7386	12.0277	48.7329	-0.134022	-0.26415	5.59466	6.85796	3.86782	1.43992	0.948345	3.12087	4.80492	1.28264	4.52435	7.22884	-1.7341	-1.12282
Skin	Regularized Random Forest	163	9.41784	4.07333	9.09924	4.38744	8.34319	4.14797	9.66281	6.79039	9.62313	7.93007	6.5252	11.7967	4.40313	9.73368	14.3997	9.54897	10.5929	19.5742	8.49747	21.253	9.0562	-1.09841	6.65904	10.4904	8.1889	12.0334	6.92825	19.9215	34.3129	19.98	39.2148	9.83334	10.601	5.15223	5.71577	13.9405	8.71777	13.5511	10.5509	11.7243	12.9168	4.8162	0.889273	11.5869	31.0096
Soil	Regularized Random Forest	163	-0.774702	86.3477	20.5684	1.90368	-4.25096	9.92558	0.667311	1.59139	11.6475	2.994	8.06149	7.19414	8.24527	13.3723	15.8891	10.3069	18.4253	15.9883	11.4878	6.75753	4.24987	1.57329	-0.27773	20.8271	23.8169	1.23744	23.3235	18.6925	14.5921	3.24135	17.6676	1.25285	6.12668	23.6003	16.9741	6.40045	1.94984	5.39676	2.20461	22.2635	11.8286	4.97697	-0.548629	7.87891	7.63552
Vagina	Regularized Random Forest	163	1.83175	15.4128	4.53133	-1.17431	11.0282	8.39252	3.0532	-2.79113	13.3506	-1.67889	2.31707	6.79178	4.40295	3.12967	6.29158	7.35813	4.94788	16.2847	8.50049	8.15964	9.50986	-4.25868	2.75833	4.03913	-0.354626	12.9431	-1.17744	12.9982	8.1323	11.0177	6.84013	16.6017	6.64301	1.97193	17.9716	18.1598	9.22892	18.4762	8.36965	2.82866	-2.28107	-2.97021	9.90162	0.807949	30.5451
Water	Regularized Random Forest	163	4.32277	30.8464	2.15455	8.01448	4.8066	16.5079	7.03226	14.129	9.34452	13.7571	4.22451	19.4596	5.2926	4.75496	7.4574	9.32324	10.4284	9.76521	6.73939	10.5246	8.77362	2.24143	2.58405	18.7623	16.4631	4.20926	2.40169	34.1434	19.8316	46.1511	31.6246	5.20068	6.91013	12.6234	4.54005	8.22352	0.118895	7.12528	-0.0556225	16.58	6.02226	7.6608	3.48232	2.43097	-0.28189
Pooled	Linear model	164	-0.00427071	0.397738	0.0365382	0.541022	0.0092925	-0.425014	-0.0444159	-3.04583	-0.552741	3.00574	0.532934	-0.60837	0.228358	0.395341	0.0378106	0.239509	0.0790864	-0.527967	0.102582	1.57645	-0.47748	-0.0206047	-0.00213696	0.627555	1.62219	-0.183844	-2.48658	-0.0974177	0.148935	-0.154069	0.0324418	-0.598464	-0.0631913	-1.29553	0.40873	12.5791	0.630544	-9.59087	1.31016	-1.29891	1.33011	-0.644683	-0.0360795	-0.363419	-0.506555
Gut	Linear model	164	0.503717	0.737632	0.341484	-1.55314	-0.831821	4.47514	0.129588	2.51107	-1.2675	-1.07592	0.476715	-2.21322	0.476275	-1.81414	-1.73635	3.06445	2.37309	-2.48795	0.258931	4.12116	-2.3733	-0.11075	-0.216142	27.9412	-61.3959	0.677873	-5.15391	1.14379	-0.794044	0.0846322	0.831389	0.41332	0.125688	1.03579	-0.142189	153.524	17.3061	-123.344	12.1918	23.3456	1.93902	4.64552	1.61679	0.577036	0.903708
Mouth	Linear model	164	-0.312389	0.608682	0.0903717	-4.83274	-3.4531	1.80659	-0.206929	-5.76182	-1.81564	6.26084	1.82726	-4.50365	0.486807	-0.182261	-0.139327	1.31139	0.147913	-0.663327	-0.275791	2.59026	-1.10907	-0.00234136	-0.0853201	-10.6436	5.02403	-0.450118	-6.93657	-0.11262	0.457447	0.0992372	0.113822	0.138327	-0.0104886	-3.47198	-0.103038	18.5615	-2.38562	-12.6963	4.49895	12.3273	4.72663	4.4157	3.18935	0.0386769	-0.29853
Skin	Linear model	164	-0.271225	-1.92921	0.0128353	0.0428638	1.6848	-7.41693	0.805599	7.95077	0.937692	-11.8277	-0.802551	10.9684	-1.4124	-0.180267	1.66735	1.47174	-2.03016	-1.48413	-1.06587	-1.99004	0.285226	0.167993	0.662168	-18.4339	27.716	-0.0355686	-8.16532	-0.940872	-0.701835	-0.876546	-0.334754	-1.75216	-1.90801	1.54322	0.92067	8.24043	9.29514	-2.42273	-7.57536	-2.34043	6.32347	-1.18208	-0.792348	0.346279	1.40472
Skin	Linear model	164	0.24247	0.0779059	0.0325223	-0.661587	-0.29306	0.859011	-0.731351	4.96375	0.0226236	-4.23412	0.254314	1.41228	2.05568	0.108647	0.0859315	0.828215	0.658337	1.03363	0.271193	-2.36961	-3.0979	0.00797212	-0.0272949	-5.58214	-33.6075	0.197693	-0.991603	0.623738	-0.569144	-0.0375712	-0.12409	-0.542261	-0.378025	-0.231148	0.463178	11.34	3.76122	-9.04271	-1.33087	38.1996	-0.321898	1.98371	0.841994	-0.725908	-0.662327
Soil	Linear model	164	0.815523	2.00543	0.102613	-15.7641	-1.92495	-6.32553	0.837957	35.9217	4.08047	-41.9503	-0.527845	7.89438	-3.10064	0.69359	-1.34205	-0.284503	4.84816	-1.87881	-0.553168	-1.39966	4.6197	-0.110166	9.60395	-2.41458	6.62279	0.924835	13.4588	0.590805	-0.842763	-0.185815	0.258655	-2.82244	-0.530652	-2.36559	0.230023	28.0188	3.40129	-32.7524	2.41389	-3.09576	-8.20749	12.9888	2.36957	-0.0690974	-0.843358
Vagina	Linear model	164	0.200099	0.379228	0.0533442	3.72743	1.14261	1.34737	-1.02673	-2.04164	-0.301485	2.48021	0.354221	-1.6077	1.69499	-0.11278	0.539135	0.750001	-1.10319	-0.475055	0.0907667	-0.0333311	-0.639506	0.0613287	-0.352565	10.2634	9.81274	0.039785	1.06625	-0.251105	-0.0507522	0.255767	-0.581774	-1.7074	-1.06979	-2.1978	0.621443	5.83901	3.19964	-4.0791	-0.546446	-12.8851	-2.14146	-2.76926	-0.828038	-1.56547	-0.731771
Water	Linear model	164	0.121408	0.665091	0.00880031	1.72612	-1.60462	4.41336	0.468908	-36.6991	-2.00773	31.9209	-0.159025	1.60192	-4.88245	4.60784	6.81563	-6.27724	-12.8772	2.19445	0.540897	-5.26191	8.11401	-0.0927399	-2.51515	0.0100719	-67.3112	-0.677942	-5.19641	0.0313235	-0.5175	-0.532651	-0.692639	-1.74144	-0.356702	0.243317	-0.68574	-12.0359	3.76121	13.3539	-1.65939	65.4963	3.47813	-0.953089	0.902621	-1.7645	0.393924
Pooled	LASS-regularized linear model	164	-0.014782	0.32602	0.0340828	0	0.0607912	-0.00842618	2.11324e-05	-0.221237	0	0.0672889	0.0983753	0.156919	0.149379	0.417671	0.000126203	-0.0678042	0.108035	-0.436922	0.197375	0.509698	-0.446729	-0.0226125	-0.0042046	0.597889	0	-0.168635	-1.2775	-0.100954	0.143619	-0.176902	0.0167662	-0.520685	0.00605919	-1.12929	0.166748	0.435613	0	0	0	0.251521	0.67474	0.157511	0	-0.200218	-0.446589
Gut	LASS-regularized linear model	164	0.0388358	0.369379	0	0	0	0	0	0	0	0	0	0	0	0	-0.315167	-0.57354	0	0	0.0953621	0	0	-0.035342	0	0	0	0	0	0	0	0	0	0	0	0	0	0	0	0	0	0	0.0301594	0.0125449	0	0.107994	0
Mouth	LASS-regularized linear model	164	-0.288273	0.547312	0.0844952	-0.740688	-1.09283	0.0923089	-0.177826	-0.161551	-1.01839	0	1.28101	-1.94235	0.359705	0	-0.0535799	1.18976	0.100815	-1.10754	-0.263365	2.6437	-0.612357	0.00369174	-0.0721221	-1.29482	1.0221	-0.537781	-2.28379	-0.130175	0.442286	0.0931468	0.11982	-0.0143918	0	-2.45899	-0.00197943	0.00407543	-2.28217	1.07683	1.72434	2.84688	1.86926	0	0.751064	0.0852762	-0.365023
Skin	LASS-regularized linear model	164	0	0	0	0	0	0	0	0	-0.0642501	-0.00826802	0	0	0	0	0	0	0	0	0	0	0	0	0	0	0	0	0	0	-0.244155	0	-0.103662	0	0	0	0	0	0	0	0	0	0	0.00544017	0	0	0
Skin	LASS-regularized linear model	164	0.161316	0.0616366	0.0282131	0.332817	0	0	-0.0242377	0	0	0	0	0	0	0.692019	0.0100829	-0.102932	0.374266	0	0.0859747	0.31026	-0.247735	0	-0.0209922	0	0	0	0	0.46071	-0.460381	-0.058969	-0.0623868	-0.199136	0	0	0	0.000394246	0	0.038655	-0.0571638	0.180828	-0.0806554	0	0.233729	-0.397358	-0.422627
Soil	LASS-regularized linear model	164	0	0.979873	0	0	-0.184518	0	0	0	0	0	0	0	0	0	0	0	0	-1.88939	-0.0212272	0	0	0	6.94695	0	0	0	0.0531923	0	-0.0439068	0	0.428004	0	0	-0.121279	0.0148067	0	0	0	0	0	0	0	0	-0.21693	0
Vagina	LASS-regularized linear model	164	0.00300378	0.53547	0.131471	0	0	0	0	0	0	0	0.0419262	0	0	0	0	0	-0.477212	-0.860107	0	0	0	0	0	0.345481	0.01632	0.0785017	0	-0.081415	-0.232613	0	-0.3344	0	0	0	0	0	0.194153	0.0279178	0	0.520845	0	0	0	0	-0.190192
Water	LASS-regularized linear model	164	0.0123945	0.522825	-0.044821	0.275316	-0.516553	0.174004	0.827008	0	0	0.876706	0.151291	0	0	0	0	-2.09466	-3.24677	0	0	0	0.860022	-0.0148626	0	0	-0.142173	0	0	0	-0.934016	-1.20085	-0.341214	0	0.531989	0	0.356776	0	0.885183	0	0.468894	0	0	0	0	0	0.473332
Pooled	Regularized Random Forest	164	6.27886	73.2275	37.0774	36.2666	30.8747	23.197	32.8764	30.9167	22.1101	29.4381	25.5613	22.1249	15.0215	17.8561	22.489	17.1459	28.6633	30.5063	24.6846	44.7731	18.4229	-2.49006	5.14121	20.2421	19.9784	27.6757	24.7838	43.244	50.2126	59.7806	53.8674	21.7352	25.5873	17.4349	31.3376	20.8792	24.0781	24.591	23.8537	18.4872	34.6593	32.4115	34.6835	33.0216	47.0015
Gut	Regularized Random Forest	164	-1.2826	24.4731	-2.65451	9.33225	-0.339927	8.95796	0.357039	6.27038	2.37969	6.61834	6.89976	8.50799	2.80976	8.92229	13.0573	4.98327	9.26332	12.1649	6.83353	3.543	6.48265	-0.204257	-1.22309	20.5513	20.345	13.3227	12.611	7.06952	3.82042	8.75309	23.2893	8.42937	8.78243	21.4629	2.96488	10.3361	10.1821	10.8002	8.55318	26.1232	13.5993	10.3156	2.16614	3.02192	4.40764
Mouth	Regularized Random Forest	164	14.5189	56.3405	29.5631	23.319	28.1469	27.5453	14.8173	20.6492	22.3166	22.5669	17.4824	21.6183	11.3579	18.3687	23.826	22.0729	27.5959	30.253	18.6309	37.5188	18.6706	6.20594	12.6737	39.745	32.0662	24.3403	20.219	45.284	46.8602	37.882	36.3795	20.918	17.6822	28.0793	23.4225	22.2501	21.7953	21.9976	20.7539	31.5858	22.2684	24.8572	29.7979	34.032	72.2273
Skin	Regularized Random Forest	164	-1.70556	-1.21217	2.44936	2.18396	11.1949	4.40114	-0.761325	1.86805	5.81766	3.01168	7.38344	4.05801	0.559022	1.02308	8.89123	5.8282	1.45397	9.90129	-2.71396	6.55815	4.05101	-3.50351	-3.08401	3.18584	5.71407	4.31303	2.31248	6.60313	31.7977	13.8891	25.7783	3.00636	0.209492	5.80553	5.62314	3.26745	1.82685	4.71555	4.64944	5.95166	1.61093	-1.22309	9.65759	-2.37361	11.077
Skin	Regularized Random Forest	164	1.38996	5.54829	16.559	6.93756	8.08513	4.22573	8.08861	7.2946	5.66337	6.87389	5.95299	4.63363	9.38905	7.51027	13.1444	5.47589	15.4215	11.3085	6.79351	18.7793	5.17255	1.64069	6.20613	7.8655	7.37015	15.1947	2.66889	20.9405	47.43	27.298	28.7982	6.5701	7.67673	5.81418	2.02964	17.7207	8.25	14.4048	9.80711	6.60008	2.89925	7.26157	5.74072	12.387	41.4009
Soil	Regularized Random Forest	164	-1.08591	86.4819	10.4822	12.0783	10.606	16.2094	9.7354	8.54715	10.7326	9.77459	8.34361	10.504	4.67275	9.72983	9.95149	14.7977	18.7389	17.7597	18.2741	15.0803	16.5101	-1.60066	-0.544396	21.4056	21.0963	3.57342	20.208	40.2832	15.5634	7.227	28.8156	2.4151	4.34374	17.1097	13.1665	7.38095	3.69779	3.50059	5.80992	19.4893	10.7149	11.3253	10.7125	9.37762	12.517
Vagina	Regularized Random Forest	164	8.61178	3.94321	9.41101	-6.20377	5.56082	4.72044	-1.63238	-1.896	12.8658	-3.96885	13.517	6.33056	1.1036	2.23902	6.8186	9.15843	7.6198	25.6528	12.8379	10.3238	6.81715	0.397916	4.26978	-0.279766	0.941059	9.88287	-2.39079	2.20891	4.03662	1.18058	2.91083	12.9895	6.34005	1.94223	-0.323279	22.0615	7.63522	18.6611	7.78942	0.867629	-3.26825	-4.76414	3.49079	-1.71109	31.2469
Water	Regularized Random Forest	164	1.85372	28.7897	1.91083	4.84157	0.770187	10.5397	1.89513	2.27093	13.7015	2.18052	5.26082	14.6843	8.05884	10.7021	9.99687	11.8818	9.83539	6.47982	2.53536	10.8912	7.12178	0.915829	0.540994	17.7999	19.2512	7.57215	4.49036	38.9834	20.8016	47.7992	31.2477	3.00566	12.0875	16.7545	8.985	5.63025	-0.250872	5.85605	-1.95145	16.3078	8.66618	4.21121	3.19724	0.189267	-0.847537
Pooled	Linear model	165	0.016856	0.443498	0.0509586	0.90027	-0.372548	0.600503	0.124635	-3.33121	-0.585568	3.25577	0.533839	-1.30335	-0.192111	0.896688	0.212964	-0.0822264	-0.104637	-0.374276	0.207394	1.2167	-0.591124	-0.0266952	-0.032862	-0.184569	-0.864512	-0.104807	-2.71605	-0.0460524	0.161551	-0.184226	0.0646958	-0.404206	0.0285373	-1.54554	0.206691	11.9785	-0.294875	-9.00603	1.91425	2.14239	1.59017	-0.693554	0.404933	-0.365582	-0.424025
Gut	Linear model	165	0.535287	0.652699	0.115639	9.3651	5.74286	-5.41155	0.530051	10.0971	2.23013	-8.59791	-2.75146	-1.17101	-1.52255	1.24235	0.0185684	-0.56294	0.438078	-3.07351	0.0197341	12.4779	2.63665	0.000919431	-0.402069	38.2464	-108.711	0.835656	-5.01943	0.286708	-0.373712	-0.478949	0.418072	1.1076	0.244478	1.3265	0.800063	145.239	22.496	-118.563	3.3935	56.0948	2.19622	-8.91765	-5.27976	1.11945	0.7711
Mouth	Linear model	165	-0.417121	0.573748	0.129321	-4.89649	-3.51105	3.31816	-0.474644	-7.97967	-1.9073	9.28664	1.63988	-6.71271	0.698368	0.0558669	-0.0682031	0.899451	0.0977235	-0.241417	-0.17309	3.61254	-1.26876	-0.0121165	-0.0358216	-6.14104	28.2405	-0.280006	-6.78678	-0.0895932	0.359104	0.0544201	0.133885	0.510451	0.0267642	-2.89	-0.0657308	8.46323	-3.58618	-4.16024	3.6028	-14.9785	4.26411	5.12378	3.46008	-0.185441	-0.178908
Skin	Linear model	165	-0.322186	-0.683532	0.0412442	-1.23196	-1.70395	-5.82317	-0.158143	-1.44139	-2.96804	-3.84414	3.10001	11.7137	0.0888562	-3.30225	-0.318323	0.541166	-2.24238	0.432081	-0.075804	-5.05363	1.08338	0.0518368	-0.560877	-4.72883	61.5453	-0.116417	10.2832	-1.31741	-0.0392944	-1.07641	-0.744227	-0.284195	-0.194376	-5.00463	1.49062	-11.264	0.133399	6.41102	-1.02816	-43.8431	-7.41848	-0.581429	1.29419	-0.370538	-0.0941204
Skin	Linear model	165	0.128809	-0.217613	-0.0283271	0.306653	0.13273	-0.27912	-0.530976	-2.43599	-0.733838	4.58598	0.203714	-0.415298	2.24896	-0.289314	0.393202	0.978372	-0.324271	0.030575	-0.0571571	0.937397	-2.91808	0.0521376	-0.0175821	-3.42131	-28.3655	-0.294548	-1.36424	0.395748	-0.56649	-0.1818	-0.340821	-0.375095	-0.210854	-0.601064	0.618594	-2.136	2.13624	2.58589	-2.95425	31.715	-0.0103184	0.454342	0.0521591	-0.230654	-0.218815
Soil	Linear model	165	-0.0899532	1.56034	-0.252381	-12.8846	-2.49464	0.052684	-0.110324	48.38	0.0186724	-55.8248	4.97452	11.0355	0.558447	-4.64563	-4.12825	4.01383	7.06947	-2.28536	-1.19469	-9.20373	-2.16059	-0.14025	12.6729	-2.95428	27.9144	0.470156	-5.99538	1.43175	-2.20613	-1.20574	0.732108	1.5775	1.26018	-2.59121	0.599992	-132.215	-6.4369	114.09	-22.6553	-23.4553	2.2825	12.9413	2.13633	2.11501	1.12957
Vagina	Linear model	165	0.189969	0.99621	0.093007	4.75122	0.974012	-0.335434	-0.926643	-1.46089	-0.940293	1.61706	0.859919	-0.904176	1.37561	0.226989	0.701111	1.26162	-0.72702	0.0856049	0.267558	0.137626	-0.511414	0.119661	-0.311865	-5.55229	-75.2467	-0.165601	-2.08329	0.10939	-0.050321	0.154699	-0.265594	-0.697972	-0.452242	-1.63993	0.956503	-10.0304	-1.18036	10.5259	-0.444802	81.8034	0.0388435	-4.32127	-0.786733	-0.643308	-0.324175
Water	Linear model	165	0.158294	1.14325	0.158878	4.80273	0.131829	2.10766	1.24349	-27.515	-2.92185	26.2904	1.48444	-5.15148	-3.2544	1.6799	5.88074	-2.87956	-11.1071	0.445337	-0.298262	2.30417	6.84313	-0.00554324	-3.64182	0.503382	-29.2867	-0.739515	-11.0184	0.235301	-0.694613	-0.657578	-0.779792	-1.63402	-0.989497	0.843459	-0.241593	-27.172	-3.09742	29.8852	0.669138	26.8215	7.27967	-5.24618	-1.26161	-1.4192	0.116967
Pooled	LASS-regularized linear model	165	-0.00255413	0.332556	0.0433625	0	0.0338379	0	0.0686202	-0.0398033	-0.0463084	0	0	0	0	0.40172	0.0590812	-0.186137	0	-0.301054	0.166211	0.571899	-0.207059	-0.0312625	-0.0226285	0.0809221	0	0	-0.289979	-0.0212367	0.130342	-0.192815	0.023086	-0.496078	6.56641e-05	-1.21751	0.125181	0	0	0	0	0.795944	0.0391827	0.230629	0.0595411	-0.129375	-0.300737
Gut	LASS-regularized linear model	165	0	0.38204	-0.0148477	0	0	0	0	0	0	0	0.024437	0	0	0	-0.230988	-0.253159	0	0	0	0	0	0	0	0	0	0	0	0	0	0	0	0	0	0	0	0	0	0	0	0	0	0.00799856	0	0.141457	0
Mouth	LASS-regularized linear model	165	-0.408669	0.536086	0.123952	-0.145645	-0.993324	1.45392	-0.480846	-2.30897e-05	-1.11803	0	1.29505	-2.53993	0.605712	0.0519487	-0.0548152	0.987961	0.118664	-0.747684	-0.176746	2.18357	-0.856806	-0.000402303	-0.0259886	-0.221875	1.99615	-0.324902	-2.8517	-0.118568	0.355471	0.0270175	0.143926	0.216638	-0.0441956	-2.11854	-0.0158738	0.0183148	-2.23763	1.45755	1.70041	0.487551	2.04372	0.00445777	0.841499	-0.00453776	-0.16551
Skin	LASS-regularized linear model	165	0	0	0.026953	0	-0.0515427	0	0	0	-0.0448433	0	0	0	0	0	0	0	0	0	0	0	0	0	0	0	0	0	0	0	-0.150494	0	-0.184078	0	0	0	0	0	0	0	0	0	0	0	0	0	0
Skin	LASS-regularized linear model	165	0	0	0	0.000279497	0	0	0	0	0	0	0	0	0	0	0	0	0	0	0	0	0	0	0	0	0	0	0	0	-0.00937027	0	-0.27394	0	0	0	0	0	0	0	0	0	0	0	0	0	-0.114451
Soil	LASS-regularized linear model	165	0	0.74176	0	0	0	0	0	0	0	0	0	0	0	0.0460295	0	0	0	-1.39437	0	0	0	0.0278466	5.37634	0	0	0	0.203207	0	-0.0989002	0	0.278831	0	0	0	0	0	0	0	0	0	0	0.0777795	0	0	0
Vagina	LASS-regularized linear model	165	0	0.583381	0	0	0	0	0	0	0	0	0	0	0	0	0	0	0	-0.0787372	0.0702109	0	0	0	0	0.189596	0	0.000624923	0	0	0	0	0	0	0	0	0	0	0	0.358619	0	0	0	0	0	0	-0.0368391
Water	LASS-regularized linear model	165	0	1.18441	-0.00870996	1.14226	-0.324133	0.490439	0.538637	0	0	1.91319	0.467482	0	0	0	3.74701	-2.33218	-6.68183	-0.0964471	0.141278	0	0.306227	0.0255705	-0.0472246	0	-0.60736	0.122478	-1.03027	0	-0.838466	-1.15661	-0.456838	-1.34012	-0.567903	0	0.435605	0	2.59497	0.769585	0.183416	0	0	0	0	-0.168116	0.196547
Pooled	Regularized Random Forest	165	10.2175	66.7094	30.3797	24.383	25.1067	22.446	27.562	26.7729	8.87482	28.2187	17.0696	17.1931	13.4903	19.5551	21.1253	23.009	21.7335	23.7758	23.3103	36.4613	21.6767	-2.25229	7.33093	22.8573	18.7596	19.6878	21.4167	42.3862	40.2786	50.4208	58.5825	14.6167	21.8703	17.5728	19.0421	15.3188	21.9927	15.5674	23.6921	17.6842	35.0744	21.6926	31.0746	29.5117	51.8002
Gut	Regularized Random Forest	165	-1.00978	24.2054	-3.00064	5.78053	-1.59122	9.10162	4.67208	2.91115	6.64978	4.18913	12.4289	9.23298	2.74759	6.86521	10.2586	2.81378	7.32982	8.23606	2.68369	12.2985	1.95363	-1.29464	1.1926	19.4258	17.2364	9.12389	9.16517	1.9528	11.8439	3.35908	11.2082	11.6187	9.07657	17.4123	3.09258	9.36752	9.55707	8.39364	6.36593	19.1624	9.18715	9.34566	3.13231	4.95903	-0.289664
Mouth	Regularized Random Forest	165	11.8838	56.2452	38.026	21.5423	24.679	29.7362	15.485	21.005	18.8495	20.8631	20.7733	21.1436	19.2863	20.1992	19.3069	21.4608	23.7963	29.5554	15.4016	40.8195	20.3774	13.3177	8.45056	31.7985	27.6462	25.5263	18.3384	43.6472	52.0383	40.4179	28.2399	21.7179	16.4328	24.7853	18.4544	19.6404	22.7482	21.5164	18.7982	29.0064	19.7105	22.1301	23.9988	39.9875	62.9401
Skin	Regularized Random Forest	165	3.02232	-3.76275	0.293116	4.67384	9.01263	0.765617	2.79217	-0.0312723	0.852725	2.51296	3.51043	1.51546	2.417	1.66741	2.4843	0.539763	3.11308	3.697	-1.58398	-2.23474	4.75711	-0.950917	11.395	6.71716	5.56615	-0.542496	0.18334	1.92124	11.7093	5.91742	37.8735	-2.12795	1.60748	5.86954	7.38983	-0.349734	1.1623	-2.22382	4.60479	3.99527	0.234624	7.55956	10.0455	7.49798	8.46102
Skin	Regularized Random Forest	165	5.78612	9.98039	6.13141	5.93858	9.6637	5.92472	11.3029	7.00555	11.4267	7.00594	8.65343	10.5686	5.56165	3.46197	6.71682	7.29806	11.0147	14.7185	4.24168	17.0632	2.15693	-2.55089	8.79922	11.2996	11.482	21.6575	8.32751	14.1176	36.4066	28.0355	41.3853	8.77557	8.80993	8.93797	10.5468	19.458	11.524	20.5428	12.7337	11.0503	6.52476	9.80777	4.01128	22.0351	34.863
Soil	Regularized Random Forest	165	-0.849377	88.421	7.90543	5.94325	3.51205	10.26	5.49089	5.81883	10.8186	5.6163	11.0336	9.41543	9.30858	6.81032	10.8774	11.7116	12.7236	9.09635	8.02845	5.9605	9.63699	-1.76589	1.54038	22.1383	26.5342	2.03404	24.7297	25.5827	11.7492	4.25571	19.8185	0.346928	2.66389	20.2275	17.4122	-0.116808	-0.279883	-0.664077	-0.616174	20.9966	10.2095	8.99055	3.19642	12.0192	10.2332
Vagina	Regularized Random Forest	165	3.59614	14.7557	7.0826	-3.23632	1.87037	11.7445	8.13121	1.50244	8.35813	0.661313	3.20592	9.81071	7.55854	8.36014	13.6431	7.50236	8.88264	20.9158	16.7912	10.5985	6.59868	-1.68379	4.72396	6.10862	2.85795	11.4402	0.256075	15.1557	3.35746	11.9656	10.1265	19.6446	11.5808	5.13923	6.38316	19.0321	8.04599	21.4744	10.6436	1.16994	-2.16624	-1.86625	5.11039	3.87916	32.7296
Water	Regularized Random Forest	165	-1.5789	44.5725	3.06869	3.49655	1.32481	13.1205	2.64172	9.48779	14.9328	8.09585	5.26032	14.8675	2.96895	7.51185	8.65193	9.92773	10.944	4.18687	-2.70227	5.69027	9.56487	0.407008	-1.07512	19.3744	13.7357	8.26766	4.39014	29.1755	13.913	36.8898	19.6968	1.48803	3.67536	14.0777	8.50606	6.74041	3.80527	7.56314	2.28991	14.075	6.61851	3.67088	-0.0055292	3.87443	-1.07651
Pooled	Linear model	166	0.0286909	0.362644	0.0511911	0.557848	-0.100816	-0.265302	-0.316802	-3.6374	-0.662432	3.726	0.509949	-1.42006	0.61244	0.225184	0.0289364	0.584901	0.0962048	-0.675335	0.0754057	2.09688	-0.591921	-0.0245343	-0.043052	-0.401899	-2.06375	-0.0950592	-3.12081	-0.0114597	0.0346222	-0.182205	0.0197036	-0.506663	-0.0469535	-1.4887	0.632012	12.5143	-1.0186	-9.50239	2.54677	3.55327	1.30281	-0.571468	0.0826217	-0.321813	-0.403982
Gut	Linear model	166	0.855239	0.715485	0.209622	-7.28508	-4.4503	1.77528	0.532516	-5.46451	-1.66356	2.49373	1.34082	5.409	-1.87944	1.61175	0.106749	-2.50956	-0.722391	0.20998	0.853801	-2.26798	0.500544	-0.0295107	-0.31705	23.7623	-44.0611	1.33966	-8.64677	0.446648	0.121279	-0.0391537	0.650998	1.54823	0.462051	3.56376	-1.07551	5.04331	-1.77476	-3.01295	2.30687	9.18974	6.43769	8.13277	4.73001	-0.199926	0.263225
Mouth	Linear model	166	-0.263855	0.559921	0.0821163	-7.61043	-4.27551	1.72735	-0.382655	-8.53495	-2.16908	8.90156	1.88872	-3.30031	0.488442	0.143613	-0.0103734	0.55486	-0.0341748	-0.958295	-0.2554	2.80184	-1.16885	0.00110936	-0.0336801	-3.1742	27.3333	-0.689444	-4.07308	-0.0631296	0.441138	0.150889	0.0979412	-0.326823	-0.193322	-2.79236	-0.0408511	5.77082	-4.34726	-2.34457	5.13013	-18.5814	2.31803	7.37693	4.21601	0.169276	-0.143447
Skin	Linear model	166	-1.80981	-1.09806	0.141557	1.69006	-0.289835	-9.78209	1.80641	11.1815	-1.11455	-19.1497	2.09818	15.4598	-6.50561	0.524317	1.6984	-2.26893	-0.637954	3.02405	0.28816	-7.039	9.00201	0.257204	-0.29187	-17.8344	8.37392	-0.682823	11.3313	-1.22754	-0.25911	-0.821372	-0.455696	-1.62464	-1.35278	2.93503	-0.360048	-59.9395	4.78907	47.6447	-12.521	13.2518	-5.08745	-4.17773	0.285624	0.821515	0.956369
Skin	Linear model	166	0.0159871	0.221258	0.0725042	1.47298	0.944567	0.787931	-0.363079	7.01843	-0.192834	-6.77478	0.472713	0.704972	0.952974	0.427463	0.87629	0.517716	0.511419	0.824299	-0.00414813	-1.41651	-1.17264	0.0573496	-0.00803538	-2.46699	-40.4796	-0.0117077	1.71262	0.311879	-0.155619	0.182031	-0.407212	-1.01341	-0.597305	1.0347	-0.0879289	2.07545	4.02072	-2.21029	-2.8408	39.3889	-1.09039	-0.387544	-0.445981	-0.684362	-0.456895
Soil	Linear model	166	0.961653	1.69436	-0.186828	2.86824	2.10638	1.66406	2.15647	23.4341	1.22203	-29.3059	1.76057	5.50849	-3.77008	4.01934	2.01515	-0.127499	4.30845	-2.81899	-0.10808	-5.22399	0.162791	-0.0693296	8.46179	-4.26992	-1.36033	-1.36607	13.9185	0.567785	-1.00448	-0.619604	0.368726	-4.31879	-0.554969	-1.50111	-1.7611	-35.3718	-2.9974	26.9757	2.65902	6.31039	-6.60879	-2.06061	-1.99241	-4.06889	-2.08294
Vagina	Linear model	166	-0.0447052	1.54633	0.201821	5.69445	1.79163	-0.742151	-0.921401	0.0679473	-0.600555	0.783383	0.540877	-0.682805	1.75832	-0.766873	0.270342	1.43834	-0.337224	0.693033	0.0898561	-0.822065	-0.604267	0.0297263	0.0809086	-23.7013	-10.973	0.320857	-4.06501	0.110851	0.313225	0.599588	-0.209902	0.0269237	-0.551121	-1.25869	0.775909	-8.28212	1.83046	9.30859	-3.65558	43.6114	2.14674	-5.41402	-1.45336	-0.497616	-0.392496
Water	Linear model	166	0.079318	1.01897	-0.00218203	6.05445	1.74459	5.45811	-0.695496	-42.0949	-2.25779	41.4445	-0.593637	-9.25832	-1.8975	1.93322	3.74942	-3.46838	-9.69402	0.533431	-0.0693228	4.24433	7.07822	-0.0840818	-1.77818	2.09284	-23.1634	-0.0582056	-13.6855	0.069228	-0.905276	-1.14314	-0.417263	-0.316073	-0.241387	-0.739107	0.512414	47.1343	2.83352	-34.9492	4.02291	20.3928	6.91657	-6.78295	-3.50664	0.642643	0.723134
Pooled	LASS-regularized linear model	166	0	0.259814	0.030728	0	0.02779	0	-0.0935297	-0.0138793	-0.0112467	0	0	0	0.321362	0.228367	0.0124857	0	0.0748111	-0.436644	0.179895	0.562591	-0.397819	-0.0245818	-0.026699	0	0	0	-0.850634	-0.0106988	0.0339607	-0.201045	0	-0.501084	0	-0.969483	0.190487	0	0	0	-0.116029	0.775743	0.292373	0.190564	0	-0.14044	-0.29986
Gut	LASS-regularized linear model	166	0	0.42195	0	0	0	0	0	0	0	0	0	0	0	0	0	0	0	0	0	0	0	0	0	0	0	0	0	0	0	0	0	0	0	0	0.0496355	0	0	0	0	0	0.0120928	0.0239317	0	0	0
Mouth	LASS-regularized linear model	166	-0.210402	0.519627	0.0844999	-0.531069	-0.828487	0.396768	-0.410443	-0.618224	-1.32258	0	1.40146	-0.187195	0.491987	0.0473448	0	0.764605	-0.00794669	-1.17787	-0.23978	1.48139	-0.758475	0.00774648	-0.0199405	0	0.737424	-0.515145	-0.0585629	-0.0852829	0.389957	0.125267	0.124403	-0.459214	-0.215476	-1.92648	-0.0034172	0.0191372	-2.11189	0.797464	2.65243	0.592339	0.195725	0.027697	0.62192	0.221102	-0.114354
Skin	LASS-regularized linear model	166	0	-0.0373064	0.129942	0	-0.135899	0	0	0	-0.199991	0	0	0	0	0	0	0	0	0	0	0	0	0.00763761	-0.010795	0	1.3935	-0.0399482	0	0	-0.304213	0	-0.37511	0	0	0	0	0	0	-0.146312	0	0	0.13618	0.076928	0	0	0
Skin	LASS-regularized linear model	166	0.0627783	0	0	0	0	0	0	0	-0.0536388	0	0	0	0.119899	0	0	0	0	0	0	0	0.0049349	0	0	0	0	-0.121443	0	0	-0.00102462	0.00069496	-0.29293	0	0	0	0	0	0	0	-0.144127	0	0	0	0	0	-0.164766
Soil	LASS-regularized linear model	166	0	0.793068	0	0	0	0	0	0	0	0	0	0	0	0.197239	0	0	0	-1.56698	0	0	0.0407644	0	5.66792	0	0	0	0.130622	-0.15647	0	0	0.160552	0	0.0340462	0	0	0	0	0	0	0	0	0	-0.175383	-0.166245	0
Vagina	LASS-regularized linear model	166	0	0.623379	0.104788	0	0	0	0	0	0	0	0	0	0	0	0	0	0	0	0	0	0	0	0	0.205055	0	0.177936	0	0	0	0	0	0	0	0	-0.00828229	0	0	0.278664	0	0	0	0	0	0	-0.0147648
Water	LASS-regularized linear model	166	0	1.25644	0.0637639	0.38356	-0.966032	2.21387	0.0593435	0	-0.40849	0.25024	1.0031	0	0	0.563472	3.6003	-2.7745	-8.2116	-0.471479	0	-1.01771	0	-0.0347318	0.66591	0	-0.00884382	0.413868	-3.37591	0	-0.779552	-1.19268	-0.0644073	-0.752193	-0.495511	-0.98458	1.03519	0	1.46185	1.55199	0.00197211	-1.15412e-05	0	0	0	0	0.548778
[truncated: 8,720 more rows]
