# Supplementary material for: Taxa-function robustness in microbial communities
Source: Microbiome. 2018 Mar 2;6:45. doi: 10.1186/s40168-018-0425-4 (PMC5833107; doi:10.1186/s40168-018-0425-4)
Supplement: Supplementary file 13 — Table S5. Number/fraction of samples remaining after each quality filtering step. (XLSX 10 kb) [file 40168_2018_425_MOESM13_ESM.xlsx]

## Sheet: supplementary_table_5
Supplementary Table 5: Number/fraction of samples remaining after each quality filtering step
sample_source	initial_samples	richness_filtered_samples	richness_filtered_samples_fraction	read_depth_filtered_samples	read_depth_filtered_samples_fraction
Antecubital_fossa	1044	906	0.867816	78	0.0747126
Anterior_nares	574	544	0.947735	104	0.181185
Attached_Keratinized_gingiva	563	554	0.984014	252	0.447602
Buccal_mucosa	566	555	0.980565	246	0.434629
EMP_conference_african_grassland	128	128	1	124	0.96875
EMP_conference_american_desert	18	16	0.888889	16	0.888889
EMP_conference_american_forest	48	41	0.854167	37	0.770833
EMP_conference_polar_tundra	24	23	0.958333	22	0.916667
English_channel_seasonal_dynamics	145	142	0.97931	140	0.965517
Great_lakes	39	39	1	39	1
Hard_palate	566	555	0.980565	246	0.434629
Mid_vagina	250	234	0.936	123	0.492
North_atlantic_water_column	54	54	1	53	0.981481
Palatine_Tonsils	576	565	0.980903	215	0.373264
Posterior_fornix	247	210	0.850202	121	0.489879
Retroauricular_crease	1229	1162	0.945484	317	0.257933
Saliva	528	514	0.973485	132	0.25
Stool	598	585	0.978261	216	0.361204
Subgingival_plaque	575	564	0.98087	206	0.358261
Supragingival_plaque	589	576	0.977929	214	0.363328
Throat	566	554	0.978799	185	0.326855
Tongue_dorsum	578	568	0.982699	222	0.384083
Vaginal_introitus	236	225	0.95339	118	0.5
