# Supplementary material for: Taxa-function robustness in microbial communities
Source: Microbiome. 2018 Mar 2;6:45. doi: 10.1186/s40168-018-0425-4 (PMC5833107; doi:10.1186/s40168-018-0425-4)
Supplement: Supplementary file 14 — Table S6. Candidate taxa-function response curve function definitions. (XLSX 16 kb) [file 40168_2018_425_MOESM14_ESM.xlsx]

## Sheet: Sheet1
Supplementary Table 6: Candidate taxa-function response curve function definitions
Model	Definition
Model 1
Model 2
Model 3
Model 4
Model 5
Model 6
Model 7
Model 8
